# Supplementary material for: Regulation of X-linked gene expression during early mouse development by Rlim
Source: eLife. 2016 Sep 19;5:e19127. doi: 10.7554/eLife.19127 (PMC5059138; doi:10.7554/eLife.19127)
Supplement: Supplementary file 1. — DOI: http://dx.doi.org/10.7554/eLife.19127.014 [file elife-19127-supp1.xlsx]

## Sheet: 4 cell stage
Symbol	X4cell_wt_male_IB100	X4cell_wt_male_IB2	X4cell_wt_male_IB4	X4cell_wt_male_IB5	X4cell_wt_male_IB98	X4cell_wt_male_IB99	X4cell_wt_female_IB1	X4cell_wt_female_IB101	X4cell_wt_female_IB3	X4cell_KO_male_IB102	X4cell_KO_male_IB103	X4cell_KO_male_IB7	X4cell_KO_male_IB8	X4cell_KO_female_IB104	X4cell_KO_female_IB6	X4cell_KO_female_IB9
0610007P14Rik	5.32537	12.9853	10.4211	22.4011	13.0559	8.3194	95.7494	7.97763	37.6416	60.5182	21.2272	24.166	15.3118	11.6951	25.4606	16.3835
0610009B22Rik	21.1675	14.5166	29.9572	52.3621	2.1623	23.0297	0	29.728	27.4013	48.5727	29.5992	11.6197	12.4491	19.9226	7.59016	12.6988
0610009L18Rik	0	2.48587	0	10.721	0	0	0	0	1.67582	0	0	0	3.55304	0	2.78522	6.27284
0610009O20Rik	0	2.24029	1.83459	1.25479	0	0.585838	0	2.35944	2.91265	0	1.68766	1.15279	0	4.52951	0	0.969107
0610010F05Rik	0	0.74336	4.04816	2.9145	1.66089	0	3.07624	0	3.19469	1.99872	0.391993	1.11566	3.85149	0	0.624656	1.50063
0610010K14Rik	27.6476	39.6065	38.645	53.5241	39.5395	35.4788	26.6304	34.1693	15.9065	35.4975	47.1036	39.4599	56.6094	46.622	53.8175	42.5289
0610011F06Rik	15.5624	10.4355	19.5775	24.5487	12.7178	17.3657	0	18.6505	13.7501	7.65231	0	10.2514	2.03391	23.1913	3.18875	8.618
0610012G03Rik	95.8096	161.616	122.327	201.784	151.919	106.273	125.932	98.3266	157.433	201.102	172.104	188.396	148.018	174.966	173.46	173.687
0610030E20Rik	5.44718	18.2632	12.1823	10.8058	9.27398	19.1468	8.24492	7.54811	16.3412	10.5651	12.0821	10.1666	11.1533	8.97194	6.51076	15.7528
0610037L13Rik	28.4809	15.3776	12.5117	12.4472	7.75833	20.8847	9.33097	6.70461	9.19622	6.66884	13.0791	11.3163	3.89953	6.38236	15.562	15.5215
0610038B21Rik	0	0	1.15834	1.58451	3.38613	0.924724	0	1.86215	1.36222	2.26382	1.59834	0.606544	0	0	1.69801	2.5495
0610039K10Rik	0	0	0	0	1.8076	1.48092	0	0	0	0	2.5597	0	1.15633	2.08182	1.81288	4.89954
0610040B10Rik	0	1.74859	6.01413	6.85571	0	3.20081	0	4.29704	1.76818	10.9702	0	0	0	0	0	0
0610040F04Rik	0	2.57532	1.47627	7.57283	5.0348	0.58927	0	0	1.73612	0	1.01853	0	0.690168	2.8993	0.36068	2.2745
0610040J01Rik	8.99902	4.11432	11.7924	5.48457	8.27338	20.3345	26.6229	6.06641	6.24064	9.58744	14.7532	25.6876	23.2283	17.4689	16.1342	22.8405
1110001J03Rik	47.6989	6.97849	26.0022	32.8328	3.89802	15.9677	11.8141	32.1547	18.2298	26.5816	9.19985	12.5682	33.6633	35.9149	15.6376	29.9361
1110002L01Rik	4.46201	0.932579	6.94967	2.01101	3.1255	3.84097	0	2.00529	0.707273	2.9254	0.245887	3.63908	2.33263	1.19988	6.79171	1.88261
1110004E09Rik	115.757	70.1239	69.7771	79.3682	87.2076	24.2194	38.3274	42.2684	71.3557	40.3181	53.0253	83.4011	123.393	84.2653	75.6032	74.1188
1110004F10Rik	28.5478	22.5318	40.9534	38.3528	20.8739	82.4894	81.872	21.608	56.1271	25.1196	16.8081	12.5368	15.3168	45.9598	12.3146	22.7426
1110007C09Rik	0	0	2.19421	3.0015	0	0	0	0	0.322554	0	2.01847	6.89378	0	2.46245	0	0
1110008F13Rik	24.0402	25.6459	7.56063	30.4524	37.6548	30.8497	20.3991	53.1196	15.313	34.1496	45.5944	19.3551	33.5137	38.6534	40.2278	36.9799
1110008L16Rik	29.0187	7.89865	20.6581	15.4842	28.678	15.8141	26.5581	22.4433	24.7935	22.7862	13.0161	13.3364	15.1703	25.4066	17.9761	12.9554
1110008P14Rik	32.0171	72.6049	59.0734	64.2788	49.713	68.5957	0	43.1666	85.2603	40.9327	12.3505	39.369	49.3762	21.0938	26.2412	54.3723
1110012L19Rik	0	29.1155	10.8486	13.6984	14.6369	2.66482	0	9.83807	11.7767	11.0903	0	3.4958	15.6055	21.54	12.2331	6.6123
1110017D15Rik	1.63064	1.78925	0.683778	1.40303	0	1.09175	17.0527	0	0.402067	0	1.88704	0	1.27868	1.53473	2.67295	0
1110019D14Rik	0	1.54081	4.12184	0	0	0	0	1.26215	0	0	2.70837	0	0.367045	2.64327	0	0
1110020A21Rik	0	3.15319	2.16903	9.8902	9.86326	2.30878	10.9136	0	2.97596	6.21733	1.99531	4.54311	2.25342	4.86838	2.11973	0.636539
1110028F11Rik	0.777642	0.568856	0	0	0	1.56195	0	0	0	0	0	0	1.21959	0.365953	0	0.28709
1110028F18Rik	0	0	0	0	0	0	0.431688	0	0.193388	0	0	0	0	0	0	0.579103
1110032A03Rik	2.36085	9.06675	1.97996	0	0.96466	6.32258	52.9515	0	13.6798	3.48262	4.09811	0	0	1.111	4.35366	0
1110034G24Rik	7.14997	13.5988	4.79713	0	4.67444	11.489	14.1673	0.642658	8.28597	10.7817	8.82585	10.0478	0.373782	4.71062	1.17203	0
1110037F02Rik	9.46067	15.7877	13.3892	4.8332	5.31533	15.0436	0	11.958	10.7889	5.71805	9.2376	13.6325	10.2007	5.98255	11.5098	13.2067
1110038B12Rik	107.14	64.006	83.8643	24.5828	8.75564	129.119	63.8847	43.3352	18.0521	73.7558	38.5737	56.4611	36.4066	99.1585	70.2499	59.3311
1110038F14Rik	94.4753	60.6476	46.893	29.861	51.9962	34.8539	34.4895	45.9244	49.4421	84.6937	86.2745	77.0511	44.8535	58.0695	61.6296	43.42
1110046J04Rik	0	0	3.40569	1.5529	2.21239	3.62511	0	1.21667	1.66881	0	0	7.13333	0	0	5.54714	10.994
1110051M20Rik	0	0.388771	0.445717	0	8.68633	0.71165	0	0.955381	0.262085	8.36251	0	0.466784	0.833502	0.500204	2.17793	0
1110054M08Rik	0	3.60364	4.13149	0	2.01291	1.64913	0	0	1.21468	0	0	1.08169	1.9315	2.31828	1.0094	2.72802
1110057K04Rik	6.82518	14.9782	14.3101	9.00451	7.25092	8.68227	0.375661	16.8703	6.89985	13.648	16.3233	12.5886	7.49287	10.9204	14.2645	11.5907
1110058L19Rik	6.30741	4.61396	5.28979	1.809	0	4.22295	0	21.2597	4.66567	10.3382	9.73225	0	12.3651	7.42057	1.29239	4.65714
1110059E24Rik	13.2575	10.7756	19.7663	22.8139	2.4076	36.491	0	58.2568	10.1699	7.72615	76.1422	20.0537	44.2793	15.9438	9.05488	24.472
1110059G10Rik	20.0276	6.8674	11.0226	11.1291	8.69486	7.12349	0	18.0013	6.63572	10.8737	14.244	10.1694	9.65194	12.9592	5.89901	7.39378
1110065P20Rik	0	0	1.15758	0.791735	0	3.69647	0	0	3.74366	1.80986	1.06486	0	3.60783	0	1.13127	3.05739
1190002F15Rik	3.46544	0	1.45317	0	5.664	0	0	6.22965	0	0	0	0	0.905822	3.26163	1.42014	0
1190002N15Rik	1.06507	6.81727	2.90303	12.8297	6.52794	6.06128	0.146555	2.87195	5.97452	1.57115	0	0	2.64477	5.01217	5.45585	2.35922
1190005I06Rik	17.195	15.723	8.41214	34.5214	37.4719	1.91874	0	5.15177	51.584	2.81836	19.8987	6.29268	7.49092	32.3674	11.7442	19.0441
1190007I07Rik	5.62439	5.1429	2.35848	0	2.29816	1.88283	0	5.05534	13.1747	1.84374	5.42397	4.93993	5.88057	0	6.91464	3.11462
1200014J11Rik	17.0719	22.0382	17.9671	25.1536	16.4134	11.43	2.30304	14.2916	16.5901	25.6774	28.4077	42.1898	26.3367	23.1566	43.0738	34.2317
1300002E11Rik	2.65663	1.36036	1.33681	0	5.64469	1.42294	0.146222	0	6.41947	5.39942	6.96855	1.16667	1.5277	1.25019	2.83059	0.588465
1300017J02Rik	0	0.676376	2.32635	2.91707	0	2.47623	0	2.90877	0	0	0	0.812102	0	4.35123	0.378912	2.38947
1500004A13Rik	0	0	0	0	0.947382	0	0	0	0	0	0.44719	0.254551	0	0	0	0
1500009C09Rik	0	0.404085	1.38982	1.26744	2.70855	0.739682	0	0.496507	0.817227	1.08649	1.27851	1.94068	0.577556	0	2.71646	1.63147
1500011B03Rik	3.62885	11.9455	5.0723	26.0194	9.88513	8.09865	19.3075	7.06702	14.4654	14.6715	9.79871	4.24964	1.26471	6.26161	7.93122	9.37788
1500011K16Rik	0	3.79471	7.61345	0	8.47854	1.73657	0	0	2.55816	6.80206	5.00263	0	0	0	0	0
1500012F01Rik	42.7545	20.8504	51.3945	24.5245	4.6586	47.7085	5.49086	37.1479	29.869	42.9806	37.3828	45.0618	25.3311	42.9227	31.5375	29.4637
1500012K07Rik	0	0	0.6718	0	0.654617	0.536312	0	0.359996	0.790048	0	0	0.351777	0.209381	0.376963	0.328265	0.591453
1500015A07Rik	0	0	1.89286	0	7.37779	1.51111	0	0	0	0	0	4.95583	0	9.02809	8.78673	4.58281
1500015O10Rik	33.1636	39.8552	6.95328	26.4964	3.87168	4.75796	135.597	11.7104	21.6111	3.88265	11.879	4.16111	14.8604	3.34427	9.70749	13.1179
1600002D24Rik	2.84901	1.04205	0	0.272371	1.55217	0.635826	0	2.13397	0.351242	0.622626	0	0.8341	0.496464	0	1.5567	0.350599
1600002H07Rik	21.5947	43.8003	35.3982	26.4631	25.6691	29.5735	21.3404	19.4099	59.1759	32.499	20.4466	50.0032	38.4858	42.959	51.0859	40.224
1600002K03Rik	12.9249	31.9097	98.9114	148.277	102.983	99.5151	32.0125	65.3467	89.233	72.0276	71.0465	65.2738	127.534	69.9471	79.4493	103.782
1600010M07Rik	27.3184	62.4495	64.4372	60.722	50.2312	11.4315	0	24.5545	25.6807	118.658	35.5658	65.9833	77.6551	14.4629	48.9787	31.517
1600012H06Rik	46.5583	40.4789	53.1292	48.1591	33.0582	51.6124	66.1652	36.0166	14.4911	45.2867	74.4887	39.2165	27.3321	44.8977	43.4766	27.8959
1600014C10Rik	0	1.11504	8.43722	2.62305	1.99307	0	0	0	0	0	0.470392	2.67758	2.70933	2.86929	3.49807	7.20304
1600015I10Rik	11.8556	1.54867	1.77551	4.85751	6.22835	0.566971	0	0.380575	0	3.6088	10.1265	2.97509	14.8305	1.99256	9.0228	0
1600020E01Rik	15.4444	19.2062	29.791	38.9799	17.6699	28.953	35.7027	29.1517	15.6133	10.1257	59.5761	36.6251	29.8735	39.2473	27.8481	50.1754
1600025M17Rik	61.5289	32.3504	95.1413	37.4996	106.85	0	16.9329	119.249	98.613	129.844	89.0047	25.3318	166.86	191.828	182.806	173.204
1600029I14Rik	0	1.78097	0	0	1.98961	0	0	0	0	0	0	0	0	0	2.99314	0
1600029O15Rik	1.16281	0.425306	1.46281	0.667001	0.950263	2.33558	0	1.04516	0.430072	0	2.6913	4.0852	0.91183	7.11374	5.71824	1.71714
1700001C02Rik	0	6.48352	1.23887	5.93134	0	0	25.2046	0	0	0	3.41893	0	3.86119	0	0	2.1814
1700001C19Rik	7.00784	2.56317	7.34653	6.36465	2.86345	8.60184	1.28572	6.29883	4.03183	1.91438	5.85705	11.2842	2.44235	10.9928	17.2309	12.0734
1700001J11Rik	0	0	0.357404	0	0	0	0	0	0.840627	0	0	0	0	0.802191	0	0
1700001K19Rik	4.4099	0	0	0	3.60383	0	0	0.990932	0	0	0	0	0	0	0.90359	0
1700001L05Rik	10.1619	8.97159	5.58367	16.683	16.3226	14.3111	25.0728	8.03145	20.6067	12.4058	5.67715	10.1563	20.7001	9.06958	15.6523	10.996
1700001L19Rik	0	0	1.46362	0	0	0.778958	0	0	0	0	2.24399	1.5328	0	6.02265	0	0
1700001O22Rik	6.61069	6.28656	4.43531	1.51679	4.32187	5.31121	3.63855	3.56511	3.26	14.3026	1.02002	6.38682	7.60298	8.08847	9.21082	7.80971
1700001P01Rik	3.37103	0	0	0	11.0194	0	0	0	0	0	3.90109	1.48039	0.881144	0	1.38145	1.24452
1700003E16Rik	0	1.12592	2.1514	0	4.19274	0	22.8733	0	4.04813	0	2.77072	0	0	1.93152	0.841	3.03055
1700003F12Rik	0	1.04963	0	0	0	0	0	0	0	0	0	0	0	1.35048	1.17602	0
1700003M02Rik	1.22583	1.34507	5.14029	0	0	1.64144	0	0	3.47591	0	0	0.538325	0	0.576867	0	0.452551
1700003M07Rik	0	0	0	0	0	1.21672	0	0	1.68035	0.595731	0	0.399035	0.237509	0.855209	1.86182	0.335455
1700007G11Rik	9.77245	1.78717	1.02448	0	0	0	26.2216	0	1.506	1.60176	4.71212	0	1.2772	0	0	3.60779
1700007J10Rik	30.2937	5.54008	28.582	27.6943	43.3238	27.8882	7.81584	12.7635	16.5731	18.6199	39.4393	44.068	11.8776	46.3321	58.1925	50.3273
1700007K13Rik	0	5.74163	0	3.0015	0	10.5101	0	0	3.87065	0	0	2.29793	0	0	0	0
1700007L15Rik	5.63192	0	8.26574	16.9603	0	15.0828	0	0	4.51316	0	0	4.94654	14.7211	0	5.76991	4.15838
1700007P06Rik	0	1.86969	0	0	2.08873	1.71125	0	0	2.20575	0	0.985937	1.12244	0	1.2028	1.04742	2.83078
1700008F21Rik	0	0	0	0	0	0	0	2.30996	0	0	2.47839	0	0	3.02353	0.526588	0
1700008J07Rik	4.32467	9.17433	7.25389	5.4575	5.65469	8.6864	2.14229	5.83069	3.30565	4.25303	4.33739	11.775	10.3998	6.10549	10.2791	10.2181
1700008O03Rik	0	1.68908	0	0	0	0	0	0	0	0	0	4.05605	0.60355	1.08661	0	0
1700009P17Rik	0	3.7204	1.70614	2.91732	1.6625	2.72409	1.67957	1.82853	0.752418	0	7.06271	5.36034	5.84929	0	0	4.50625
1700010B08Rik	0	0	0	0	0	0	0	0	0.289435	0	0	1.03099	0	1.1048	0	0
1700010D01Rik	0	0	0	4.83609	6.88988	14.1118	3.48032	1.89449	20.2685	2.76376	0	5.5537	3.30561	0	0	3.11254
1700010I02Rik	0	0	0	1.38372	3.94272	0	0	0	0.594801	0	7.44428	0	1.26109	0	1.97712	3.56228
1700010I14Rik	8.96068	0	0	0	2.74605	0.749923	0	1.00676	4.55698	0	0	0	0	0	0.459012	0
1700011A15Rik	0	2.55607	0	0	0	0	0	0	2.87191	2.29089	0	0	0	0	0	0
1700011E24Rik	4.96699	0	0	0	0	0	0	3.34835	0	0	0	1.09063	0	0	0	0
1700012B07Rik	0	1.57016	0	0	0	0	0	0	0	0	0	0.628412	0	0	1.17282	0
1700013F07Rik	0	0	0	0	2.90376	4.75796	0	0	4.81869	0	4.11196	0	0	0	0	2.62357
1700013H16Rik	0	0	0	22.6731	0	0	0	6.9511	3.38998	0	0	2.26413	0	0	0.704269	3.17229
1700016D06Rik	1.6655	0	5.58716	1.43302	13.6106	7.80561	0.458348	1.49699	2.87464	2.18387	10.2794	13.8967	1.74136	9.40526	10.2378	12.2974
1700016H13Rik	4.44719	0	3.7297	0	0	8.93249	0	0.999312	11.5137	0	0	0	0	1.04641	0	0.820907
1700016K19Rik	0	0	1.91547	0	13.0653	1.52916	18.2279	1.02644	0	0	0	0	0.596996	1.07481	0.935966	0
1700017B05Rik	54.5705	74.3805	39.3304	58.2026	64.1063	4.56702	9.50352	66.2933	20.9191	36.4764	68.7426	212.874	78.8979	83.2611	49.7927	207.287
1700018B08Rik	5.84311	0	0	2.23445	0	0	0	0	0	0	3.00528	0	1.01821	0	0.798171	0
1700018B24Rik	0.62419	2.96793	3.40266	1.96924	3.06058	2.92537	3.43557	5.04934	4.92502	1.2277	3.37091	1.64469	3.26311	4.11236	6.39484	2.30438
1700019B03Rik	0	0	0.546852	0	0	0	0	0	0	2.1375	0	3.4362	0.340876	0	0	1.44435
1700019D03Rik	0	0	0	7.95722	2.06118	0	0	0	5.28617	0	0	0	7.252	0	0	0
1700019E08Rik	3.31263	0	1.38909	15.2013	0	19.9609	0	0	9.80158	18.4606	5.11135	8.7285	0	0	4.07256	3.66887
1700019G17Rik	0	0	0	0	0	0.429639	3.53199	0	0	0	0	0.281808	0.335469	0	1.05189	0.947624
1700019L03Rik	6.27917	5.05263	10.5322	12.6063	21.552	11.7713	4.14729	6.20827	4.95443	9.46856	10.1731	9.37554	8.86299	10.0468	20.071	24.5723
1700019M22Rik	6.91948	2.53085	1.45078	7.93819	2.82734	2.31637	2.85638	0	7.2511	2.26828	2.66917	7.59676	7.23465	3.25626	8.50682	3.8318
1700020I14Rik	27.1597	17.3843	26.764	36.2215	29.9636	39.0957	28.4028	23.8016	34.3211	18.2517	24.6204	14.9091	9.58393	10.864	16.6951	16.5443
1700021F05Rik	145.232	148.221	202.346	161.239	109.114	185.062	65.1094	233.706	99.9213	211.936	107.528	137.845	172.665	145.509	100.794	164.309
1700021K19Rik	3.54327	8.78384	9.07992	15.0176	10.2955	5.27178	6.71746	2.47705	6.1642	3.48457	9.2639	6.22414	5.86572	1.66744	9.35756	2.61621
1700022A21Rik	0	4.78205	3.655	0	4.74869	2.91786	0	0	0	0	0	0	0	0	0	0
1700022E09Rik	0	0	4.5822	3.13404	0	0	0	2.45545	2.69437	0	0	0	1.42814	0	2.23903	0
1700022I11Rik	0.564552	0	1.42041	0.323834	0	0	0	0	0	0.5552	0	0	0.8854	0	0.231354	2.08421
1700023E05Rik	1.22369	0	0	1.75481	0	0	0	0	4.22416	0	0	1.61216	0	0	0	0.903523
1700023L04Rik	0	2.32441	0	0.911333	0	4.25485	0	0	0	0	0	0	0	0	0	0
1700024P16Rik	1.34153	1.22669	0	0.384759	2.19263	0.449093	0	1.50725	0	0	3.62244	0	0	0	0	0
1700025F22Rik	3.33363	0	4.19369	0	0	0	0.917422	0	0	0	0	0	0	4.70636	4.09837	0
1700025F24Rik	0	3.44241	0.986659	3.37417	0	0	0	0	4.64131	0	0	0	0	0	1.92847	0.868655
1700025G04Rik	0	0.157756	0.361728	0.371111	0.704952	1.44387	0	0	0.132937	0	0.748702	0.662945	0.507331	1.72528	0	1.59233
1700025N23Rik	0	0	0	0	0	0	0.641788	0	0.862528	0	0	1.02413	1.21914	3.29236	0.955682	0
1700026D08Rik	0	1.78372	1.36333	0	0	1.08837	0	0	0	0	0	0	4.67401	0	0	0
1700026L06Rik	0	0	0	11.6884	10.2475	4.19778	0	9.86207	0	0	0	0	0	1.47527	0	0
1700028D13Rik	0	0	0	0.842601	0	0	0	0	0.724395	0.963071	1.13328	3.87053	1.53585	1.38255	1.20395	2.16921
1700028E10Rik	0	0	0.64906	0	0.632459	0.518159	0	0.347811	0.57248	0	1.49269	0	0	0.728406	0	0.285717
1700028J19Rik	0	5.83353	0	0	0	7.1189	0	0	16.6043	0	0	0	0	0	0	2.61694
1700028K03Rik	0	2.36513	1.35578	0	0.528443	0	0	0	0.876934	0	0	0	0	0.304305	0.529988	0.954907
1700028P14Rik	0	0.88638	2.03243	0	15.8435	0	26.6771	0	4.78034	0	0	0	0	5.70221	0	0
1700029F12Rik	5.53558	0.674893	0	5.82134	0	3.7062	0	2.48776	18.4263	4.23413	0.711777	0	1.44693	1.73667	4.53697	2.72483
1700029I15Rik	0	0	0	0	0	0	0	0	0	3.78878	0	2.53782	0	8.15855	2.3682	0
1700029J07Rik	0	1.12318	4.18502	0	0	0.513998	0	1.38007	2.08224	0	0	0	0	0	0	0
1700029P11Rik	8.21688	11.2702	17.228	10.6049	1.67874	9.62743	27.1356	1.84639	17.2214	10.101	7.92409	12.6296	8.59115	17.4007	25.2546	4.55026
1700030C10Rik	18.3021	33.9169	28.652	12.248	17.9481	33.4934	13.4314	13.1603	21.5108	27.1984	24.4746	32.6855	25.1954	16.6515	35.501	37.3874
1700030J22Rik	8.49621	0.517925	1.48447	3.04596	4.05021	8.53261	29.8117	7.31842	0.261865	1.39258	3.27739	2.48742	11.4741	1.99913	3.48176	3.92079
1700030K09Rik	6.93373	0.634016	5.08818	3.48011	6.37463	9.86487	0	0	2.24392	2.27296	3.009	1.14186	4.07788	3.67084	2.84145	3.83969
1700030L20Rik	14.9489	6.24876	5.37303	7.34987	6.98081	11.4384	5.87709	5.75847	6.84535	10.5009	15.6519	17.8188	15.0716	8.03983	12.2521	18.1333
1700034H15Rik	10.6092	21.5186	16.7841	8.16021	22.8573	16.7892	15.262	21.6724	21.7003	15.0179	14.6957	10.377	21.4286	17.0204	19.5645	33.114
1700034K08Rik	0	0	10.0073	0	0	0	0	0	0	1.1176	0	1.49719	0	0	0	0
1700037C18Rik	0	4.90943	1.60815	0.549956	20.3713	2.56765	0	0.861759	0	1.25717	0	0	5.01216	0.902374	0.785802	9.91075
1700037H04Rik	44.0705	32.2382	24.1664	54.934	31.8594	44.2594	44.7814	41.897	87.7679	18.892	23.5386	52.1061	63.8002	78.1713	58.3482	83.8529
1700039E15Rik	0	0	0	2.43829	0	0	0	0.545814	2.39569	0	0	0	0	0	0	0
1700042G15Rik	3.10865	3.41104	0.869037	7.72702	0	0	0	0	0	2.0381	0	0	0.541708	0	0	1.14765
1700047M11Rik	0	0	1.28582	0	0	0	0	0	0	3.01556	0	1.3466	4.80904	1.44301	2.51319	3.39611
1700048O20Rik	1.13827	9.15926	7.637	8.81448	1.86042	9.90726	12.5302	1.02311	2.24531	7.08962	2.6345	6.99823	3.86788	4.82096	6.06403	5.46294
1700049E15Rik	0	0	0	1.3101	3.73295	3.05832	0	0	1.68947	0	0.881028	3.00901	0	0	0	0
1700049G17Rik	4.07817	2.98324	4.44628	0.233929	2.99946	2.73043	0	2.01606	3.77084	18.0478	3.46091	7.16375	4.47713	13.818	4.01097	5.7212
1700052K11Rik	5.23047	0.318847	0.731101	0.250022	0	0.583653	0	0.783547	0.214947	0	0.336273	4.21112	1.36718	2.87166	3.21518	2.57465
1700052N19Rik	7.34854	7.39141	6.16296	3.16141	0	0	0	3.30253	0	2.71006	0	2.82374	5.04214	3.89045	5.27002	5.08675
1700056E22Rik	0	0	0	0.623891	0	0	0	0	4.55912	0	0	0	0	0	0	0.803079
1700061G19Rik	15.423	31.0258	10.4196	25.0659	49.7152	25.2414	104.932	18.8685	35.3876	19.9424	13.8818	47.0349	21.0527	20.9674	36.5175	25.306
1700063D05Rik	5.93377	0	6.22054	0.85092	4.84915	1.9864	0	2.66671	2.56041	0	3.4334	3.90874	1.55101	2.79239	2.43166	3.28594
1700065D16Rik	0	0	0.318323	0	0	0	0	0	0	0.746545	0.292828	0	0	0	1.24435	0
1700065O20Rik	0	0	0	17.1881	0	0	0	8.07991	0	5.89366	1.15588	2.63181	2.34972	7.0506	0	1.10624
1700066B19Rik	0	2.76534	0.352266	0	0	0	0	0	0	0	0	0	0	0	0.688518	1.24054
1700066M21Rik	15.3899	7.16415	17.3071	12.4392	5.14507	5.62031	0	1.25753	18.9735	23.849	16.4606	12.9026	3.29132	8.5592	8.88685	2.32431
1700067K01Rik	0	12.7757	0.81372	2.22621	4.75745	10.3938	0	6.97675	8.61255	0	0	2.55655	0	7.30556	0	0
1700069L16Rik	0	7.65007	5.01178	6.85571	0	0	0	1.34283	13.6297	3.91795	2.30519	0	9.37216	0	11.0202	6.61856
1700073E17Rik	0.457386	0	0	0	0	0.306231	0.251747	0	0.0563891	0	0	0.200862	0.119555	0	0	0
1700080O16Rik	0	7.40804	40.6457	9.95822	0	58.1165	0	10.4027	44.4113	0	0	5.71795	0	18.382	7.70724	14.9547
1700084E18Rik	9.69364	0	0	0	0	0	0	0	0	0	3.73929	2.12849	0	0	0	1.78935
1700086L19Rik	0	0	0	0	1.64343	0	3.32061	0	0	0	0	0	0	0	0.824116	0
1700086O06Rik	0	1.99218	1.37039	0	0	3.6467	0	1.46869	0	0.714198	0	1.43516	0	0	0.892827	0
1700088E04Rik	3.35757	1.22806	0.703969	4.81486	1.37193	2.24797	0	0	0.20697	3.85228	1.94276	0	0.438814	0.790027	0.687969	0.619775
1700092M07Rik	33.2135	2.02468	0	3.17527	4.52375	7.4124	21.3276	7.46329	2.72982	1.81463	0	0	17.3632	18.2351	22.6849	16.349
1700093K21Rik	5.81485	2.65853	0.609587	0	0	16.546	0	1.30663	3.76365	0	0	1.2768	6.83967	3.42054	3.57439	5.90349
1700095A21Rik	3.93549	0	6.60111	0	6.43227	0	2.70764	0.884331	2.66854	5.80545	3.03621	12.9621	3.08606	12.9641	3.22554	10.8968
1700096K18Rik	11.6136	7.96458	9.73994	9.99258	7.11812	8.74755	22.3727	1.30483	11.4543	6.6624	20.1597	26.1383	5.69186	14.3464	19.0371	34.3002
1700101E01Rik	1.62434	0.594114	6.81137	0	5.30973	0	0	0	8.0103	2.12991	4.38609	2.14	0	3.05762	5.32525	0
1700102P08Rik	0	0	0	1.09891	0	0	0	0	0	0	0	0	0	0.901552	0	2.1218
1700105P06Rik	0	1.38627	0	0	3.09734	0	0	3.40666	0	6.21224	0	3.32889	4.95346	0	1.5532	12.5932
1700109H08Rik	0	0	0	0	0	0	0	0	0	3.85767	0	0	0	1.38448	3.61689	1.08612
1700111N16Rik	0	0	0.779216	0.532952	0	0	0	0	0	0	0	0	0	3.49789	0	0
1700113A16Rik	2.1399	0	0	3.68241	0	15.7598	0	1.9234	1.84673	7.71632	3.30184	0.939742	2.79671	3.02107	0.876933	1.58002
1700120C14Rik	0	0	4.54677	0	0	0	0	0	4.01031	0	6.27391	16.6659	4.25129	0	0	2.00149
1700120K04Rik	7.74777	0	1.62444	2.22211	0	5.18731	0	0	0.477594	2.53981	0	3.40245	8.10068	0	4.76257	0
1700121L16Rik	0	0	0	1.07541	0	2.51044	0	1.68511	0	1.22916	1.44639	0	0.980096	0	0	1.38427
1700123I01Rik	1.3041	1.90794	27.8895	1.4961	10.6573	0.873128	0	0	28.6183	3.84751	2.51527	9.73591	16.3621	0	3.74096	12.5177
1700123M08Rik	0	0	4.1373	1.1319	0	1.32116	0	0.886819	10.4609	0	0	0.866572	0	0	0.808654	0.728497
1700123O20Rik	15.5899	14.6626	30.8189	7.98441	19.1104	27.5856	23.597	7.50675	14.415	32.4885	33.5052	15.1597	19.7928	29.346	16.8846	16.4442
1700125G02Rik	0	1.48242	0	0	0	0	0	0	0	0	0	0	1.05941	1.90733	1.66093	1.4963
1700125H20Rik	15.1022	5.52374	0.90469	12.3754	14.1048	0	0.593737	0	9.04342	4.95068	0	0	8.45898	0	0	3.18596
1700128F08Rik	3.79013	4.1588	6.35728	2.17406	4.64601	5.07515	1.04305	0.851666	1.16817	3.72734	3.65507	5.82555	4.45811	8.91805	7.76599	6.29658
1810009A15Rik	212.062	222.682	235.219	267.807	195.661	265.641	109.19	249.019	252.165	356.552	204.506	258.354	304.867	223.734	234.078	239.918
1810010H24Rik	1.91403	0	2.40784	0	1.56417	3.84446	0	0	0	0	2.21499	0	2.50152	7.20585	3.92186	4.23973
1810011O10Rik	0	2.89023	0	0	1.29153	0	23.9212	0	0	0.518076	0	0	0	0	0	0
1810013L24Rik	41.8226	12.653	19.9192	19.5473	15.1902	48.0514	15.062	17.8674	26.7991	59.7482	66.9218	29.9306	22.2687	35.9612	18.8317	18.2993
1810014B01Rik	1.29847	0	2.17796	0.372409	2.12225	6.08549	0.714683	0.583549	1.44074	0.425653	0	2.2809	1.35761	0.611052	5.85326	5.75243
1810019D21Rik	47.2845	51.8839	68.5938	57.5446	40.7302	26.5243	23.9154	45.3722	14.9676	48.1769	61.6211	66.2238	87.8531	66.7554	51.8472	72.6567
1810021B22Rik	0	0	2.69747	2.76744	0	0	0	0	0	0	2.48143	0	0	0	0	0
1810022K09Rik	414.409	74.8273	156.178	182.044	81.4501	182.63	31.7597	240.463	103.475	257.94	236.75	170.471	193.333	83.932	126.832	94.8935
1810024B03Rik	0	0.607724	4.87718	1.42963	1.35784	0	0	0.746722	1.02422	0.544675	0	0	1.30292	4.69149	2.72362	7.36093
1810026B05Rik	1.63603	0.299194	1.20057	0.234611	1.33698	1.09536	0	7.53633	1.10934	2.81562	3.78655	1.0777	1.28291	3.46457	0.502834	0.905982
1810026J23Rik	43.1321	48.5412	50.0862	49.2919	48.8051	45.7604	7.30465	48.6095	32.8871	33.2815	51.4501	49.2481	31.0474	49.0268	47.3162	37.4815
1810030O07Rik	5.72498	5.98272	3.42952	4.69131	6.68361	10.9514	15.7553	5.14576	4.73898	1.87671	5.67872	10.4157	4.06176	11.1614	8.04378	9.96387
1810032O08Rik	7.37338	1.92633	19.8765	5.73998	4.30402	9.8733	7.53692	10.8879	1.42848	3.10767	10.9707	4.62577	5.78193	9.41821	10.7915	13.9994
1810034E14Rik	0	0	1.95799	0	5.72372	3.90776	36.3013	0	0	0	4.05263	15.8916	0	6.0427	6.21883	3.87858
1810037I17Rik	15.0867	16.5542	15.364	11.7446	31.7033	21.6448	0	4.84298	27.1025	14.1303	17.459	17.0367	12.9571	36.5128	9.71544	5.56972
1810041L15Rik	0	0.130028	2.83241	0	0	0	0	2.39653	0	0	0.137135	1.09284	0	0	0	0
1810043G02Rik	0	4.08278	4.68081	0	7.09503	4.15199	0	3.3444	2.29363	0	0	3.26804	0	3.50202	4.06615	0.915776
1810043H04Rik	34.0651	118.366	64.2806	85.4882	62.6365	79.8258	52.7332	109.079	137.541	113.065	100.196	78.5388	83.4768	124.239	97.7194	81.745
1810044D09Rik	21.6412	6.33233	18.1497	9.9309	17.6854	11.5914	138.172	15.5613	32.5501	15.6073	5.0088	22.809	9.05076	10.1842	14.1897	28.7621
1810055G02Rik	82.7102	101.793	53.8993	75.0121	58.4578	59.118	30.4519	76.3513	86.6741	19.419	47.4266	39.7583	40.6094	39.4489	65.0412	41.6761
1810058I24Rik	33.9277	26.0005	14.227	14.3643	26.4059	15.1436	79.1421	7.26075	26.8894	33.3657	18.6965	16.3184	19.4258	39.5353	27.1452	16.7006
1810062O18Rik	8.40288	0	2.34906	0	2.28898	1.87531	0	0	0	0	0	1.23005	0	3.95434	0	1.03406
1810064F22Rik	1.82756	0	1.53271	1.31039	2.24026	1.83539	1.0059	1.23199	1.23921	1.79729	4.93483	6.42062	1.4331	5.16023	5.61702	5.73494
2010002M12Rik	3.75071	1.37185	3.66984	5.37862	1.02171	1.67412	0.172034	1.68562	0.0770679	5.53286	5.30502	6.03948	1.14378	2.35341	4.8673	6.23108
2010005H15Rik	0	2.91431	0	1.14262	0	0	0	1.79043	11.2967	2.61196	1.53679	1.74956	0	14.9985	0	0
2010009K17Rik	0	6.74893	0	2.11685	0	9.8832	0	0	6.36959	1.20975	1.42355	3.24128	0.96462	0	0	1.36242
2010012O05Rik	26.1007	13.4358	7.70192	8.31759	20.5398	25.8889	24.2092	30.4111	9.0576	22.8163	19.0178	16.981	25.5208	29.5697	11.4884	16.4166
2010107E04Rik	714.621	362.556	372.162	533.881	419.159	517.04	126.881	551.67	455.432	663.11	537.987	344.198	576.949	444.779	486.513	304.248
2010107G12Rik	0	0	0.817491	0.279565	0	0.652621	0	0	0.120173	0	0	0	0	0.458714	0	0.35986
2010107G23Rik	35.241	36.4466	20.383	23.6999	84.412	27.6627	30.7673	17.4761	105.172	21.113	25.3131	30.9523	54.634	39.4589	21.9117	21.9828
2010109I03Rik	6.68846	2.44635	4.67447	5.11544	2.73295	7.46346	1.5339	6.51274	3.98552	4.75054	5.59011	5.87451	2.62242	8.91805	9.13646	7.40774
2010111I01Rik	0	0	0	0	0	0.401355	0	1.34704	1.33029	0	0.462483	3.15907	0	2.82104	2.21095	2.2131
2010204K13Rik	4.44719	6.50637	0.932424	0	0	0	0	0	2.46723	0	0	0.976497	0	0	1.82246	1.64181
2010300C02Rik	2.89409	0.70569	5.0566	5.67195	2.36509	3.22943	0	6.71998	0.416265	5.6923	7.8147	1.69459	0.504319	7.71766	1.779	3.02725
2010308F09Rik	0	1.09754	0	0	0	0	0	0	0	1.96736	2.31505	1.31778	1.56871	8.47279	0	1.10781
2010315B03Rik	7.62421	2.50975	7.99269	3.06134	4.98449	6.63596	3.98658	22.2717	1.59792	13.9961	10.2936	8.03566	3.98575	7.8934	4.99906	5.91089
2010320M18Rik	2.82352	26.8508	14.2079	25.1039	34.6112	9.45205	59.0549	8.88248	6.96197	48.1303	23.9616	14.8795	22.879	23.9171	8.09956	28.1444
2200002D01Rik	12.4469	13.6576	3.47958	7.13967	0	5.55564	22.836	1.86459	10.2301	6.80038	4.80134	9.11012	18.4362	0	5.10074	1.53171
2210013O21Rik	7.37215	3.59522	0	0	8.03283	1.64527	25.0223	3.31314	0	2.41668	0	2.15833	0	5.78215	0	0.907217
2210015D19Rik	5.71609	3.34512	6.71142	14.0989	0	3.82705	0	5.65155	5.3558	3.7476	5.29191	8.03275	2.98823	2.15196	1.87397	8.01901
2210016F16Rik	44.724	74.4296	44.0724	33.1367	42.6406	35.4335	43.6939	51.9239	49.3487	69.8844	45.7182	36.6626	58.4515	35.4289	63.5369	69.0719
2210016L21Rik	68.5238	104.332	100.904	79.5262	85.9512	57.6145	117.971	65.1718	55.403	89.8516	94.0517	98.675	89.1397	59.9942	81.6311	58.8316
2210018M11Rik	5.24046	7.47527	16.9207	9.01797	6.85212	3.50861	7.64358	8.00744	15.6349	13.2277	0.808596	4.83286	5.61614	13.3171	15.4623	9.28643
2210019I11Rik	1.45875	0.533549	0	1.67352	0	3.90667	0	1.31116	5.75497	1.43459	3.37625	1.28123	8.76989	2.74592	2.98899	1.07708
2210404O09Rik	0	1.03923	1.98576	0.543271	0.773987	0	2.60645	2.12821	1.40117	4.65708	3.65343	2.49554	0	2.67421	3.105	2.09791
2210408I21Rik	1.12048	2.32234	1.09633	0	0.915674	1.00025	0.102786	0	1.51953	10.1622	0	0.656084	2.05016	0.703057	1.07141	0.137887
2210409E12Rik	89.2741	132.651	49.134	57.6098	113.994	26.1498	41.4592	95.2872	31.6428	164.616	129.139	176.422	107.925	102.404	105.181	100.935
2210420H20Rik	0	0	0	0	0	0	0	0	1.65444	0	0	1.47331	0.876928	1.57879	0	2.47712
2300002M23Rik	18.5406	28.3585	16.9629	21.2703	6.88712	6.77094	25.0483	16.6648	30.9621	0	0	0.740197	2.20286	4.75915	2.07218	12.4452
2300009A05Rik	3.51759	0	0	0	2.87462	0	0.968049	0	0	5.76554	0	0	0	4.96607	0	1.29862
2310001H17Rik	0	0	0	0	0	0	21.8308	0	0	0	0	0	1.43	3.86178	0	0
2310003H01Rik	9.27537	13.0855	1.11127	3.4203	5.41425	10.6458	26.2553	2.08424	7.51454	2.17184	4.08908	1.45475	3.80987	4.67671	6.7876	3.42428
2310005A03Rik	0	0	1.26553	0.432785	2.46632	0	13.2888	0	0.186035	0	0	0	2.36657	3.55059	0.618382	3.34252
2310007L24Rik	0	0.975131	1.11796	2.29392	0	1.78499	7.33705	0	0	0	0	0	0	1.25463	0	0
2310009B15Rik	3.68392	0	1.54479	0	3.01055	0	0	3.31121	0.908348	0	0	0	0	3.46726	1.50968	0
2310010J17Rik	0	1.43007	0	0	0	2.61776	8.60808	0	0.482032	0	0	0	2.04399	0	1.60228	1.44345
2310011J03Rik	32.9666	65.3902	23.926	40.7293	19.6874	16.1294	33.1494	25.6424	30.7949	58.6062	76.3005	39.5343	73.5763	34.6079	45.2056	62.7254
2310014L17Rik	1.94831	0.475071	2.45096	5.58786	1.06145	2.60887	0	1.16746	3.68303	8.08991	7.01449	3.42241	0.679017	7.33489	6.38734	5.27469
2310015A10Rik	0	0	0.546175	0.622603	1.06441	0	0	0	0	0	0	0	0	1.22589	0	0
2310015D24Rik	0	1.05503	1.20956	0.827291	0	0.48281	0.198455	0.972248	0.444521	0.709179	1.9472	0.316684	0.565479	0.678714	2.65966	1.59735
2310022A10Rik	25.5771	26.6476	28.2757	22.6738	19.6351	32.1732	50.9784	19.1578	22.9329	33.2838	29.0009	23.4856	17.8281	23.7081	19.3749	15.1653
2310022B05Rik	1.27216	1.62856	0.533458	0.547296	3.11888	1.70348	0	0	1.17629	2.29366	0	0.83801	1.49637	2.69402	0.782	0
2310030G06Rik	0	0.619467	0	0	6.92039	4.53577	28.8981	0.761151	0	2.2208	0	0	0	0.797024	0	0
2310033P09Rik	5.08506	6.81963	22.0341	4.86142	8.31116	13.6183	0	5.33235	10.4486	32.2276	9.15388	16.3762	12.4056	1.59533	11.1139	21.9019
2310034G01Rik	0	0	0	2.29684	4.36301	0	30.8547	0	0	0	11.327	2.34458	3.48879	11.306	2.18788	0
2310034O05Rik	0	0	0	0	0	2.54445	0.522939	0	0.234267	0	0.732996	0.834477	0	0	0.778704	0
2310035C23Rik	11.2841	9.10843	9.62677	7.25391	12.7194	8.59706	10.7083	12.9404	19.0446	11.735	17.7115	11.2779	14.2391	22.5228	18.6565	22.5532
2310036O22Rik	191.015	55.202	66.2544	72.3692	105.994	80.5226	48.0248	163.211	41.8655	133.737	128.264	127.38	158.416	150.927	78.278	89.6721
2310039H08Rik	0	10.9485	12.5521	10.9266	0	3.64387	0	6.11481	4.36136	0	4.19884	1.19504	0	3.8418	4.46067	0
2310039L15Rik	416.117	131.825	181.361	127.802	238.307	182.077	62.2175	334.259	180.564	186.89	216.128	261.878	238.09	177.319	221.548	198.378
2310040G24Rik	436.989	254.143	62.5987	135.451	135.304	94.4961	115.779	171.993	40.8241	324.76	325.618	240.775	334.157	86.8561	146.822	457.93
2310043O21Rik	0	0	0	0	0	11.3394	0	0	0	3.3312	2.61329	0	0	1.59405	4.16437	2.50106
2310045N01Rik	63.1056	73.0909	73.5061	76.4183	42.9756	46.9452	48.2411	33.0872	61.8078	66.6573	66.2665	52.3467	34.8228	59.3942	94.8227	85.4235
2310047M10Rik	31.5178	36.2914	6.36346	21.0921	8.58558	8.59706	1.9275	7.86917	6.90788	32.1437	40.5263	18.9674	23.7997	28.5655	36.3562	25.8572
2310057M21Rik	5.7006	26.0629	33.8646	29.4294	24.8459	20.9917	26.1469	20.4954	21.9039	34.2599	7.69646	12.5172	21.1092	29.5093	14.7954	8.06743
2310061I04Rik	11.8747	16.7526	14.9383	61.3033	24.9536	13.6292	60.6904	12.9604	51.6575	7.22924	16.3594	14.1545	27.4917	29.5375	34.0639	6.889
2310061J03Rik	0	0	0.653387	0	0	2.08645	0	1.40052	0	0	0	0.684271	2.44371	0	0	1.72573
2310067B10Rik	3.36833	15.5539	12.0058	12.6795	30.6231	6.76552	5.90944	12.1102	11.9389	8.41935	5.68453	6.65644	4.84241	9.70883	5.00375	10.259
2310068J16Rik	0	0	0.786863	3.22909	0	2.51268	0	0	0	0.615128	0.723842	0.824055	4.41436	4.41527	0.768978	4.15653
2310069G16Rik	0	5.3553	3.06986	2.09966	3.98846	0	0	0	3.30936	0	0	2.14331	0	1.14838	5.00014	4.50451
2410002F23Rik	58.3722	60.9447	85.003	17.959	33.8254	66.7938	57.5388	13.8321	20.5426	68.5384	27.839	32.6254	9.98689	40.4552	32.1846	28.2107
2410003L11Rik	0	1.25715	14.413	3.94315	2.80886	2.30123	19.864	0	7.62745	0	0	0	0	1.61749	0	3.80675
2410004B18Rik	36.6768	57.6047	86.8503	56.927	42.3145	66.4455	78.967	60.1145	55.3244	70.0167	56.5918	66.3217	58.6489	53.8102	47.7429	39.8245
2410004N09Rik	19.4321	30.2065	46.8538	36.226	47.6404	35.7781	17.3802	28.3823	12.5774	15.9251	31.8574	40.5348	7.61894	29.72	17.9174	19.7283
2410004P03Rik	0	9.84188	0.490586	0	1.91215	0.78329	11.5907	0	0	0	0	7.19284	0	2.20223	0	0.863824
2410006H16Rik	237.273	121.832	160.725	91.6077	123.054	164.97	26.3704	125.09	74.256	70.3021	79.2065	106.203	57.2495	81.5973	119.674	99.3885
2410007B07Rik	0	1.49249	3.4222	0.585162	0	1.36601	1.12297	0	1.76075	1.33765	2.36109	2.68797	1.5999	3.84056	5.01663	3.76614
2410012E07Rik	0	3.40182	0	0	1.26678	0	0	0	0	0	0	0	0.405183	0	0	0
2410012M07Rik	13.9152	48.3512	40.3595	46.5614	13.267	22.5151	63.8251	45.8604	14.0103	36.8728	29.5227	14.768	42.7379	45.2933	43.2438	33.392
2410015M20Rik	69.653	54.0093	85.2865	83.903	52.3676	70.8841	92.7763	96.4131	64.2322	116.905	30.0926	59.953	88.119	39.3339	84.4899	74.0577
2410016O06Rik	23.3127	31.1555	15.4156	36.517	29.3099	21.6116	12.0911	53.9969	6.1904	44.3833	10.0304	42.1326	46.4054	38.3978	29.0281	20.1923
2410017I17Rik	0	1.01837	0	0.798547	0	0	0	0	0.686521	0.456359	0	0.611361	1.45555	0.655132	0.5705	1.0279
2410018L13Rik	2.99008	7.10868	7.52301	5.14543	4.88706	9.00867	1.23431	7.39079	5.89813	2.94055	4.61365	4.59585	6.25255	8.44268	6.12669	8.83102
2410021H03Rik	0	10.0968	6.94546	8.70909	9.02375	22.1788	17.4732	2.48123	8.16798	0	0	1.21229	2.1647	2.59817	2.26253	9.17218
2410088K16Rik	4.41916	4.84902	7.41238	8.87209	7.22279	0	0	5.95808	7.08263	10.1406	1.70468	3.88137	0	2.07963	3.62195	1.63147
2410089E03Rik	4.82228	3.01313	4.80258	8.24073	5.74705	4.97747	8.57087	4.24409	8.71959	4.5448	5.03799	7.05906	5.14698	8.22635	5.51683	4.45073
2410114N07Rik	4.42381	0	2.78256	3.80632	19.8836	7.4046	1.21744	2.98217	2.18156	2.90035	5.11941	10.685	0.578164	7.28636	10.8773	9.79909
2410127L17Rik	6.02728	2.57194	0.842477	9.79574	4.10464	22.8673	2.21163	44.6942	6.93537	38.199	5.42501	16.3225	9.7153	8.03647	11.5266	10.384
2410131K14Rik	0	11.2381	6.27692	4.29316	16.7396	14.2418	0	2.12438	13.1124	10.5887	8.50934	13.1472	22.0345	7.78576	7.74854	10.4707
2410141K09Rik	32.676	31.3727	18.8404	28.1151	10.0137	16.408	2.24813	31.2057	11.5819	18.7453	29.9361	30.4932	21.3528	15.3771	21.7599	33.1742
2500004C02Rik	31.0319	4.86435	22.3074	23.2039	31.6996	41.5532	3.96502	10.9577	16.5328	13.0791	26.9335	43.3167	8.11135	38.5948	46.7801	54.8269
2510002D24Rik	8.53701	2.49798	13.6034	13.2217	32.0922	16.004	21.1446	12.2773	15.3663	30.2242	14.4898	32.2418	18.7443	24.1048	12.5945	34.0383
2510003E04Rik	11.9131	35.481	8.20699	8.05379	22.9481	21.0798	7.49376	27.5345	18.4639	33.1948	16.7406	14.2003	18.4612	16.8188	13.9486	16.9641
2510009E07Rik	0	0	0	0	0	0	0.224203	0	0.251097	0	0	0.357772	0	0	1.00158	0.451149
2510039O18Rik	6.93214	5.63441	1.61493	3.31363	5.66504	2.57846	16.7457	4.15386	9.11608	3.02992	5.3481	1.35301	8.65721	3.62469	5.99724	0.284357
2610001J05Rik	1.16668	1.28016	1.46768	0.66922	3.8137	5.46782	19.2643	5.76752	2.01368	0	0.900085	0	4.26937	1.64709	0.956212	0.430714
2610002J02Rik	8.30884	6.07804	7.54901	9.92927	0	18.5432	45.7322	1.2447	37.5598	0.453956	13.3546	13.3791	7.23942	10.4269	6.80994	5.62367
2610002M06Rik	3.96143	0.922042	3.77535	5.88739	2.35443	5.78677	0	4.85542	5.94944	7.08329	2.36162	1.73967	0.0941335	3.55898	1.18065	0.93067
2610005L07Rik	2.6235	5.37356	5.28056	7.82532	3.43033	3.51298	3.17676	1.88645	4.26939	4.12806	6.47684	13.595	2.4687	10.1237	8.17085	10.654
2610008E11Rik	0.994808	0.727716	0	0	0	0.333023	0	0	0	0	1.3431	0	0	2.57483	0	0
2610015P09Rik	0	0.844774	0.968513	2.15288	0.471871	2.70615	0	0	0	2.2714	0.445472	2.7893	3.32043	2.44555	2.60287	3.41072
2610020C07Rik	5.85395	1.42742	2.86387	2.2386	10.3652	9.79839	0.80551	0.876948	4.20996	3.83799	2.6345	9.85465	2.80527	10.1011	9.59582	5.7631
2610020H08Rik	0.895878	1.3107	3.00536	3.5972	4.39274	6.59792	6.41023	0	0.110449	0.881037	2.41907	4.32769	4.91759	6.32392	4.40558	9.26072
2610028E06Rik	0	0	0.248962	0	0	0	0	0.266822	0.073196	0.194626	0	0.78219	0	0.558794	0	0.219186
2610028H24Rik	0	1.30921	1.00065	2.05321	0	2.39652	19.3731	4.82595	2.94196	0.391128	0.460253	2.61987	0	1.12298	0.977907	1.76195
2610034B18Rik	0.96315	3.17051	0.807759	6.07722	2.3613	0	0	0	0	0	21.9204	1.69188	0	0	2.3682	0
2610035D17Rik	3.41481	2.49798	0	0	1.86042	0	0	0	1.26299	0	0	0	0	1.07132	0.466464	0.840452
2610037D02Rik	3.47594	5.72107	4.37271	9.96919	4.7343	4.26657	2.55089	4.68639	6.42798	1.89909	4.69291	6.61468	6.35996	5.99777	4.51073	7.4856
2610203C22Rik	0	4.32582	6.37643	3.87664	1.38074	4.52484	0	5.31522	4.9992	0	0	2.22594	0	0	0.692389	3.11879
2610206C17Rik	8.5758	0.448094	0	0.70274	0	9.8429	1.68577	0	2.56766	1.20482	0.945168	0	0.320229	0	1.00411	0.904575
2610301B20Rik	0	0	0.83293	0	0	3.98968	0	0	0	0	2.29866	0.43615	0	0	0	0.733312
2610305D13Rik	118.277	79.3111	122.271	87.8687	67.7944	64.891	86.8001	213.728	46.7833	220.788	121.033	53.3844	62.9056	70.3485	34.6695	33.962
2610306M01Rik	0	0	8.53069	0	1.6625	6.81023	0	0	9.53063	0	0	1.78678	8.50806	11.4882	4.1684	0
2610307P16Rik	3.09797	0.849829	0	3.10981	0.632925	0.51854	0	0.348067	1.24129	0.253888	0.896274	1.36048	0	0	0	1.42963
2610316D01Rik	2.28148	0	0.956695	0	0	0	0	0	0	0	0	0	5.36714	0	0	0
2610318N02Rik	16.6155	21.2703	23.6892	41.9357	24.4411	17.7991	18.2905	20.1615	127.413	36.4932	14.7416	18.9715	18.6752	43.0053	17.0226	7.36093
2610507B11Rik	25.4356	6.4089	11.2585	17.8324	20.3244	9.65016	43.9439	15.1144	15.7837	11.7659	9.04855	15.0176	16.9168	14.2308	20.3838	36.4135
2610507I01Rik	19.5508	43.6996	34.9186	26.375	29.5873	17.4529	29.4927	21.1524	60.2582	19.4643	28.4907	47.3808	31.4191	45.3209	43.3238	24.8612
2610524H06Rik	35.6152	17.9114	39.2032	93.847	47.2959	37.2581	44.1062	20.0074	48.5735	56.9159	26.6182	19.5506	26.7644	36.6631	37.4	34.5146
2610528J11Rik	2.29893	0	0.964014	0	0	0	21.5108	0	0	0	0	0	0	0	0	0
2700029M09Rik	55.1218	65.0362	52.1937	69.8668	88.6395	42.8578	82.699	71.9201	119.254	60.6205	63.7892	49.1946	38.1119	54.3903	37.1625	43.3256
2700038G22Rik	56.8104	33.1338	94.0019	48	48.9357	85.3237	26.6206	20.7011	57.9241	20.1331	31.9832	76.1938	44.9499	65.0302	61.6631	74.8235
2700046G09Rik	0	0.468847	1.07504	0.735286	0	0.85823	0	0	0	0.420206	0.494471	0	3.01554	0.603232	0	0
2700049A03Rik	14.9652	5.60713	6.42843	5.44364	6.86059	6.59823	5.0225	8.03785	7.60495	15.4352	5.49117	6.4117	8.20505	3.95068	12.7142	7.27663
2700054A10Rik	1.93516	2.1234	1.21721	0.138754	0	1.29564	0	0	0.119289	0	0.933103	0.637373	1.51748	2.73203	1.18955	0.714423
2700060E02Rik	44.5779	54.5188	60.1679	70.3187	68.3056	62.4899	85.8756	43.1981	95.1461	34.2496	33.3168	44.0471	45.516	39.3339	27.4021	43.7146
2700062C07Rik	116.183	120.774	117.097	66.0593	94.9461	136.469	117.798	145.65	33.6731	190.43	215.437	114.576	133.196	85.3696	99.4002	89.5472
2700069I18Rik	0	0	1.13377	1.55091	4.41909	0	0	4.86041	0.666667	0	1.04296	2.37472	1.41345	1.27237	1.108	0
2700081O15Rik	0.843263	1.85058	0	2.2976	0	0.282292	0	1.32641	0.51981	0	0.162643	0.925803	0	0.992086	0	1.8679
2700089E24Rik	0	3.68123	2.11022	1.44331	4.79792	3.36927	42.4706	0	8.479	1.37472	2.58828	6.99823	5.70003	3.55229	3.78081	4.33496
2700089I24Rik	0	0	0	0	0	0	0	0	0	0	0	0	0.300949	0.541819	0	0.425056
2700094K13Rik	0	46.4573	45.4677	32.8751	50.634	22.8158	57.9746	57.083	47.3598	19.2955	29.8758	29.9306	25.9126	10.2052	38.0865	11.4371
2700097O09Rik	31.8984	29.8158	19.3209	24.3964	27.516	65.2566	0	76.4562	16.3858	69.7111	73.1446	14.7865	24.0871	48.3694	26.144	32.7118
2700099C18Rik	4.94946	7.84464	12.4528	1.41953	1.34825	4.41837	0	7.41451	15.4583	4.32664	18.456	2.89809	3.01869	11.6459	4.73269	3.0454
2810001G20Rik	0	2.56175	8.81094	1.33918	9.53954	0	0	1.04922	5.18091	0	9.00584	1.02527	9.76397	0	1.91348	0.861906
2810002D19Rik	8.51628	1.55745	7.73748	0	9.27949	1.90061	0	1.91366	0	0	0	1.24665	0.371008	2.67181	2.32665	0
2810004N23Rik	38.0521	55.6714	64.4641	30.1215	50.9986	91.7163	32.2538	45.831	44.2856	86.3196	63.411	126.333	130.098	73.0609	58.6327	68.5546
2810006K23Rik	68.1154	73.9374	68.4897	62.809	67.6357	55.9027	60.4693	40.4868	89.033	40.8165	55.0934	77.1949	68.3463	56.1819	53.4263	74.0885
2810007J24Rik	0	0	0	0.268971	0.766395	0	0	0	0.231238	0	0	0.411844	0	0	0	0
2810008D09Rik	38.5645	46.1627	74.9762	39.2146	63.0309	58.6815	1.92964	36.2384	44.5189	45.9706	86.5521	35.411	7.33112	108.889	112.063	47.889
2810013P06Rik	20.7448	30.3502	32.621	39.5657	31.3629	30.556	9.41986	5.12764	15.3452	48.9627	56.0156	38.718	26.5699	56.6217	39.9558	21.061
2810021J22Rik	0	0	2.16371	2.21984	0	1.72734	0.946677	0.386488	0.0530117	0	4.81017	3.39898	2.92226	0.809406	2.99559	4.2861
2810025M15Rik	21.1409	8.37681	23.6401	8.58973	21.5958	25.9496	44.6048	20.5855	21.2853	13.283	12.2326	10.0578	23.0249	13.265	12.2734	9.1056
2810029C07Rik	0	5.51243	0	2.47002	0.879747	0	0	3.38662	5.04333	0	0	0	7.31611	10.1321	0	0.794859
2810047C21Rik1	0	0.935983	2.14616	4.03669	0	5.99665	0	4.02521	4.57461	0	2.46784	0.561901	3.01004	1.20426	5.24346	0
2810049E08Rik	0	1.39633	0	0.547461	0	0	0	0	0	0	1.47264	0.838263	0	0	0	0
2810403A07Rik	72.9464	54.131	64.7069	63.1667	65.3447	59.1706	14.8632	67.4574	36.7511	73.8074	89.0161	78.2383	74.9857	85.8203	66.9729	86.7468
2810403D21Rik	0	1.5311	3.51074	4.80241	10.2628	2.8027	0	2.82194	5.93499	0	0	2.75751	1.64129	2.95494	1.71547	4.63628
2810408I11Rik	11.801	38.8466	17.3198	6.76917	21.6988	7.90101	0	17.2364	78.2001	79.3041	22.7609	27.2077	53.9809	37.4858	8.46308	8.71335
2810408M09Rik	10.1347	19.7699	16.9993	9.04307	14.724	14.3248	20.1435	4.55468	6.94147	14.7657	11.2939	11.374	13.8341	11.6584	11.5367	20.7863
2810417H13Rik	0.88124	0.64464	0.369532	2.52745	0.720161	1.18002	0	0	0.54322	0	0.679871	1.548	0	0.829413	2.1668	0.325336
2810428I15Rik	19.2102	48.0129	64.4437	52.3413	41.8636	34.2978	40.5313	41.7278	47.7615	37.784	17.2907	18.2785	64.4402	36.1609	38.0498	20.0941
2810429I04Rik	0	6.57588	9.0469	8.25029	0	14.4447	0	4.84795	3.10313	4.71493	0	0	0	1.69214	1.47355	0
2810433D01Rik	1.57685	0	0	0	1.28862	2.11148	0	0	0	0	0.608266	0	0.824338	1.48411	3.23098	1.16428
2810454H06Rik	0	0.272346	0	0.427117	0.608504	1.99413	0	0	0	0	8.90415	2.94297	0	0	2.13599	0.54979
2810474O19Rik	78.536	23.5369	65.8653	51.2013	42.9756	65.0901	8.75957	107.907	35.3171	88.3497	133.725	72.777	65.0214	64.3112	57.9882	52.8788
2900005J15Rik	0	0	0	0.296755	0	0	0.284748	0	0	0	0	0	0.270454	2.92151	0.848032	0
2900009J06Rik	0	0	3.80204	0	0	0	0	8.14956	2.23563	0	0	0	0	0	0	0
2900026A02Rik	0.720631	1.44967	0	0.206681	2.06118	1.68868	2.18151	1.45737	0.932854	0	2.22385	1.58233	2.63709	3.22168	3.24847	1.06417
2900076A07Rik	7.38942	0.900911	1.03287	0	0	4.94738	0	3.3209	3.9477	5.65212	0	3.24508	1.28767	6.95483	6.05638	1.81868
3000002C10Rik	3.29189	5.41816	8.28238	2.36034	2.69018	11.02	0.905936	3.69855	4.05842	0.539561	4.44443	2.16846	0.86046	0.774573	2.69804	5.46886
3010026O09Rik	12.9164	36.4442	48.7461	31.7527	13.5712	48.1806	40.6241	35.6579	22.5211	35.0828	44.1302	18.6374	42.9256	8.68337	19.6602	29.9732
3100003L05Rik	0	0	0	0	0	4.24203	20.9239	0	0	0	0	0	2.48419	0	0	0
3110001I22Rik	33.9488	29.1323	7.11791	14.6051	9.60349	13.1132	18.6856	17.0175	23.0197	12.4129	25.1839	22.3631	8.87379	27.0365	25.6842	16.3896
3110002H16Rik	108.684	145.998	191.827	118.734	88.0102	84.0118	110.395	103.46	119.983	132.794	102.143	210.44	121.382	125.54	147.382	156.848
3110007F17Rik	0	0.836281	10.5465	0	11.211	0	0	0	0.281884	0	0	0	1.19529	0	3.74793	3.37642
3110009E18Rik	3.86321	1.413	5.66989	2.21599	4.73561	7.75953	0	7.81281	4.2865	7.59844	3.72556	1.69654	4.03918	4.54501	3.1663	2.85244
3110021N24Rik	0	0	1.94718	2.33064	3.79476	0	0	1.04343	2.57616	0.761102	3.58246	1.52941	0	0	4.28158	3.85717
3110035E14Rik	0	0.241411	0.553544	0	0	0	0	0.296627	0	0	0	0	0	0	1.35241	0
3110040N11Rik	29.4542	18.8529	15.4389	5.63176	4.01173	13.1468	0	3.30927	48.1144	16.897	25.5642	8.62325	23.0969	9.24064	18.1055	12.6862
3110043O21Rik	0	4.08988	3.86148	0	10.7506	0	0	4.7297	2.35168	5.82179	15.7312	4.62172	0.859652	4.64308	2.42596	2.67116
3110052M02Rik	0.481685	0.8809	0.403972	2.07225	0.78728	0.967499	0	0.216476	3.08801	3.31594	0.929043	0.846133	2.39222	0.453356	4.73748	4.09006
3110056K07Rik	14.571	10.6589	14.442	6.45852	20.5677	12.4162	1.82271	3.57185	14.0445	34.7385	18.3951	14.5429	17.6584	21.1944	16.8279	12.7147
3110057O12Rik	2.53233	6.79226	8.84905	1.45257	4.1389	3.3909	0	6.44901	0.208133	6.3643	3.58174	4.07762	2.86831	5.56126	5.53467	6.54419
3110062M04Rik	0	0.413089	0.473596	1.94352	0.461483	0	0	0	0.0696197	0	0.435665	0.743973	0	0.265746	1.85133	0
3110070M22Rik	0	0	0	1.60453	0	0	0	0	0	0.611311	0.71935	1.63788	0	0	0	1.37691
3110082I17Rik	1.43978	13.1653	13.8862	7.01994	12.9427	9.63967	0	7.76468	20.058	3.30384	2.77696	0.632283	3.01073	3.38776	2.95012	12.7569
3300002I08Rik	0	1.18731	0	2.79307	0	10.8669	0	0	0	1.06413	0	0	0	0	1.33029	0
3425401B19Rik	0	0	0	0	0	0	0	0	0	0	0	0.166534	0	0.178458	0	0.279999
3632451O06Rik	0	0	0	0	0	0	0	0	3.30301	0	0	0.672319	0.200085	0	0	0
3632454L22Rik	0	0	0	0	0	1.0759	0	0.541644	0	0	0.619883	0.352852	0.10501	0.189057	0.329268	0.148315
3830403N18Rik	0	0	0	5.91473	0	0	18.7289	4.63407	0.254248	0	0	0	0	0	0	3.0454
3830406C13Rik	0	4.96974	5.34158	3.40986	1.38799	1.70572	26.4089	3.81651	6.90997	0.835154	2.94826	0.745875	0	0.799276	6.96023	2.19461
3830408C21Rik	2.21657	0.405363	1.39421	0	0	1.48404	0	0	0	0.726616	0	3.89364	0.869073	1.0431	6.35846	1.63662
3830417A13Rik	0	0	0	0.365859	2.08493	46.9736	0	0	7.54882	0	0	0	0	0	1.04551	7.06408
4430402I18Rik	0	0	1.22966	0	0	0	4.30404	0	0	0	0	0.429259	0	0	0	0.721727
4632415L05Rik	1.53392	1.87015	3.21611	0.293292	1.25354	4.79265	0.984991	2.0681	0.252147	2.84942	2.36682	7.18535	0.400948	3.84989	3.98116	7.17306
4632427E13Rik	50.3084	4.60017	17.1404	18.0359	10.2782	29.4723	9.51842	5.65231	34.8879	9.27657	37.5997	15.189	18.9031	16.2764	47.6755	34.8241
4632428N05Rik	0	0	0	0	0.709461	0	0	0.975392	0.0535149	0.142294	0	0.762498	0	1.02136	0.177884	0
4732471J01Rik	1.11474	1.6309	4.67447	1.59858	4.55491	2.23904	2.14746	3.50686	2.33634	1.4617	0.860017	2.44771	2.62242	2.62296	4.11141	5.76157
4732490B19Rik	0	3.14545	0.721237	1.23324	1.40558	2.30312	1.65669	0	0	2.2553	0	0.755328	0	0	0	0.317489
4831440E17Rik	4.04783	2.79654	1.13159	6.57866	10.6589	7.52809	0	1.01064	7.04198	3.98077	8.50115	5.13533	5.64294	8.6778	3.31761	6.97376
4833417C18Rik	15.9478	4.08313	7.35618	15.5514	22.1557	25.6259	12.2889	10.7508	8.25777	2.61394	4.92146	17.5088	4.16856	7.50496	19.6063	11.1865
4833418N02Rik	0	0	0	0	0	0	0	3.08938	5.76296	0	0	2.41507	0	1.29399	0	1.5227
4833420G17Rik	70.1173	83.2068	87.8806	84.9092	64.9409	70.9394	61.3198	63.0233	88.6536	70.999	72.4273	85.1918	73.9221	86.1583	72.4739	85.9988
4833422C13Rik	0	0	0.157036	0	0	0	0	0	0	0.245526	0.288918	0.164459	0	0	0	0
4833423E24Rik	0	13.2415	0	0	0	6.68655	27.141	0	3.23205	0	2.40779	0	3.91573	0	1.02317	0.460877
4833427F10Rik	4.27835	6.78096	2.39206	7.77135	3.49632	5.7289	3.53223	1.92274	6.50531	1.86999	7.15155	8.76795	7.0826	5.36897	5.84424	7.37091
4833428L15Rik	0	1.83331	0.700614	0.479192	0	0	0	0	0	0	0	0.73373	0	0	0	0
4833439L19Rik	22.0264	30.4989	22.761	40.16	28.2861	29.4944	26.4117	16.9696	55.6684	16.2461	30.9519	22.455	22.0016	17.7694	39.9742	31.3651
4921506M07Rik	0	1.5606	1.1928	0	0	0.952235	0	0	0	0	0	0.624588	1.48704	0	0	1.05014
4921507L20Rik	0	0	0	0	0	0	0.373479	0	0	0	0.523501	0	0	0.638648	0.556145	0
4921507P07Rik	0	2.96675	0	0	0	0.603408	0	0	0	0	0	0.395787	0	0	1.84667	0
4921513I03Rik	1.20408	0.4404	0.504907	1.72668	0.983987	1.61231	0	0	0.29689	0.78942	0	1.05755	0.31473	1.69989	0.986863	0.889041
4921515E04Rik	4.55505	0.666417	3.43814	0.261283	0.744489	4.87953	0.250712	1.63768	1.01083	0.597279	13.0025	2.00036	1.42876	4.28715	4.10666	4.37224
4921517D22Rik	0.669485	0	0	0	0	0	0	0	0.247613	0	0	0.294006	0.524984	0	1.09742	0
4921524J17Rik	77.8105	8.20027	38.1586	42.3635	36.6438	55.6278	37.3831	50.3791	33.1687	27.6688	78.8533	61.9705	55.5005	37.2378	64.8545	69.6242
4921531C22Rik	4.41684	1.21162	2.31515	4.43372	10.8285	2.21788	0	5.95496	18.5141	7.60143	6.38918	6.78883	13.8541	4.67671	7.2401	4.89183
4921536K21Rik	0	3.23268	0.336926	1.84355	0	2.1518	0	6.13863	0.297173	0.263391	4.02924	2.46996	3.15031	5.2936	1.64634	2.66967
4930402H24Rik	19.1191	17.2492	23.6954	36.1908	22.2213	17.6364	16.0187	25.0133	25.5091	35.9334	22.4531	22.0166	32.7612	16.9949	19.5005	35.9193
4930404A10Rik	7.52332	4.40274	9.4643	13.8095	4.91853	9.06667	0	4.73351	6.86361	0	13.9301	1.32155	3.5397	3.54043	12.9489	10.5543
4930404N11Rik	15.1332	11.0702	6.34585	6.94449	12.3671	4.05282	7.49646	8.16129	1.49257	25.7964	18.6803	15.9499	22.1516	18.5162	13.6436	17.878
4930405A21Rik	0	0	0.886506	0	0	0	0	0	0	0	6.52403	0	0	0	4.33178	5.46336
4930415O20Rik	3.71647	0	1.55843	11.725	6.07429	0	0	0	6.87279	6.09151	0	3.26419	0	0	0	0
4930427A07Rik	23.8253	21.7857	25.2396	29.311	49.7006	39.4591	9.31751	22.2601	30.6871	11.0987	5.32083	11.0136	4.42489	6.19612	20.8119	18.286
4930429F24Rik	0	0	0	3.17527	0	0	0	0	0	0	0	0	0.723465	0	0.567122	0
4930430F08Rik	0	0.954169	1.45857	0	0	0.582206	0	1.17241	0	0	0	0.381879	5.45515	3.27376	0.712712	0
4930431P03Rik	0	0	0	0.264374	0	0	0	0	0	0	0	0	0.240944	0.433788	0.37775	0
4930432K21Rik	151.818	117.844	139.349	90.9549	83.401	127.622	97.9523	87.5604	63.7415	56.9563	6.83238	122.601	44.9744	96.4501	40.4398	89.9884
4930433N12Rik	1.52208	0	0	0	0	1.01907	0	0	0.750603	0	0	0	3.58068	2.14885	0.623752	0.561923
4930444P10Rik	26.404	9.65747	46.7486	4.20713	0	17.6781	58.9389	13.1848	26.4035	24.0432	27.1607	37.3629	21.4719	8.28371	15.6295	15.1633
4930447C04Rik	6.60792	0.402816	11.5455	6.94903	4.50007	16.2219	5.75862	0	6.10995	14.08	9.34627	6.77106	1.15148	3.62792	3.61058	3.65927
4930448K20Rik	0	0	0	0	0	0	1.61589	0	0.180972	0.962398	0	0.644638	0	0	0	0.541924
4930452B06Rik	0	0	1.60319	0	0	1.53583	0	0	2.45099	0	0	1.00738	0.199867	0	1.2534	0
4930453N24Rik	156.46	212.721	319.428	219.836	200.187	98.405	125.26	214.497	141.065	231.58	192.036	170.734	178.872	160.646	140.54	94.5196
4930455D15Rik	1.30168	4.2849	2.18335	1.49332	10.6375	0.871507	9.6721	2.33997	2.08622	2.56024	1.50636	2.85819	2.04146	1.83769	3.73402	5.28611
4930465K10Rik	0	0	2.09685	0	0	1.11597	0	0	0.410988	0.546401	0	0	0	0	3.41531	0.615355
4930468A15Rik	0	0	6.15604	3.60899	0	2.80829	0	0	0	0	0	0	0	0.986943	0	0
4930473A02Rik	0	1.63814	0	1.71271	1.22003	0	0	1.34187	1.65649	0	0	0	0.39023	0	0.611799	0
4930481A15Rik	1.99765	2.92261	0.418838	1.14587	2.44875	0.668735	0	1.34665	0	0	0	0	2.6108	0	0	0.368745
4930483J18Rik	0	0	0	0	3.14264	2.57469	0	0	0	0	0	0.844393	0	0	0	1.4197
4930483K19Rik	0	0	0	0	0	0	0	0	0	0	0.655963	2.24034	0	1.60049	0	0
4930500J02Rik	12.86	8.7353	35.437	32.141	28.5253	24.6001	35.3909	20.6408	26.0466	4.21564	17.0081	8.87461	6.24265	12.9682	9.78718	21.0252
4930502E09Rik	0	1.01904	0	3.1963	0	0	0	0	0	0	0	0	0	0	0	1.02858
4930502E18Rik	0	0	0	0.501498	0	0	0	7.07244	8.83846	0	0	0	0	0	2.86625	0
4930503E14Rik	0	2.38752	3.42154	0.468039	4.00083	0	3.14372	0.733398	4.42617	6.41947	7.55401	2.14996	1.27967	0.767963	0	1.20493
4930503L19Rik	3.67267	10.0748	8.47036	2.89669	6.75304	0	0	5.77691	3.62229	0.601972	0	4.83858	0.239997	0.864168	4.51519	0.338969
4930505A04Rik	0	2.49528	0	0	1.85841	0	0	3.066	0	0	0	0.998666	0	0	0	0
4930506M07Rik	0	2.26232	0.864566	1.33049	3.79104	2.0706	0	0	1.46157	0.675872	1.59064	0.226358	2.29041	3.63846	3.16843	0
4930507D05Rik	0	0	4.02039	0	0.783512	2.56765	0	0	0	0	0	1.26313	0	0.902374	0.785802	5.30933
4930509E16Rik	0	0	0	0	1.44335	0	0	0	0	0	0	0	0	2.49346	0.723782	0
4930511M06Rik	2.45166	1.12089	0.771043	1.05472	1.00176	4.1036	0.33735	1.37726	0.68007	0.602761	4.0193	4.3066	0.80104	3.74964	4.77228	4.29924
4930512B01Rik	0	0	0	0.424562	1.20973	0	0	0	0.365001	0	0.571025	1.30016	0	0	0	0
4930513N10Rik	3.75227	4.39174	4.72033	6.02657	4.29296	9.04402	0	2.02358	3.33072	0.984029	2.02639	4.94345	3.13854	3.88475	7.38088	5.26399
4930515G01Rik	0	0.61501	0	0	4.12236	0	0	0.755675	0	0	0	0	2.19758	3.16516	0.689069	2.48306
4930519F09Rik	0	1.99192	2.28368	3.12389	6.67582	9.11557	1.12406	0.611877	8.05696	3.12421	3.15117	5.38116	0	5.12572	5.0215	4.02111
4930519F16Rik	0	1.97953	6.05196	6.20894	4.42288	4.83141	6.45421	0	6.44997	1.77416	0	8.71477	4.244	1.69795	4.43581	3.33009
4930519G04Rik	4.12253	1.13088	9.94007	0	5.89572	0.690032	0	0	1.0165	8.10848	2.38538	5.43126	0	2.42505	6.33531	7.22929
4930520O04Rik	0	0	0	0	1.36974	0	0	0	2.27304	2.1978	0	0	0.876229	0	0	0
4930522H14Rik	0	0.794812	0	4.98597	3.5517	2.90983	0	0	0	0	0	0.954304	1.13602	0	0.890522	0.80225
4930523C07Rik	0	0	0	0.11193	0	0	0	0	1.20284	0	0	0	0	0	0	0.720387
4930525G20Rik	0	0	0	0	0	0	0	0	0	0	0	0.618524	0.368151	0	0	0.259986
4930526L06Rik	2.06227	1.50858	0.864777	1.77442	5.05596	0	1.70263	0	2.28824	2.02811	2.38655	1.81131	1.61716	8.73445	1.69024	1.5227
4930528D03Rik	0	0	0	0.486927	6.93715	3.41006	1.40168	0.762994	0.627926	0	0	1.49115	0.443772	1.59791	2.08723	1.25356
4930529C04Rik	2.38292	0	0	0	0	0.398855	0.163946	0	0	0	0.229801	0	0	0.280347	0.488261	0.439863
4930538K18Rik	1.39862	8.69643	0	0	1.14297	2.80922	0	0	0	0	1.07902	0	0.365581	1.31636	0.573155	0
4930539E08Rik	1.37365	1.84222	3.26409	2.23251	1.87095	1.83938	0.882075	1.85201	5.47569	3.6024	1.9429	3.2173	1.79528	3.66312	5.62924	2.70467
4930539J05Rik	0	10.7929	1.76768	2.41804	0	8.46707	4.64043	1.89449	5.71677	2.76376	4.87831	1.85123	2.20374	1.98378	5.18251	7.78134
4930547E08Rik	0	1.42214	0	0	0	5.20649	0	0	7.19039	0	11.9989	0	0	0	0	0
4930548H24Rik	0	0	0.618131	0	1.20464	0	0	3.97484	3.08947	0	0	0.647348	1.15592	0.693696	0	0
4930549C01Rik	3.13958	1.14833	0	2.70135	5.13142	0	0	0	0	4.11677	1.21108	0	0	0	0	0
4930550C14Rik	0	0	4.99152	0	4.16902	1.13852	0	0	7.96659	0	3.93578	0	0.888979	2.40074	0.696867	1.88337
4930550L24Rik	6.69059	5.38369	3.36669	0	0	0	44.5586	15.6356	6.1039	28.0736	0	15.8662	0	9.44565	5.48362	0
4930555B11Rik	1.37216	5.52065	1.72617	4.72252	4.48539	0.918692	0	1.23333	0.169167	0	3.70514	1.80776	1.79333	0	1.12462	2.0263
4930555G01Rik	0	0	0	0	0.832458	2.04604	0.841007	0	0.125585	0	1.57177	0	0	0	0	0
4930556G01Rik	0	0	0	2.70843	0	4.74194	0	0	3.78376	0	9.10692	1.03677	9.87356	0	0.96748	6.97264
4930556M19Rik	0.483568	0.707474	0.811102	0.832141	1.97589	1.6188	0.399237	0.217322	0.536552	2.37779	1.86535	1.27416	0.505594	0.910256	0.5945	2.32081
4930558G05Rik	0	0	0	0	0	0	0	0	0	0	0	1.57909	1.87977	0	0	1.32748
4930558J18Rik	0	0	0.85972	0.588014	0	0.686333	0	0	1.89571	0	2.37259	1.80071	0	1.92964	0.42009	0.378449
4930562C15Rik	1.09873	1.00467	0	0.157561	2.69369	1.47125	0	0.246892	1.21912	0	0.423832	1.44753	2.29756	1.29264	1.35078	2.63659
4930563E18Rik	0	0	0	0	0	0.906861	0	3.65235	0	0	0	0.594827	2.47832	0	0	0.50005
4930563E22Rik	0	0	2.66246	0	0	1.7004	0	0	0	0	3.18399	0.557661	0	0	0.780584	0
4930565N06Rik	0	0.318451	0	0	0	2.33171	0	0	0	0	0	0	0	2.04864	0.713597	2.25002
4930579G18Rik	10.0785	3.15966	3.01873	2.47763	1.17661	3.85587	0	4.5294	7.63267	0.943954	3.33235	8.21968	1.12902	4.74287	4.72019	6.37846
4930579G24Rik	4.27328	1.95373	4.92778	0	6.98436	8.58317	0	0.480117	5.00491	11.9071	0.412101	1.87662	0	12.0659	0.437798	2.76081
4930579K19Rik	0	1.33573	1.53138	2.6185	2.98442	0	0	0	0	0	0	2.40564	0	1.71858	0.748285	0
4930590J08Rik	1.23919	0.679863	1.81871	1.06622	0	0.829664	0	0.278453	3.59018	0.40622	1.19503	2.44886	0	1.45788	0.50782	0.228742
4930591A17Rik	8.5858	3.14032	10.8009	5.74574	0	3.83226	0	3.85857	6.70386	9.38175	0	1.25682	0	5.38723	7.03694	2.11314
4930594C11Rik	0.763528	0	0.640343	4.81766	0	2.0448	0	0	0.188264	4.0047	0.883586	3.01775	0	1.43725	0	0.845638
4930595M18Rik	0	0	0	1.59664	0	0	0	0	1.37265	0	0	0	0	0	0	1.46801
4931403G20Rik	0	1.24629	2.38141	0	0.928199	3.80226	0.625155	1.53134	0.700144	0	0	0.498794	0	1.60352	0.465456	0.838637
4931406B18Rik	0	0	0	0.911792	0	0.354749	0	0	0	0	0.408779	0.232687	0	0.249346	0.434269	0.391223
4931406C07Rik	4.23386	22.1961	12.7236	12.9525	9.22657	6.61421	5.04905	10.7822	5.91569	1.85054	4.62739	7.43723	4.24226	15.9394	4.62677	6.25222
4931406P16Rik	27.5254	25.0366	19.1359	30.3313	33.4452	19.6413	40.7657	25.2289	50.2324	14.6033	23.471	27.6748	42.2221	32.5537	42.5966	24.736
4931409K22Rik	7.32238	9.98244	13.6777	3.05469	2.17598	11.1421	0	4.78658	5.00612	4.80072	1.54068	9.93926	12.8759	10.9641	7.09261	26.2955
4931414P19Rik	0	0	0.341227	0	3.325	1.63445	0	0	0	0	3.45288	1.07207	4.46673	0	0	1.20167
4931428F04Rik	0	2.38198	0.248261	0	0.967647	0.79277	0	0	2.26269	0.582233	5.02431	0	0.464256	1.11444	1.94095	3.05997
4931428L18Rik	0	2.81308	2.41885	2.75732	0	3.86203	0	0	14.223	1.26062	4.45024	1.68879	3.01554	6.33394	4.72774	2.83941
4931429I11Rik	0	0	0	0	0	0.459047	0	0	0	0	0	0	0	0.322654	0.280973	0
4931429L15Rik	1.03266	1.88851	0.433026	4.14641	4.2195	0	0.284189	1.85636	3.43741	2.70813	1.99172	1.81397	1.88946	2.91577	2.5391	3.04989
4931440F15Rik	0	0	0	0	0	0.430164	0	0	0	0	0	0.282152	0	0	0	0.237195
4932411N23Rik	0	0	0	0	0	3.8755	0	0	0.0713631	0	0	0	0	0	0.948844	0
4932414J04Rik	0.6872	0	2.30532	1.97093	0.561589	2.76058	2.26943	0	4.15137	2.02745	1.32543	2.71607	5.02951	3.88071	5.06908	1.7759
4932414N04Rik	0	0.422387	1.21064	1.49045	1.88748	2.70615	1.43015	1.03799	1.6373	1.51427	0.890943	2.53573	1.66022	1.35864	1.893	1.91853
4932415M13Rik	0	0	2.6689	2.4339	0	1.42043	7.2982	0	1.70012	0	0	0.465843	11.3682	0	4.34707	4.30779
4932418E24Rik	0	0.48896	0	0.191707	0	0	7.17408	0	0	0	0	0	0	0	0	0
4932438A13Rik	2.78121	0.920367	1.83268	2.27905	1.51523	4.61087	1.45789	0.535676	3.80436	1.43269	8.02077	1.51218	1.93859	6.5441	4.77606	2.15132
4933401B06Rik	0	0	0	0	0	1.15534	0	0.775512	1.06371	0	0.665649	1.51561	0.902106	1.62412	2.82863	1.27412
4933402N22Rik	0	0	0	0	0	0	0	0	1.87244	0	0.732334	0	1.98496	0	0.778001	1.40176
4933404K08Rik	1.46689	0	0.615114	0.841426	1.19876	0	0	0.65924	0.723385	0.480864	2.26339	0.644188	0.383427	0.69031	1.20227	1.08309
4933404O12Rik	1.05971	2.32558	2.44403	0.151965	11.2581	0.709499	0	0.476247	2.8089	0.868462	3.8834	2.09418	2.21595	2.24411	1.08567	1.95612
4933405D12Rik	5.47792	6.01077	0	1.5711	0	0	0.753767	0	3.71441	7.1829	1.05654	8.41974	2.14779	3.86681	6.73457	1.01117
4933406F09Rik	0	0	0.682191	0.933182	1.32949	0	0	0	0.200567	0	0	0	0	0	0	0.600601
4933406J08Rik	18.9327	7.28923	18.8031	10.2884	8.14318	15.3445	12.6144	14.3303	24.0783	14.046	10.7626	6.56395	9.11614	22.5085	27.3594	12.5076
4933406M09Rik	0	0	0	0	0	1.59136	0	0	0	0	0	0.521902	0	0	0	0.438744
4933407K13Rik	0	0	0	0	0	0	0	1.12008	0	0	0	0.273627	0	0	1.2767	0
4933407L21Rik	0	0	0	0	0	0	0	0	0	0	0	0.804674	0	0.862286	0	0.676461
4933408B17Rik	1.78114	2.60585	1.49377	1.02168	6.55005	0.596255	0	1.60093	7.46599	0	0.343534	3.12876	1.86226	1.25729	0.729911	0
4933408N05Rik	154.24	140.064	122.665	148.347	109.748	95.2554	70.9894	121.903	96.0615	155.172	145.154	153.572	131.724	145.169	126.416	123.212
4933411G11Rik	0	0	0	1.11826	2.38975	3.91572	0	0	2.76398	0.319536	0.376008	0	0.254789	0.458714	0	0.35986
4933413J09Rik	0	0	0	0	0.507536	0	0	0	0	0	0.239571	0	0	0	1.01804	0
4933413L06Rik	0	0	0.956695	0	0	0	0	0	0.281273	0	0	0	0	1.07365	0	0.842275
4933416M07Rik	4.15169	0	0.580311	0	2.26187	7.4124	0	0	0	0.453657	0	0	0	5.21002	0.567122	1.02181
4933417D19Rik	0	0.62602	0	3.92711	1.39872	0	0	1.5384	5.69732	4.48858	0.660233	0	4.47383	0.805455	2.10421	1.26376
4933417E11Rik	0	0	0.80702	0	0	0	7.41492	0	1.89814	0	0	0	0	2.71703	0	0
4933421O10Rik	24.5866	24.3803	22.2237	25.6991	33.934	25.6065	20.7499	23.0813	30.7832	19.7017	21.4975	32.1519	25.9921	33.4253	26.6444	36.5092
4933426M11Rik	68.5253	58.6337	44.9309	34.4234	34.9575	20.2981	19.7727	20.5308	13.2611	40.8426	23.3896	55.0794	46.0275	36.1564	34.3789	36.644
4933427D06Rik	3.21026	9.3934	3.02887	4.83378	7.87039	19.3441	6.18428	9.01707	27.7044	4.47253	13.6218	4.93427	14.4748	10.1974	7.8934	13.9257
4933427D14Rik	0.485577	1.59843	0	2.22826	0	0.325105	0	0	0.419052	0	0	0.213242	1.90386	3.19914	0	0.896327
4933427G17Rik	0	2.45155	1.40532	0	6.39043	3.73966	0	2.00818	0	0	0	0	0	1.05141	0.915587	0
4933430I17Rik	2.35953	3.45206	6.43127	4.06036	0	4.73928	0	0.530202	3.0544	10.0553	8.64672	12.4343	8.63452	1.11038	8.21897	3.91991
4933430M04Rik	0	2.071	0	3.24793	2.31363	1.8955	0	1.27234	0	7.42459	0	0	0	0	0	3.13558
4933431E20Rik	1.16711	0.711465	2.12076	1.22736	1.90755	2.86516	0.214127	0.699352	0.3837	0.510123	0.300139	1.87931	0.610135	1.83078	3.02912	1.43625
4933433C11Rik	0	0	0.616834	0	3.60635	0	0	1.98325	2.53893	0	0	1.29198	0	0	0	0.543061
4933433G15Rik	0	4.0037	2.29507	3.66272	1.49091	0	0	0	0	0	6.33377	3.20474	0.476872	8.58546	3.73818	7.40881
4933434E20Rik	42.9065	46.6777	75.1976	61.8448	63.8341	68.5026	65.0952	70.7034	116.781	84.3916	41.1655	40.5839	39.1095	40.9008	39.6748	42.6468
4933438K21Rik	0	0	0	0	1.01537	0.83187	0	0	0	0	0	0.545639	0.324769	0.584704	2.54585	0
4933439C10Rik	0	1.22969	0.469938	1.92851	0.915836	0	0	0	0	2.20424	1.7292	0	0.292932	0.527386	0	0.827467
4933439K11Rik	0	0.817618	0	0	0	0	0	0	0	0.732793	0	0	0	0	0	1.65054
5031410I06Rik	0	0	0	0.409435	0	0	1.96435	0	0	0	0	0	0.186574	0	0	0.263515
5031414D18Rik	0	3.19244	0	0	1.94533	0	0	2.13961	0	0	0	0	0.207406	0	0	0.292938
5031425E22Rik	0.826206	0	0.692909	1.42176	2.02556	2.76582	8.18545	0	2.7502	0	0.637413	1.45132	0	0.777615	2.37006	0.915056
5031439G07Rik	12.9589	19.4179	19.1069	6.23444	7.17399	16.5129	3.68136	23.8592	17.3679	19.4589	16.4478	15.0534	17.2643	13.9672	7.53758	18.828
5330413P13Rik	0.579323	0.635675	0	0	0	0	0	0	0	0	0.223472	0	0	0	0	0
5330426P16Rik	0	0	0.971981	0	0.947121	3.10381	11.1632	5.20854	1.00018	0	0	4.0717	0.908816	11.4534	0	2.13933
5430402O13Rik	0	0	0	0	0	4.1957	0	0	0	0	0	0	0	0	0.856033	6.16944
5430405H02Rik	1.39398	5.0986	7.59904	2.79862	6.83509	7.46643	0	1.87942	1.54672	7.76839	8.06587	6.12171	4.00807	12.464	15.9952	16.4682
5430416N02Rik	3.36026	17.2065	23.9541	58.7882	10.9842	22.4977	0	4.53043	19.0564	28.6398	9.07346	29.5133	4.39164	60.09	19.2785	18.6081
5430416O09Rik	0	0	0	0.147651	0	0.344678	0	0	0	0	0	0	0	0.484534	0.21097	0.380116
5430427M07Rik	2.05824	0.752816	0.863085	0.590315	0	0	0	0	1.015	0.674715	0	0	1.076	0.968595	0	2.27958
5430427O19Rik	0	0	0.460012	0	0.896493	0.734475	1.96235	0	0.0676228	0	0.211584	0.481755	0	0.258124	0.449557	0
5530601H04Rik	1.12729	3.50467	1.89083	1.61657	1.84247	4.90585	0.620464	0.759927	3.61343	0.369538	0.652272	1.48515	0.736647	2.38723	2.77178	0.416172
5730403I07Rik	0	0	0	0.297047	0	1.38686	0	0	0	0	0	0	0.812162	0.487397	0.424434	0.382362
5730405O15Rik	0	5.20436	1.98889	5.44128	3.87604	1.58777	2.61057	0	5.55505	3.10962	6.40359	1.04145	1.85964	2.23203	1.94369	2.62653
5730409E04Rik	1.47357	0	5.87019	0	7.82743	0.493294	0.202765	0	3.72423	0	0.568425	0.647122	0	4.85417	1.81161	5.44012
5730422E09Rik	0	2.6917	0	0	0	0	0	0	0	4.02075	0.473135	0	0	0	0	0
5730455P16Rik	6.02861	5.93656	7.97288	4.92112	2.65282	12.4194	4.97726	5.62708	5.08833	10.6413	5.72435	7.94243	3.39404	9.16578	8.17175	10.101
5730460C07Rik	0	0	0	0	0.937309	0	0	0	0	0	0.442435	0.503689	0	0.539751	0	0
5730480H06Rik	0	0.886891	1.5252	0	0	0	0	8.17305	0	0	0	0.53243	0	0.57055	0.496844	0
5730507C01Rik	72.8205	49.3346	98.5479	28.9547	39.2224	84.7673	40.5362	96.32	12.8544	141.33	161.519	60.688	36.7709	78.6627	60.023	44.9083
5730508B09Rik	2.62448	0	1.10053	0	4.28952	0	0	0.589738	0.48534	2.581	5.56812	0	0.343003	0	2.68879	0
5730522E02Rik	0	0.50617	0.580311	0	0	0.92655	0	0	0.511842	0	0	0.607741	1.44693	0	0.567122	1.02181
5730559C18Rik	0	6.12847	0.292756	0	0.570536	0	0	0	3.78714	1.14431	0	0.306593	0.182487	0.328544	0.286102	0.773227
5830415F09Rik	12.1513	46.4195	37.9325	40.2718	8.82683	21.6948	0	30.9453	14.6478	45.587	19.7909	29.053	6.35238	26.6855	21.025	28.4114
5830416P10Rik	0	0	0.333361	0.114003	0.649669	0	0	0	0.0980096	0	0.613323	0.349118	0	0.187057	0.977352	0.733728
5830417I10Rik	2.5671	2.26909	2.60146	1.96336	4.02091	5.15619	0.883087	2.21123	2.2154	1.68305	1.48537	4.41544	2.46036	3.82552	4.12033	3.23804
5830418P13Rik	0	0	0	0	0	1.93988	0	0	0	0.316602	0	0	0	0	0	0.713111
5930412G12Rik	0	3.83889	0.733533	0	0	0.585595	0	0	0	0	0.337391	0.384102	0	0	0	0.645803
6030408B16Rik	2.13881	0	1.34531	0.920136	1.74786	1.43198	0.294303	0.480605	0.263684	1.75282	0.41252	3.75706	0	2.01302	1.31473	1.97402
6030419C18Rik	0	0	0.412376	0	1.60732	0	0.811912	0	0.484962	0	0	0	0	0	0	0
6030458C11Rik	11.9125	11.3847	11.602	9.58847	6.59472	14.665	9.51779	10.88	5.54293	9.82564	5.63285	6.24394	9.2409	12.1161	16.85	10.4981
6030468B19Rik	5.85395	15.7016	11.4555	8.95439	14.3518	6.53226	16.1102	1.7539	9.62276	0.639665	0	28.2786	3.0603	25.7118	16.7927	18.7301
6230400D17Rik	0	0.707149	15.4038	0	9.47992	9.06111	0.532071	0	3.09865	5.07028	0	9.33955	2.02145	9.09838	16.6383	2.85507
6330403K07Rik	0	0	0	0	2.15147	0	0	1.77475	0	0	0	0	0	0	1.61832	0
6330408A02Rik	1.25696	0	1.05417	2.34327	1.0272	2.52469	0	0	0.232447	0	1.4546	0.275998	1.31421	1.47879	5.66613	1.16011
6330409D20Rik	0	2.06452	0	0	1.53759	0	0	0	0.231962	0	0	0	0	0	0	0
6330416G13Rik	0	0	0	1.32959	2.84136	2.71584	0	0	0	0	0	0.763443	0	0	1.89978	0
6330418K02Rik	0	0	0	0.814173	2.31987	0	0	0	0	0	0	0	2.96806	0	0	0
6330549D23Rik	2.97528	0.272057	3.43098	0.639995	2.43144	5.97605	0.409401	3.00854	4.76851	0.97533	0.286926	1.9599	1.16655	4.90051	0.914454	1.09841
6430548M08Rik	5.35588	3.30573	2.38626	5.08832	1.91489	5.82706	0	2.70788	0.165075	4.71849	2.45339	1.17602	1.48746	7.08875	2.4692	2.22444
6430550D23Rik	4.26894	1.17105	0.895051	1.22436	3.48863	0.714538	10.8671	1.91852	5.26298	1.39941	8.23365	1.87472	2.78962	4.01787	11.8086	5.91003
6430562O15Rik	0	1.34116	1.53761	0	0	0	0	0	0	0	10.3727	0	0	0	0	0
6430573F11Rik	0	0.421577	0	1.32231	0	1.5434	0	1.554	0	0	0.889234	0	3.31407	0.542413	0	0
6720489N17Rik	33.4905	11.9577	16.3842	6.63221	27.3689	17.0839	4.16944	38.3443	5.60349	9.1488	64.9018	7.70389	0.625285	3.00198	2.94095	8.83144
6820408C15Rik	0	0	0	0	2.04402	0	0	0	0.154182	2.45978	0	0	1.30757	0	0	1.3851
6820431F20Rik	16.2539	8.91745	22.5299	7.76951	9.96215	23.8807	16.8984	17.4501	4.78701	4.14416	20.5513	7.3362	1.18015	8.9238	21.0927	18.5019
7420426K07Rik	0	0	0	10.4294	2.28594	0	0	6.91412	6.89716	0	0	9.8273	9.87068	1.31636	5.73155	0
7420461P10Rik	11.355	3.11489	1.19038	0	0	0	0	5.1031	4.54971	4.65289	16.4256	4.98659	9.6462	2.67181	3.48998	1.04801
8030423F21Rik	0	0	0	0.211685	0	2.4708	0.20312	0	1.00094	0	0.854133	0.324128	0.578772	1.73667	3.02465	1.6349
8030462N17Rik	0	3.15134	5.16134	3.53015	4.5264	0	0	3.87212	5.91808	3.83312	7.12194	2.70265	0.804321	3.76499	3.78302	3.63524
8430419L09Rik	0	2.7419	0.838273	2.29338	0	1.33842	0	0	0	2.45744	0.771135	6.14527	1.56759	0	2.25286	1.10702
8430429K09Rik	1.62874	1.78717	0.682983	0.700699	1.33103	2.18096	0	1.46396	1.8072	0	1.25656	0.357633	0.851465	2.29943	0.66746	1.50325
9030612E09Rik	3.3946	0.827733	0.948976	0.973592	0.924704	0.757588	3.114	1.52558	1.39502	1.85465	0	0.993831	0.295769	1.06499	2.78222	0.835479
9030617O03Rik	0	0	0	1.68155	0	0	0	0	0.0803138	0.427103	0.251293	0	0.17028	0	0	0.240501
9030624G23Rik	2.78243	10.5162	21.0017	7.44818	6.82153	10.5565	21.4405	2.91775	8.2328	10.9454	8.94429	15.0703	16.2429	14.8398	7.22155	12.3266
9030624J02Rik	13.5256	8.17343	16.5219	8.09575	7.20866	14.5678	10.1958	12.95	6.30752	13.6871	4.76376	6.71454	11.0674	13.8371	5.3018	6.51309
9130008F23Rik	0	1.78179	0	0	0	0.652318	0	0	2.64258	0	0	0	0	0	0	0.359693
9130011E15Rik	25.4224	28.1609	16.4475	17.9157	29.6793	17.5072	0	11.7516	27.6706	19.0486	11.2075	13.7161	19.1758	9.57089	16.0737	20.1116
9130019O22Rik	0	0	0	0	0.443276	0	0	0	1.87244	0	0	0.71462	0	0	0.666858	0.801008
9130023H24Rik	4.11188	7.3049	3.6948	0.505419	1.44012	6.29257	8.56781	2.90389	0.0724193	0.962802	10.1966	5.41723	3.83855	5.80508	2.40722	4.98779
9130024F11Rik	0	0.206378	0.236608	0.32366	0.461112	0	0.931695	0	0.973891	0	0.217657	0.247791	0.294975	0	0	0.208309
9130221H12Rik	0	0	0	0	0	0	0	0.613067	0	0	2.10487	0	0.713144	0	0	0
9130227L01Rik	1.10363	3.63295	1.85115	1.58264	3.60761	2.21672	1.21489	3.96789	0.952431	8.68279	3.40578	1.45399	3.4617	3.63553	4.97496	4.88926
9130230L23Rik	0	1.58744	0	0	0	4.84304	0	0	0	0	0	0	0	0	2.37146	3.20458
9130401M01Rik	36.9885	38.2336	60.0187	12.9147	36.7987	26.9181	4.42579	48.4239	27.7574	56.936	42.1842	42.3746	50.4435	50.7061	38.8834	47.4971
9130409I23Rik	0	3.2429	1.39421	0	0	2.22606	0	0	0	3.99639	0	0	0	0	0	0.818312
9230105E05Rik	0	0	0	0	0	0	0	0	0.345778	0	0.360634	1.64225	0.488741	0.879915	0.383122	0.690291
9230110C19Rik	23.7835	12.0819	21.6086	9.85293	11.8777	24.7701	38.1808	7.12575	23.4573	6.06396	8.15504	9.28408	23.14	14.3014	9.20504	8.2926
9230112D13Rik	2.70375	0	1.13377	0	2.20954	0	4.46447	2.4302	0	2.65897	2.08593	1.18736	1.41345	2.54474	1.108	4.99086
9230114K14Rik	2.97949	3.99583	6.66344	1.70907	2.43488	6.64946	4.64645	2.2317	7.34655	2.27899	6.51286	9.15915	2.8556	7.01065	12.617	8.06644
9330020H09Rik	3.68177	2.91771	2.31583	2.2879	2.00586	5.3409	1.01323	1.10309	3.93388	4.82771	7.33787	2.96424	2.08513	10.107	6.78958	6.34311
9330111N05Rik	0	0	0	0.857572	0	0	0	0	0.737266	0	0	2.6262	0	0	0	0
9330151L19Rik	4.13103	0.604382	10.7401	4.02833	0.675187	1.65949	0	14.481	0.203718	2.43756	0.318706	2.53981	1.72768	34.6039	11.8503	2.44015
9330158H04Rik	2.7116	0.74384	1.42132	0.972127	3.32393	3.17708	0.746237	1.52328	2.17295	1.55556	1.04599	4.16781	1.06317	3.82818	3.33364	2.2524
9330159F19Rik	0.745401	0.408954	0.781425	0.320678	0.609151	1.49719	0.102568	0	0.32164	0	0.71884	0.982033	0.487096	0.526171	1.3746	1.78872
9330159M07Rik	14.9292	12.286	25.9801	4.70995	4.27011	15.4929	9.65507	15.0961	8.92666	25.2039	21.0199	27.8638	7.21925	18.9691	22.9425	20.3927
9330175E14Rik	0	0	0	0.392264	0	0	0	0	0.168617	0	0	0	0	0.643631	0	0
9330175M20Rik	0	0	0	0	0	0	0	0.370435	0	0.270203	0	0	0	0.387893	0	0.304302
9330182L06Rik	0	0.49884	1.52509	2.21658	2.60064	2.43502	0	0	0	0	0	0	0	0	1.49043	0.671344
9430008C03Rik	11.9367	11.1574	15.5725	8.17843	11.3807	11.0999	0.182501	5.96059	1.38987	6.0869	13.0463	17.7647	4.33349	9.98642	20.3821	26.9305
9430015G10Rik	24.5147	12.7266	18.9016	18.3712	18.095	22.2372	19.5866	16.7035	13.3566	13.4801	27.1492	17.364	27.6984	8.55932	23.9811	22.1879
9430016H08Rik	28.5761	40.6464	51.9258	10.0171	27.2449	30.8244	0	11.4155	39.1447	59.3281	23.8835	19.5211	19.5035	16.4361	29.2763	39.2685
9430020K01Rik	1.87507	1.71456	3.93139	0.985934	11.7479	3.97545	0	1.68537	1.92641	0	1.56716	0.686203	4.16603	2.35306	2.56136	5.65329
9430021M05Rik	0	0	2.05324	1.96607	2.40087	0	0	0	1.93172	0	0.755518	0.430059	0.255975	0.921698	0.401315	1.08461
9430037G07Rik	4.63476	1.21086	3.88701	1.13938	2.16434	10.1958	3.82649	3.57073	1.38768	7.3796	5.87435	3.77997	2.596	2.49268	16.28	13.6885
9430038I01Rik	50.4845	119.681	54.8845	80.4403	116.13	43.8155	45.2823	63.8636	112.724	145.267	72.8481	100.998	139.78	161.024	159.379	127.704
9430060I03Rik	0	0	1.58267	0	0	0	0	0.5654	2.17145	0	0	3.31495	0	1.77614	1.03113	0.46446
9430091E24Rik	3.9377	0.288049	15.8516	6.55027	1.28718	18.4547	0	3.89324	4.66043	5.67963	8.50615	4.49605	6.79315	6.3004	3.87282	6.10563
9530003J23Rik	0	0	0	0	0	0	0	0	0.212743	0	0	0.757806	0	0.812062	0	0
9530027J09Rik	2.49824	0	2.09519	0.358255	0	0	0	2.24549	1.23199	0	0	0.548555	0.326505	4.1148	1.53567	4.15036
9530051G07Rik	0	3.31178	1.19901	0	0.389448	2.87159	0	3.21256	0.587525	0	0	0	2.49132	0	0	0.175935
9530052E02Rik	0	0	1.84921	0	0	0	0	0	0.271838	0	0	1.93662	0	2.07527	2.71077	0
9530068E07Rik	34.1065	49.587	76.5155	70.9192	39.0212	39.3906	0	42.535	52.4553	30.1874	16.7745	28.8326	31.8712	41.3296	26.5561	34.6265
9530077C05Rik	0	0	0	3.63604	2.39086	3.91754	0	0	1.92366	0	0	0	0	0	1.9982	1.08008
9530082P21Rik	0	2.4332	1.95272	1.52638	4.34921	2.6724	0	0.298972	1.14822	1.09038	0.769854	0.584292	1.04333	1.56531	2.18096	1.47358
9630028B13Rik	0	0	0.776929	0	0.504705	1.24048	0.339926	0.277554	0.15228	0	0.714703	1.08487	0.161431	0.581271	0.75927	0.456006
9630033F20Rik	224.575	189.133	229.634	200.33	89.41	120.287	130.263	261.893	91.5795	202.356	146.159	210.901	242.18	149.041	134.743	207.909
9830107B12Rik	0	0.618803	0.709442	0.646973	0.921729	4.15333	0.465598	0	1.73816	0.184868	1.30524	0.742975	0.589634	0.53078	0.462212	3.33116
9830147E19Rik	5.45715	2.45661	3.34452	3.73226	2.40135	4.49684	0.924196	4.15041	1.55258	5.09153	10.8492	6.08347	2.41396	4.14847	3.78458	4.18431
9930012K11Rik	4.2367	6.97322	0.444146	0	5.19343	0	0	8.09212	7.96542	0	0	2.79083	3.32226	2.49221	3.03836	0
9930014A18Rik	0	0	0	0.352808	0	0	0	0.368557	0.101105	0	0	0	0	0	0	0
9930021J03Rik	1.31044	0.958607	0.989117	0.300674	1.49927	2.80759	0.144254	4.12251	0	1.20282	0.303299	1.95664	0.753572	1.11003	0.644424	0.387031
9930104L06Rik	40.7548	22.4903	38.9767	30.7598	24.5408	43.0836	0	28.5983	45.7492	45.9393	32.2695	46.4709	39.434	38.3579	49.2251	52.7925
9930111J21Rik1	0.54453	0	1.82671	0.312349	1.77999	1.82288	0.449568	0	0.671326	0.357007	2.31056	0.956527	0.284667	3.58754	2.67779	1.20618
A130010J15Rik	5.48649	2.60874	3.91112	5.50745	1.79345	4.04066	35.6335	1.72599	1.01461	1.07912	4.02115	4.81881	5.87981	6.97115	11.017	3.84846
A1bg	1.15388	2.1102	1.93543	0	5.65779	2.31764	0	0	5.97477	0	0	0	8.74667	5.97309	0	2.55593
A230020J21Rik	0	0	0.534914	0	0	0	0	0	0	0	0	0	0	0	3.65929	1.88375
A230046K03Rik	87.6168	34.2792	88.5386	87.4366	80.4051	86.3092	18.9736	43.7333	51.5745	47.7912	71.3357	180.243	41.2047	109.839	159.661	175.519
A230050P20Rik	0	1.82859	0	0	0	0	0	0	0.46227	0	0	0	0	0	0	2.30712
A230056P14Rik	4.4915	0	0	3.86457	1.22351	1.00239	0	0	0.369158	0.490789	0.577528	0	0	0	0	1.65817
A230072C01Rik	61.1655	56.978	54.5034	56.1913	82.7881	49.9099	62.5973	45.528	73.0516	49.187	54.5621	72.1889	50.4618	80.5056	60.3143	93.4998
A230072E10Rik	3.19684	1.40312	1.07243	1.65037	3.6575	3.85264	0.879777	0.862021	2.83769	1.04796	1.23317	3.65014	2.84109	3.91147	4.19222	5.42896
A230077H06Rik	1.44175	3.42766	2.72058	3.10128	1.17822	2.41322	2.38064	4.21163	10.2205	1.8905	5.28345	10.447	5.46442	7.46329	6.79458	2.66134
A230108P19Rik	0	0	0	0	0	0	0	1.51256	0	0	0	0	0.439867	0	0	1.86379
A330009N23Rik	0	0	0	0	0	0	0	0	0.292042	0	0	0	0	1.67213	0.485374	0
A330023F24Rik	0	0.1481	0	0	0	0	0.222866	0	0	0	0	0.177818	0	0	0	0
A330032B11Rik	12.0577	2.40556	6.43513	6.60206	9.85371	12.4763	3.3183	3.44838	5.40559	3.23399	10.9938	18.7738	4.29781	19.6021	16.6206	20.2339
A330035P11Rik	2.32776	0.283799	0	0.222539	0	0	0.42707	0.348709	0.0956597	0	0.897927	0	0.811263	2.19086	0	5.15618
A330048O09Rik	0	0	1.32245	0	0	0	0	0	0	0	0	0	0.824338	0	0	1.16428
A330069E16Rik	42.4477	14.663	18.7886	37.1991	75.1592	48.9451	10.3837	12.7177	21.2235	30.9219	41.8449	70.4216	17.8758	73.244	68.6141	68.7776
A330093E20Rik	0	0	2.19877	3.75967	0	1.17022	0	0.39275	0	0.572961	0	1.15135	2.28431	2.46756	0	0.645266
A430005L14Rik	147.649	162.011	195.391	176.536	101.857	134.802	73.3511	152.531	68.0839	282.864	143.497	138.944	135.328	123.625	100.583	113.974
A430033K04Rik	2.00845	0.979476	6.1762	4.03226	0	2.68941	2.9479	4.814	12.7108	0	0.774755	6.46813	6.8248	6.93122	3.56662	1.97728
A430078G23Rik	4.25383	0.777935	2.37836	1.22002	2.31753	3.79739	0.195111	1.91173	1.4859	1.16205	1.09394	0.93404	1.1119	3.67002	1.16215	2.35565
A430093F15Rik	0	0.363772	0	0	0	0	0	0	0	0	0	0	2.07975	0	0.815154	0
A4galt	13.5399	41.0335	27.983	26.6285	27.6625	18.7781	25.285	14.3432	29.9277	8.243	22.7572	36.9506	39.6891	40.0513	13.4753	13.5678
A530032D15Rik	52.588	34.5346	59.139	71.9849	49.8127	80.8204	22.3663	56.3987	75.5898	38.0041	82.0647	51.437	65.2927	56.807	60.2438	87.8062
A530054K11Rik	8.52943	3.26826	3.40634	4.6596	0.663844	7.07033	0.223554	9.30929	0.901332	4.26064	0.156676	5.35103	4.35281	1.5291	3.16248	1.04963
A530064D06Rik	1.10712	2.42961	1.857	3.17527	1.8095	2.96496	10.0545	1.49266	1.36491	2.17755	6.83306	2.91716	2.60448	4.16802	6.80546	6.94833
A630001G21Rik	7.6057	1.19222	18.6803	7.47895	5.32756	4.36474	44.8523	9.76601	4.82231	0	7.96338	2.38576	1.13602	1.53394	2.67156	6.418
A630010A05Rik	0	0.948678	0	0	3.17945	0	0	2.91415	0.95931	0	2.00105	0.569523	0.338985	1.8309	2.12583	3.35145
A630033H20Rik	0	0	0.260199	0.177965	0	0	0	0	0	0.406819	0.239359	0	0	0.584014	0.254285	0.229079
A630072M18Rik	2.72175	1.56435	2.93481	2.34184	7.30824	2.34292	3.74515	4.01905	1.15046	4.07872	3.89965	6.31781	3.25225	8.05097	4.62084	3.30153
A630075F10Rik	4.99411	3.28794	3.76954	5.72937	4.89751	5.34988	3.29854	2.6933	10.8363	7.20337	5.0088	5.70226	6.26591	6.11052	8.59569	11.7999
A630095E13Rik	0	1.24294	0	0	2.7771	0	0	0	0	0	0	0	0	4.7976	0	1.25457
A730017C20Rik	0	0	0	0	0	0	0	0	0	1.7763	0	0.951845	1.41637	0	0.444114	0
A730017L22Rik	4.42846	2.59159	5.57099	2.03218	5.0666	18.3827	1.46247	2.38825	2.72982	0.580681	17.4243	6.61222	6.71376	12.504	11.9776	12.4252
A730018C14Rik	0	0	0	0	0	0.803856	0	0	0	0	1.85257	1.58179	0	0	0	2.21626
A730020E08Rik	1.26642	0.463202	0	0.363216	0	0.847896	0.697042	1.13829	0.624523	0.830293	1.46555	0.556151	1.3241	1.19194	2.07592	3.27275
A830010M20Rik	0.622712	0	0	1.69668	0.763333	0.20846	0	1.67913	0.998026	1.12273	0	0	0.488307	0	1.78632	0.689678
A830018L16Rik	0.5073	0.371098	1.38273	0.0727484	1.03643	1.01895	0.27922	0.113994	1.0945	0.166299	1.27198	1.33669	0.198903	1.67113	1.24735	0.74914
A830052D11Rik	26.0613	36.0859	43.7134	35.771	51.7229	42.3753	18.4426	29.2807	44.7522	25.6296	39.4942	50.6845	27.2484	43.8011	49.5855	74.2216
A830080D01Rik	3.74959	5.25719	11.5304	1.97158	6.12843	17.5731	0	7.86387	35.5177	0	5.78557	15.3687	8.16746	19.4099	17.4146	13.3813
A830082K12Rik	2.73777	1.66893	1.53071	0	0.745781	2.444	0	0.82026	0.450036	0.598315	1.05609	2.00383	2.3854	2.57676	1.8699	2.35837
A930003A15Rik	3.73959	0	0	0	0	0	0	0	4.37985	0	0	0	0	0	0	3.45146
A930004D18Rik	0	1.05597	0	0	0	0.386592	0	0	0.355934	0	0	0	0.301858	0	0	0
A930005H10Rik	2.99434	0.5476	0	0	0	0	0	0	0.184579	0	5.77528	5.25988	5.87011	4.93191	11.6573	2.2109
A930007I19Rik	0	0	0.380696	3.12457	0.741918	1.82351	0	0.816012	1.00734	0	1.40082	2.39214	0.711912	2.56341	1.86022	0.67033
A930011G23Rik	0	0.229391	0	0	0.51253	0	0	0	0	0	0	0.550844	0	0	0	0
A930012L18Rik	0	0	0.373127	0	0	0	0	0	0.109701	0	0.343243	0	0	0.418741	0	0
A930015D03Rik	0	1.92585	1.10397	0	4.30294	0	12.3169	0	3.89487	7.76724	3.04666	1.15615	0	0	10.7888	0.971937
A930017M01Rik	0	0	0.789916	0	0	0	0	0	2.55463	0	4.11769	0	0	0	0	0
A930024E05Rik	0	0	0	0	0	0	0	0	0.82241	0.72892	0	0	0	0	0	1.64181
A930041C12Rik	0	0	1.64259	0	0	0	0	0	0	0	0	5.1607	0	9.21698	0	0
AA415398	11.0595	14.9669	0	13.3221	21.6912	0.74046	0	11.9287	5.9993	0.725088	11.5187	34.4834	3.1799	20.8182	16.7691	12.2489
AA465934	0	3.95567	0	0	8.83817	0	0	0	0.666667	0	2.08593	0	1.41345	0	2.216	0
AA467197	6.5735	0	15.1606	4.7133	0	2.20056	0.904521	10.3398	0	5.38718	0	0	0	6.1869	0	0
AA474331	0	0	0	2.31742	6.60317	1.80327	0	2.42087	1.32821	3.53167	3.11687	0	1.40802	0	1.10374	0
AA543186	6.20142	0	4.68081	0.355721	0	0	0	2.787	0.458726	3.65921	2.87061	5.44673	4.21453	4.08569	4.57442	5.95254
AA792892	13.8846	5.0784	11.6445	13.9377	9.92836	15.1061	5.73162	13.2599	20.5413	7.39625	28.7882	24.3899	34.0244	8.98428	22.0485	27.5518
AA986860	1.44622	0.528964	0.303222	0	0.590933	0	0.199001	0	0	0	0	0	0	0	0	0
AA987161	4.78567	5.41031	13.5002	7.9858	8.17737	16.6032	0	28.1552	1.87728	16.5437	26.3483	6.87809	3.63902	5.5279	7.13154	4.65786
AB124611	0	0.58866	0	7.38549	5.26098	0	0	0	11.5083	0	0	6.36105	0	3.78693	0.659545	0
AF067061	4.7753	6.11311	2.00244	1.36959	21.4634	0	0	1.07304	50.6303	3.1308	9.21029	4.19417	2.49641	0	0.978462	0
AF067063	140.076	265.722	119.468	198.15	141.635	93.7844	111.728	103.498	204.306	214.806	304.972	353.45	264.988	213.399	209.182	350.599
AF366264	0	0	0	0	0	0	0	0	0	0	0.567629	0	0.192317	0	0.301513	0.814877
AI118078	2.62175	0	0	0	0	0	0	0	0	0.572961	0	0	0.228431	0	0	2.9037
AI182371	0	0	0	0	0	0	0.491004	0	0.10998	0	0.688233	0.391758	0.233178	0.419807	0	0
AI314180	19.2493	4.69371	10.613	11.3483	7.28277	11.6945	6.67086	8.33048	14.7224	3.62249	12.7881	7.35757	9.22446	12.0781	14.6081	5.52724
AI413582	36.3245	54.3517	87.238	125.017	118.74	90.6477	69.9761	108.337	122.135	68.1981	50.953	40.6051	36.2528	82.3625	27.0651	26.8206
AI427809	1.84762	0	0.387384	0	0	1.23703	0	0	0	0.302836	1.06907	0	0	2.1737	0.757158	7.50317
AI464131	38.2916	34.0922	40.1422	46.2411	25.9398	20.5772	27.8701	26.266	22.0511	50.5401	29.3474	49.3413	36.3483	56.4304	26.8415	50.0358
AI593442	0	0	0.314073	0.107406	0.612079	0	0	0	0	0	0	0	0	0	0	0
AI597479	9.12722	12.0181	31.129	31.2384	13.426	25.6657	3.34911	11.4853	32.0322	21.343	9.38879	12.5592	16.223	16.8945	28.4266	24.7103
AI661453	6.27043	4.89271	3.50585	7.19359	5.12428	8.95615	1.84068	4.88456	4.43217	6.98877	8.38517	4.77304	7.43018	5.31149	6.33842	5.24715
AI662270	4.48193	11.4751	15.0353	0	0	4.00101	0.411146	2.01424	4.78883	16.6513	4.03408	1.31217	5.07659	24.607	1.22447	17.0979
AI837181	0	0.995959	0	0	0	1.82311	0	0	0	0	0	0	0	2.56286	0.557945	4.02111
AI846148	15.1165	11.6959	4.87603	11.339	14.2539	10.1209	11.0403	14.371	9.03151	8.00482	18.3905	10.7237	22.0359	5.1985	9.76866	16.5275
AI854703	4.12109	0	1.48123	7.42941	4.33004	3.54749	0	0	0	0	0.227099	1.55124	0	0	0.723782	2.39081
AI987944	4.30608	15.2248	16.853	13.5851	15.8354	20.6616	1.58006	15.4817	34.684	12.2337	34.3285	7.5641	18.0089	4.05283	20.2933	11.128
AK010878	56.118	39.0648	49.3414	67.4951	59.1747	47.2684	60.2806	57.7623	36.8244	42.1331	132.677	64.3933	60.5669	74.9669	94.9563	64.8262
AK129341	0	1.26577	1.69304	0.827121	0.471353	3.86168	0	5.18426	0	0	0	0	0.301527	0.814289	0.709096	2.12936
AU015228	26.1	18.8345	6.21178	11.1273	34.0116	14.1686	80.9519	10.1446	26.8726	6.01225	16.8707	21.6846	29.5015	24.2331	28.9076	53.126
AU015836	1.40235	0	4.70439	1.40771	4.58407	1.87781	1.35075	8.19303	10.892	2.98809	8.92569	7.39013	6.23145	10.559	4.31012	5.43604
AU016765	11.6088	6.79363	0	5.32717	0	3.10895	0	4.17373	2.28992	25.1164	1.79123	6.11766	12.7445	3.27783	12.369	4.28575
AU018091	85.4098	118.486	88.7701	113.382	67.3052	46.564	15.1103	92.6706	63.8556	54.9967	65.6578	79.8382	85.6324	62.5867	106.503	118.018
AU019823	11.3262	10.3566	11.6097	9.56477	13.8838	10.9534	0.346332	14.7048	7.52478	4.53793	40.7776	10.5005	9.86839	22.2084	14.1823	6.50439
AU019990	7.59089	1.23397	2.82942	2.90282	11.7175	17.5056	0	0.379049	4.78321	6.08271	1.30141	9.63028	7.27527	9.52594	12.0974	30.5151
AU021092	0	2.24308	1.92873	10.5534	0	0	0	2.06709	0	0	3.54851	3.36649	2.80527	0	0	0
AU022252	7.88679	13.5991	6.61437	11.9562	8.28668	15.8412	4.96106	6.58251	28.4753	12.1882	12.1692	5.93744	5.59552	15.9063	14.7749	9.98279
AU022751	19.0969	14.6681	12.0119	19.9914	28.8715	11.5072	35.7374	21.0268	48.7354	10.9553	10.6815	17.6115	18.4692	13.4803	14.0867	17.2729
AU022754	2.12048	1.55117	2.07477	1.41906	0.577629	2.83943	1.55616	1.27063	3.48566	2.54877	2.18125	4.65608	1.29329	0.997887	4.05522	4.4361
AU040320	14.7778	9.26589	14.8724	18.7699	24.4983	7.6326	11.1549	3.03605	24.9339	3.32184	1.62872	7.04599	6.29075	8.34524	6.92111	7.79383
AU040972	0	0.741212	0.849781	0	3.31219	2.71359	0	0	0	0	0	0.889948	0	0.953665	4.15234	1.4963
AU041133	3.19441	4.08933	10.0464	5.49706	5.22103	9.08961	1.09889	5.02464	2.65831	3.92687	6.46923	5.96204	3.54866	7.14054	3.27268	10.9086
AW011738	1.53262	1.96198	0.321338	4.83521	1.25248	0	0	0.688779	7.65246	0.251205	0.295602	0.336527	0.801215	0.721241	1.25614	3.39488
AW146154	11.1004	10.6012	10.8611	5.30609	11.0872	10.735	2.88513	19.1232	1.44454	18.1942	23.0749	6.49967	5.6418	9.57691	2.52719	4.55337
AW209491	3.11941	14.452	6.10431	4.47332	3.39896	1.39234	0	10.7479	4.35854	11.5892	4.01101	20.0918	23.9176	14.6797	11.9311	15.7388
AW495222	0	0	1.857	1.27011	0	0	0	0	0	0	0	0	2.89386	0	0.907395	0
AW549877	1.65501	2.27	3.47	1.30534	4.39562	2.77017	12.2975	8.18162	7.49843	2.17013	0	3.63401	1.62225	3.11535	3.8998	0.305499
AW551984	0	0.174107	0	0	0	0	0	0	0	0	0	0	1.74195	0	0	0.175736
AW554918	4.7173	4.74481	6.42886	6.53925	4.17629	8.42223	0	7.24338	10.0806	2.9639	0	6.90537	3.0826	3.69988	6.60494	3.19281
AY074887	0	2.20452	10.1097	0.86433	12.3139	4.0354	0.82936	2.70874	2.9723	0.987906	3.48751	6.61724	1.57545	8.5092	8.64495	7.78803
AY358078	0	0.526611	1.20749	0	0	0	1.58492	1.29411	0.177504	0.471977	0	0.632283	0.376341	1.3551	1.18005	1.06308
AY512915	1.7275	7.37154	4.58784	10.2395	10.3527	6.16854	3.8033	10.3515	57.7874	3.7753	20.6577	1.51727	11.4392	10.8394	5.89943	2.76362
AY512931	3.51319	0.642487	1.10489	2.51901	0.717756	2.35216	1.45025	0	1.7325	1.15166	2.7104	2.69994	0.918303	3.30657	1.43971	3.56675
AY761184	4.20704	1.53876	0	3.61981	0	0	4.63115	0	0.518667	0	0	7.39013	4.39867	0	6.8962	1.55316
Aaas	40.5414	34.317	36.4292	37.5403	34.0776	38.7763	43.672	40.6042	43.4126	23.1625	38.4266	34.5904	67.8209	28.3453	26.1076	49.6052
Aacs	49.0578	47.7679	61.7145	50.7664	16.253	24.4121	43.2391	50.3511	38.0868	79.5394	30.6874	40.7587	27.8989	22.7743	31.786	36.9566
Aadacl3	0	0	1.39878	0	0.545203	0	0	0	0	0	0	0	0.348769	0	0	0
Aadat	0	0	0.495547	0	0	0.791211	0	0	0	0	0	0	0	0	0	0.872559
Aagab	0.809046	16.5712	11.5348	18.3311	3.30582	8.6668	47.4247	3.27236	13.7646	9.54773	4.36922	7.10589	11.4196	7.99538	7.95715	7.76578
Aak1	2.06601	2.14766	3.23738	0.935594	3.28787	2.11126	0.778042	3.56736	0.589851	1.96049	3.27171	1.76683	0.852676	2.20036	3.07468	2.08747
Aamp	104.02	120.057	95.4771	69.2803	81.2286	81.2513	138.362	43.1121	55.5714	90.5519	59.2965	99.9901	60.7234	63.6367	67.7305	96.8589
Aanat	0	0	0	0	1.18146	0	0	0	3.20825	0	0	0	0	5.44277	0	0
Aard	0	0	0	0.447554	0	1.04477	0	0	0	0	0	0	0	0.73435	0	0
Aars	29.6755	38.5397	45.2669	30.9607	38.3099	25.3395	27.4593	45.8082	27.5187	25.2363	28.0374	41.3627	38.6716	31.1685	25.0271	47.1567
Aars2	2.51242	2.52707	3.16061	0	0.513295	2.94371	0	0.846834	5.42052	9.05959	6.54181	3.86167	5.08953	0	2.05918	5.33332
Aarsd1	33.1387	28.2817	25.8071	15.3881	9.02714	4.22612	0	26.9492	12.6457	37.7628	18.2617	12.474	23.5113	0	14.8736	20.3903
Aasdh	19.361	3.95728	6.68599	6.85942	14.426	16.0127	0	0.767745	7.86284	7.46679	3.29491	7.25209	10.1215	8.30726	8.16753	13.4545
Aasdhppt	24.9198	6.96998	13.8304	13.8738	7.78652	8.83289	13.1108	11.1993	10.8432	21.6238	3.11	4.18431	7.28003	18.9703	5.40643	8.38812
Aass	0	0	0	0	0	0	0	0.766292	0	0	0	0.499198	0.297127	1.87229	0	0.419658
Aatf	39.7332	41.4609	76.4463	38.2091	26.7404	60.2463	0	37.2888	32.8489	65.8911	50.038	41.5695	67.5074	71.4931	61.2995	50.0461
Abat	3.17684	5.31178	2.85461	1.30162	7.78846	3.03852	4.62115	0	2.34995	1.48772	0.35013	5.38116	4.0333	5.55286	1.30187	3.35093
Abca1	0	0.374941	0.42986	0.588014	0.837731	0.960866	7.56059	1.19781	0.98577	0.201625	0	1.71068	0.80385	1.0613	0	0.681209
Abca13	2.62759	3.70009	2.14858	3.01444	2.57677	2.55089	0.0723119	2.89314	2.49437	2.36873	2.12853	2.88479	4.05224	4.82247	3.93029	4.65627
Abca16	0	0.454	1.041	0	0	1.38509	0	0	0	0	0	0	0	0	1.18689	0
Abca17	1.2131	2.95801	2.88259	0.23195	2.31318	3.51953	0.222566	2.18074	0.797642	8.74872	1.24787	4.2619	0.739876	0.951465	4.30847	3.43354
Abca2	1.0438	1.62256	0.656549	0	0.639756	3.49424	0.143628	1.17274	0.353885	0	0.503304	1.03137	0.682091	0.122802	0.534689	0.385351
Abca3	1.62988	0.357684	1.09354	1.02841	2.93031	0.872993	2.24273	3.80894	1.3262	3.95377	1.38318	3.57882	1.19288	2.45443	2.00378	3.00859
Abca4	0	2.22916	0.121699	0	0	0.582929	0	0.391287	1.46698	0	0.111952	0.127451	0	0.409728	0	0
Abca5	3.30702	0	2.77348	1.67807	0.415776	0.340635	0	1.02892	0	0	0	0.335143	0.465454	0	0.312743	0
Abca8b	0.340486	0	0	0	0.834748	0.227963	0	0	0.0419769	0	0	0.448575	0.177997	0.640922	0.139531	0.251401
Abca9	0	0.245494	0	0	0	1.12345	0	0	1.94459	0	0	0	0	1.26344	1.37528	0
Abcb10	4.88509	10.5419	8.1939	1.8214	8.78276	10.4662	19.3592	7.68398	6.44419	8.80764	0.942204	2.57436	4.72453	3.90812	6.20594	0.901739
Abcb1a	0	0.772934	1.59507	1.3334	0	0	0	0	0.260532	0.415647	1.30428	0	2.43045	0	0.173202	0.312067
Abcb1b	6.7793	3.54226	3.85805	2.63875	0.395724	4.86311	4.66419	0.435244	0.955187	2.69855	0	2.12653	1.26573	0.683635	1.58752	0.536311
Abcb4	0	0.755218	0	0	0.843693	2.76487	0	0	0	1.18452	0.597369	0.680073	0	0.971685	0	0
Abcb5	12.4822	14.4904	18.8886	28.951	17.7402	24.708	18.8185	21.2191	20.273	36.8263	18.8412	31.9362	25.6759	46.4816	36.2513	37.8672
Abcb6	3.58595	12.3289	16.8415	20.5695	16.4107	20.1674	15.5924	13.2149	12.7324	13.4009	5.53308	9.13373	7.68605	14.5127	9.11107	9.00226
Abcb7	8.76619	9.88609	9.95568	6.80928	11.9397	18.3411	2.31195	8.86419	11.4829	9.57886	10.8491	10.1054	8.97454	13.4073	9.57972	19.9572
Abcb8	0	0.78508	9.00074	0.205205	5.84702	11.4968	0	0	12.7902	6.80177	0	0.942618	7.29371	9.09095	7.03694	5.28284
Abcb9	2.52372	3.46151	1.85198	5.24768	0.515604	0	15.1061	0	2.80024	2.89557	0	3.32489	1.64917	2.96912	3.36122	0
Abcc1	0.708853	1.94451	2.97244	3.55781	0.868926	0.71189	0	1.59284	2.01	0	2.59766	1.40082	4.72477	5.67089	2.6144	4.84134
Abcc10	15.4752	16.5762	11.8969	13.2095	9.03324	15.0481	2.535	10.7633	6.8138	3.1404	10.0913	10.8412	8.76421	14.0449	13.4385	19.996
Abcc2	0	0	0	0.895605	0	0	0	0.701688	0	0.127957	0.602283	0.857085	0.510144	0	0.7998	0.288208
Abcc3	4.20536	5.53731	12.1677	8.08102	6.52968	13.5148	6.59674	4.72486	18.2498	7.44425	9.571	7.38717	8.13428	8.11397	9.30615	5.12336
Abcc4	0	2.08822	1.19705	2.25151	0.291607	0.71672	9.62367	1.76401	3.9153	0	1.37647	0.313407	1.11925	1.00754	0.438689	0.395205
Abcc5	10.5244	13.7832	19.3612	25.9977	16.369	21.139	7.00726	7.62871	16.7838	8.34682	11.6554	15.6545	8.96275	15.1777	18.2255	24.1897
Abcc6	0	0	0	0	0	1.42029	0	0	0.732285	2.36436	0	0	0.887186	0.199658	0.521596	0.469894
Abcc9	0	0	0.117017	0	0.228048	0.373668	0	0	0	0.182955	0.322934	0	0	0.393965	0.228714	0
Abcd1	6.80351	14.0257	5.70585	11.8851	11.1198	8.28201	21.2766	16.6777	11.3616	3.44678	12.4064	4.88909	16.4902	10.4783	15.4612	46.8093
Abcd2	0.759394	0.138877	0.159219	0.435597	0.620587	1.52529	0	0.341281	0.327678	0.373407	0.292934	0.500234	0.297744	0.893415	1.2448	1.26159
Abcd3	4.33205	7.46969	2.85461	4.61484	6.06893	4.97213	1.53282	7.5094	5.64597	3.04306	0.9549	0	0	7.86331	7.35473	5.02639
Abcd4	1.66484	0.304463	2.79247	3.10365	1.36053	1.67197	0.458166	0.3741	6.9785	0.272876	0	5.11782	6.74509	3.13385	2.72901	7.6828
Abce1	61.7871	70.2186	82.5859	67.8774	24.345	44.6921	106.426	72.8908	30.9459	75.7737	51.2861	85.2782	61.4291	54.2591	62.8489	54.5824
Abcf1	118.198	109.423	85.6871	106.871	84.0412	64.8291	61.1973	103.538	33.2605	112.518	96.3408	93.2564	89.8934	87.0487	79.6347	96.6408
Abcf2	171.683	250.878	258.485	212.434	189.741	148.882	154.342	202.076	244.517	247.898	187.325	298.348	254.936	205.829	216.093	232.098
Abcf3	1.27951	18.4857	23.6078	23.4862	10.4564	15.8483	17.9584	8.05042	2.76054	23.4886	10.6117	28.0951	23.4114	27.0959	32.7716	23.1462
Abcg1	0.723108	1.05793	0.454833	0.622175	1.18187	0	0	0	0.891486	0	1.53415	1.74655	0	1.19102	0.29633	0.533914
Abcg3	0.693316	0.507171	0	0	1.13317	4.17772	8.01368	0	0	0	0	0	0	0.65254	0	2.30363
Abcg4	10.4422	0.636551	6.32485	1.66382	7.11124	0	0	4.69285	2.14562	0	6.7134	8.40714	3.79091	6.55204	8.79617	5.78257
Abhd10	11.8675	7.95784	9.95287	17.8693	5.65735	5.95919	0	8.44459	13.0459	6.15967	4.57786	10.4233	18.8706	0	6.07916	2.19063
Abhd11	9.90475	5.88694	6.74923	6.39167	4.04715	11.605	0	3.33849	12.669	0.405861	0	8.69939	3.88346	15.1486	6.59583	7.31327
Abhd12	13.9023	24.2509	24.2155	9.20136	17.4786	3.57996	10.5949	22.1078	60.3837	25.9417	3.30016	8.45338	23.76	19.1237	46.0156	22.109
Abhd13	6.09128	2.0794	3.06512	0.46587	8.96017	5.98143	0.111755	5.11	2.75354	0	0.469938	3.21	1.48604	2.67542	3.99394	3.59804
Abhd14a	1.46689	0	1.84534	0	5.99381	0	17.3587	0	9.04231	3.36605	5.09263	4.50932	7.2851	2.07093	1.8034	0
Abhd14b	0	11.9971	0.598016	3.27215	8.15808	3.81927	60.0479	19.2274	15.4721	1.86999	3.85084	0	0	2.68449	4.67539	0
Abhd15	1.94231	0.236805	0.542981	0.742754	1.05819	3.46779	0.534527	1.7458	4.9488	0.636711	1.49848	2.27459	0.676927	1.5234	2.6532	3.82433
Abhd16a	11.8965	22.1518	10.8842	8.99525	8.83817	5.79272	0	3.40229	16.8	1.77264	2.9203	7.5991	3.39229	6.61632	7.09121	1.19781
Abhd2	2.89841	5.5656	3.95003	6.65025	13.0274	8.73248	0	0	28.9439	3.32546	0	0.318211	7.95488	2.72795	1.78166	5.61768
Abhd3	1.11474	0.407726	6.07681	5.43516	1.82197	3.73173	20.861	17.0333	12.9186	4.01968	8.60017	2.44771	12.5293	13.1148	13.2479	10.2885
Abhd4	0	8.39627	0.962611	3.95032	2.50131	10.2463	0	9.28499	22.924	5.51847	4.1324	2.6883	9.8006	8.28221	5.95797	3.38994
Abhd5	0.668209	4.39924	5.32382	0.574939	6.55283	4.92119	23.906	6.60664	0.329521	2.40951	3.35087	2.05412	3.84255	5.97464	5.20282	5.18047
Abhd6	225.154	295.093	132.005	264.58	165.258	191.922	257.605	282.481	179.657	192.721	201.449	276.489	285.543	288.436	211.875	302.473
Abhd8	0	2.32558	0	3.03931	2.59802	4.25699	39.9538	0	9.40655	0	2.86145	0.465373	3.60093	0.498692	0	2.73856
Abi1	16.2086	25.9094	20.1387	16.701	25.5106	45.8198	57.4928	17.5364	33.0088	18.4984	44.6933	29.2631	28.5587	17.2329	34.6876	17.2868
Abi2	1.76056	0.643939	2.36243	0.302964	1.151	6.12943	0.969021	2.05717	5.38288	3.69365	2.85235	4.17504	1.65668	1.65702	4.76177	3.24982
Abi3	0	0	0	0	0.843693	0	0	0	0	0	0	0	0.269857	0.485842	0.21154	0
Abi3bp	0	1.13573	0.744051	0.508901	0.725021	0.890988	0	0.996783	3.06256	0.727076	2.22449	0.584415	1.04355	1.04376	2.90856	0.818829
Abl1	2.63709	2.89361	2.3345	4.62204	4.78904	5.1006	3.38676	2.10692	8.38074	1.05657	1.58239	4.37499	3.44651	7.17022	3.72235	6.59858
Abl2	11.5837	7.32467	11.0321	13.458	18.4514	17.3514	2.37738	17.2941	20.8164	10.362	13.7081	5.60433	7.54392	11.4568	9.3331	4.78385
Ablim1	2.37921	0.543884	3.49188	4.00894	1.2152	5.57528	7.12056	2.27215	3.62986	0.682442	0.68833	3.65693	1.01058	1.53951	1.82813	1.86651
Ablim2	0	1.63654	0	0	3.19946	1.12339	0	1.75949	0.965346	0	2.58897	0.491234	0	1.05281	0.229201	0.412963
Ablim3	0	1.51784	0.193352	2.90939	0.753628	0	0	0	0	0	1.42293	0.202491	0.602623	0	0.944788	0
Abo	0	0	0.495825	0	11.5954	4.74993	0	3.71976	0	0	0	2.59631	14.2172	0	0	0.436525
Abr	4.35136	4.77463	4.4096	2.80799	4.14866	4.12723	24.3492	3.25926	5.09636	0	4.19631	3.98106	2.36956	2.55965	6.09257	4.95318
Abt1	329.029	275.049	223.685	231.789	286.633	202.593	126.406	279.829	297.512	183.996	239.094	328.376	302.31	178.831	276.831	343.5
Abtb1	3.35668	4.09244	3.7535	6.73901	10.9725	0.749125	10.7773	4.52561	10.4837	8.0693	11.6535	4.91365	11.6986	11.584	1.8341	7.43532
Abtb2	5.07651	1.51918	4.25748	4.50028	3.01716	1.85391	0	0	3.52757	1.51285	0.178022	5.67474	0.603152	1.52026	1.89123	1.53339
Acaa1a	3.58963	4.37644	0	4.1181	3.91132	1.60222	2.96362	1.07548	5.90064	1.17672	0	0.525464	2.81485	3.37851	1.96138	0.883479
Acaa1b	0	0	0	0	2.05995	0	0	0.566417	0	0	0	0	0.329439	0	0	0
Acaa2	15.4258	8.71962	18.8176	0	2.29203	0	21.2261	0	4.668	0	5.95046	3.07922	0.733112	3.29968	2.87342	0
Acaca	7.91848	2.21477	3.41813	2.93903	2.09359	3.58638	0.448655	1.67467	4.19206	2.44308	1.79678	3.27286	3.8352	3.50719	2.86324	6.87846
Acacb	3.96657	1.72283	4.36618	1.56425	1.82336	3.6516	2.25144	2.3397	2.56735	0.975215	2.29514	4.46369	3.56404	1.74998	8.83868	8.60322
Acad11	8.16779	9.19209	5.26925	7.74851	4.62103	10.0957	14.1784	1.12945	3.95042	5.97288	7.02848	5.51832	0	5.32206	6.17939	6.95858
Acad8	5.87576	44.3252	22.175	18.3266	16.2059	9.83488	31.1276	12.213	0	19.7429	36.5482	21.6104	36.4764	17.9731	22.273	6.77879
Acad9	22.578	14.7466	27.7268	5.70462	23.7228	17.276	36.3935	11.5964	12.3934	27.4907	11.8199	21.0108	9.83602	13.1549	12.7773	27.5861
Acadl	14.4534	17.0792	39.1618	43.3663	10.9029	5.95499	0	29.4797	0.411205	19.3164	7.7197	15.1357	13.0774	0	7.28985	13.1345
Acadm	79.8084	110.924	79.3627	119.025	49.3812	73.2803	60.5563	117.336	113.994	98.2948	32.545	67.092	84.3376	53.6533	39.2467	55.56
Acads	40.078	62.8235	38.8938	39.4101	20.5871	32.9664	19.538	21.0993	34.8695	46.9215	37.9873	47.2695	27.2373	24.2491	35.1943	48.6154
Acadsb	9.42437	8.27288	4.2154	11.7129	5.64793	2.94459	20.9218	4.23544	9.52748	9.47422	2.18125	3.86282	0.492683	1.47835	4.37707	0.927811
Acadvl	4.87377	5.34786	20.0285	6.98914	7.16924	5.87359	27.362	6.13294	10.8156	12.1424	11.2803	3.85259	6.36971	2.75228	10.3858	8.9965
Acap1	0.84751	5.5797	11.3724	10.4521	9.69635	7.94399	0	1.14265	1.14934	9.72383	6.21156	3.72186	5.75974	7.179	0.694621	6.25768
Acap2	1.29587	0.473974	0.13585	0	0.26475	3.47046	10.1638	0.145595	3.03547	1.1682	0	0.569084	1.3549	3.65897	0.796573	1.79403
Acap3	14.6349	4.46068	3.273	0	0.398661	6.53226	0	4.82321	3.06725	3.83799	2.44632	5.99848	1.65766	10.3306	13.794	5.9432
Acat1	47.3963	44.4793	32.4272	44.7156	23.9532	43.8415	36.0414	32.231	34.8289	43.3402	38.2499	26.8393	48.4141	40.5001	49.3243	64.6956
Acat2	3.03977	6.3003	7.22314	11.3337	4.14023	8.14078	21.7503	4.55371	9.61882	8.63609	7.03549	8.89948	1.58911	13.8281	5.81327	4.48889
Acat3	0	0	0	0	0.863398	0	0	0	0	0.692676	0	0	0	0	0.865921	0.390044
Acbd3	4.84822	8.6447	0.762379	0.869061	4.95253	8.52073	0	12.256	4.10929	7.54919	5.14301	5.85504	2.21771	13.6893	9.18897	5.59333
Acbd4	5.06628	5.55909	3.82402	0.871824	0	4.07039	0	4.55371	3.37283	0.996472	0.781721	1.7799	4.23764	0.476832	1.66093	5.61111
Acbd5	38.6575	26.8646	57.1993	43.2401	14.4418	38.4534	33.1317	34.7464	52.0845	34.0344	48.3575	34.1956	29.4476	39.5026	38.0205	36.6983
Acbd6	25.9961	29.3172	18.6226	21.1249	19.474	12.3285	36.3671	23.366	13.3539	17.7538	7.10311	10.4649	19.5358	5.09734	10.2094	15.1957
Acbd7	15.7273	5.75236	9.89241	5.63834	28.9182	21.0595	0	0	26.6604	5.15558	16.6835	3.45333	7.19409	20.3532	9.66757	10.1608
Accs	0	1.15522	1.76591	7.85078	2.58112	0.704883	0	0	0	0	0	4.16111	0	4.45903	0.431444	4.27545
Accsl	59.1858	84.4612	20.7499	45.0807	93.5632	31.1813	56.6076	53.1977	216.869	10.8141	38.5502	34.5134	49.9618	52.5087	37.7732	27.5814
Acd	14.7615	26.4558	36.5209	31.3294	44.6343	31.6262	13.4059	9.95105	51.1387	11.6136	23.3463	33.7094	44.7584	31.2601	42.95	32.698
Ace	0.824587	0.603197	0	0	0.336932	0.55208	0	0.18529	1.06742	0	0	0.362119	2.26313	0.194023	0.675833	0.304421
Acer1	6.06202	13.6201	7.26285	9.68661	15.5696	5.79809	0.476651	5.83789	28.5064	9.36823	1.33623	16.7335	3.62179	4.89043	11.7113	10.8702
Acer2	7.50543	5.49033	2.93745	2.29611	0.408902	2.68003	0.275401	0.449738	5.67523	0.984146	1.15808	0.43947	6.6702	0	2.05049	2.77085
Acer3	4.14691	5.49827	5.65153	2.08138	0.423614	15.2705	0.713274	3.26143	0.447347	2.54889	6.9985	10.6991	6.77469	2.92727	3.39882	2.10507
Ache	0	0	0.808129	0	0	0	0	0	0	0	0	0	0.251871	0	0.394881	0
Acin1	3.81149	4.80184	6.92588	2.91509	2.76871	3.40251	3.14679	3.99685	0.939803	1.38828	4.24745	3.71961	3.87441	6.57677	5.72716	6.09755
Acly	16.1553	16.3365	21.7181	39.9294	15.9205	31.1766	0	8.11459	20.4444	15.732	21.6283	26.918	13.9104	16.3232	16.3565	32.9787
Acmsd	0.913383	0	1.14903	1.30982	0.746429	3.66918	0	0.410486	0.33782	0.898252	0.352334	1.20334	3.5812	3.00883	2.99444	2.02322
Acn9	7.64917	6.99435	4.81131	26.3259	3.1255	2.56065	38.9437	0	19.3321	2.50749	4.42596	6.7183	6.99788	0	17.2405	4.23588
Acnat1	6.66726	14.3268	11.8821	8.72446	14.643	5.85885	4.35775	8.0527	27.5362	5.60061	15.2705	18.8486	14.4865	14.5113	14.6858	12.6148
Aco1	0.487039	3.20648	2.655	4.46994	3.58213	4.89125	11.1248	7.87974	4.26318	1.1176	8.83006	1.71107	3.94648	1.37518	2.99383	3.23649
Aco2	28.1179	25.0159	49.0749	30.5138	13.0417	32.0543	34.926	9.22126	15.5525	33.1327	17.0024	28.3671	18.4735	12.1592	30.5197	40.4
Acot1	2.70028	3.45677	1.69847	2.32337	0	4.51975	4.45874	0	2.49679	0	0	0.592918	0	0	1.65987	0.498445
Acot10	0	1.00114	0	0.392519	1.11843	0	0	0	0.168727	0	1.05586	0.601019	0	0	0	0.505256
Acot11	1.11337	2.85055	1.55623	1.49016	1.21314	0.745424	0	1.83466	0.503293	0.851607	1.86107	2.11873	3.49224	3.14366	1.82503	1.2331
Acot13	153.318	77.3864	93.8649	102.896	182.928	151.922	156.116	103.355	173.897	191.991	114.735	86.1823	145.073	109.669	70.3694	82.6387
Acot2	0	0.350036	0	1.09791	0	0	0.526745	0.430095	1.76979	0	0	0.840551	1.75106	0.450366	0.392186	0.706622
Acot3	0.81123	0	0.340175	1.39599	0	4.88824	0	0	2.10027	0	0	0	0	2.67232	0	0.29949
Acot5	0	0	0	0	0	5.56662	0	0	0	0	0	0	1.08663	0	0	2.5579
Acot6	3.46354	0	0	7.28466	0	0	0	0.518853	0	0	0	0	0	0	0	3.40978
Acot7	46.3679	50.4646	29.8767	34.0574	24.0294	15.9008	131.34	13.2146	40.5731	22.6146	13.5238	21.8525	16.5541	13.3052	27.3438	26.3034
Acot8	67.6197	40.1066	57.4765	41.9324	31.3636	34.2606	0	56.6717	47.5407	56.3149	69.0876	33.7082	70.6997	54.1824	61.4127	93.1084
Acot9	13.5886	15.9045	8.54722	10.5227	13.3258	15.4664	0	10.9924	10.7218	15.1453	20.9671	10.7415	14.918	8.31315	16.149	7.52498
Acox1	7.91392	9.26264	7.30083	3.32898	11.2101	7.06474	9.43769	4.50505	15.936	4.6697	13.6357	5.32897	12.6874	13.159	10.5942	6.0381
Acox2	0	3.51314	0	0	0	0	0	0	0	3.67345	0.617524	0	0.836885	0	0	0
Acox3	3.19037	0	1.78377	0	0.434536	4.62806	0	0	0.327772	0	1.23068	0.93404	0	0.750685	3.48645	0
Acoxl	2.20572	2.15135	7.09111	2.9522	3.00424	0.98452	0	0.330426	3.17255	1.44612	0.567233	4.19747	1.34528	1.384	1.50651	3.25723
Acp1	14.3674	13.6152	30.9451	12.1747	9.60647	12.68	17.2536	10.5658	22.4632	21.1941	25.9475	9.17743	10.925	15.3664	24.0864	18.3235
Acp2	2.71247	0.330702	1.327	1.16693	2.95556	0.302677	0.124413	0.20317	1.11469	0.44459	1.74388	2.97797	2.00885	1.27647	0.741049	0.834491
Acp5	3.90505	3.8088	7.64172	0.746661	0	1.74301	39.0466	0	0	0	5.0212	9.71784	4.42317	7.35077	0.533431	3.84444
Acp6	1.1979	0	0	0	4.89472	0	23.4063	0	0	2.35612	0	2.10425	2.81805	0	0.981805	1.76897
Acpp	2.47182	2.19564	9.03247	4.86126	2.59715	1.41852	3.01254	2.22174	2.56852	1.8521	0	0.620289	0.184601	1.49557	1.44708	1.95546
Acpt	0	0	0.690198	0.944135	0	0	0	0	0	0	0	0	0	0	2.02353	0
Acrbp	5.85939	2.5003	1.22851	4.20127	1.59612	1.30767	11.5564	0	0.120396	0.320129	0.376707	1.71544	0	5.05522	4.00197	2.5237
Acsbg1	5.30618	2.49528	6.67515	0	1.85841	1.01503	26.7021	5.11	5.04649	0	0	0	2.17952	1.78361	4.34895	0.279848
Acsbg2	2.41969	1.18003	1.69109	0	0	3.78009	0	0	0	0	0	1.77102	0	0	0	1.19107
Acsf2	9.59573	14.5402	11.784	11.4016	16.2436	16.9792	19.4285	8.00883	15.8862	10.5602	19.3008	34.6149	32.4275	32.2549	34.5484	28.8465
Acsf3	3.81245	1.04582	5.99506	3.00694	3.89448	3.82879	17.0494	3.85507	1.76257	0	0	0	0.996527	0.897058	3.12469	3.5187
Acsl1	7.02795	8.10704	9.29452	1.70556	1.32539	0	0	6.80282	3.79902	6.02544	5.63056	5.69786	2.68487	1.52645	1.5508	5.18916
Acsl3	26.6268	29.6064	25.9039	23.2157	17.843	20.3231	8.64676	25.3689	25.6051	19.552	29.1703	37.1845	42.8731	39.3455	19.4228	16.9078
Acsl4	38.6442	27.1031	55.6307	35.7639	36.4642	23.4726	59.9725	84.8666	78.4876	50.2803	29.3527	52.6617	37.6969	91.4911	72.9782	97.0722
Acsm2	0	0.45674	0.392731	0.0895373	1.53074	0.62705	0.171829	0	0.0384882	0	0.240851	0.548392	0.0816019	0.881482	0.639674	0.230507
Acss1	0	0	0.736288	0.167864	0	0	0	0.526071	0.288629	0	0	0	0	1.92803	0	0
Acss2	1.48501	1.35789	8.09527	2.34251	2.42714	0.497125	0	0	4.30239	8.51908	2.00494	4.8911	4.2698	1.04826	6.38988	4.11178
Acta2	4.72701	9.50917	3.46883	5.08401	11.5889	1.58242	53.011	0	1.01985	0	2.73514	0	0	1.11225	0.484284	0.43628
Actb	202.668	276.96	292.312	288.078	188.374	293.004	396.246	288.259	190.965	220.118	95.7904	93.4036	199.966	121.052	133.707	190.342
Actg1	109.952	188.892	129.936	146.525	150.664	157.641	760.752	65.3858	216.202	67.718	57.4082	75.5986	60.6733	53.8332	115.604	66.8332
Actg2	0	4.68063	1.34156	1.37635	5.22897	3.21298	29.4949	0	0	0	0	0	0	3.01111	0	0.590553
Actl6a	88.6705	119.568	90.94	79.6641	75.9549	85.1164	48.5106	83.0602	82.9761	126.075	71.2934	104.152	88.8	83.4556	68.7343	84.0076
Actn1	0.562589	1.23463	1.17956	0	2.75853	0.376666	2.94169	1.26417	0.416154	0.184423	0.868068	1.23531	1.32348	0.794253	1.15275	1.03848
Actn2	25.3776	24.7521	22.1701	28.7094	36.2931	42.9492	43.4558	23.4437	57.1854	30.7343	19.0348	29.0999	18.9788	17.2503	24.8439	24.7235
Actn3	0	0.808453	0	2.53577	0	0	0	0	0.999183	0.966106	0	1.29424	0	0	0	1.36003
Actn4	40.2931	48.2502	52.5402	41.6343	28.4174	30.6727	6.07602	35.2243	38.5155	38.3591	38.325	55.0236	104.455	39.7416	58.5842	91.6977
Actr10	52.3134	27.9356	59.229	50.1126	42.7512	52.5375	33.1125	40.2026	36.5685	52.8187	63.7679	84.7724	36.373	68.6852	88.7536	85.3637
Actr1a	24.5487	42.9303	36.3509	40.0441	33.227	38.0081	52.358	28.2708	67.1505	38.225	28.7047	24.2564	48.9276	42.2388	44.6417	46.4474
Actr1b	5.06384	18.5214	16.5628	16.8471	16.553	25.0887	0	15.02	6.36784	13.9439	18.3616	15.5666	36.0026	12.8683	18.6765	14.5819
Actr2	21.2129	25.7927	26.6858	30.0911	29.5172	52.5878	18.9335	48.1822	23.3958	39.6557	30.5197	29.7096	28.9228	36.9629	26.3142	26.6691
Actr3	64.3466	53.2345	53.0015	43.2813	40.0647	52.3133	80.3199	58.5249	73.9468	36.4115	37.5277	49.7878	50.8586	48.6661	47.7159	32.2396
Actr3b	0	0	2.06212	0	0	0.823118	0	0	0	0	0	2.15959	0	0	1.51144	1.81549
Actr5	23.8936	5.17882	14.1013	21.3199	28.2044	20.7372	0	25.851	7.85528	22.6275	24.9197	21.3745	16.6546	44.5603	21.7591	40.1847
Actr6	43.2315	46.5331	59.0466	13.8161	35.3293	17.3667	33.3127	44.9638	32.4357	52.6381	24.7764	36.8855	35.5148	41.2702	34.4203	22.3443
Actr8	11.9011	17.4117	12.8922	10.5244	16.2096	6.64005	0	5.79422	7.45843	5.85198	20.2761	14.8081	13.7394	8.8676	17.8826	16.8423
Acvr1	0	1.633	0	1.64637	0	0	0	4.58629	2.35901	0	1.23018	0.280099	0	1.50076	2.87516	0.941877
Acvr1b	0	0	0	0	0.524573	0.859539	0	0	0	0.420847	0	0.281894	0	0	0	0.947913
Acvr2a	5.92437	4.60462	5.27909	10.3011	6.35443	2.72697	6.21589	2.66249	8.21686	7.28279	14.1403	9.59377	18.0987	7.49267	9.25603	11.756
Acvr2b	4.94655	0.904619	0	3.19208	0	4.13979	0	6.66913	2.89673	0	0	0	0	2.90977	1.01355	5.02196
Acvrl1	0	0	0	0	0.948428	0	5.42962	0	0	0	0	0	0	1.09231	0.2378	0
Acy1	2.93993	13.9789	9.24605	3.37276	4.8051	0.984176	0	2.64249	0	8.67369	10.2066	0	0	5.53405	17.4694	10.8536
Acy3	0	4.60705	4.695	11.2392	17.1559	16.8665	1.92579	3.77385	18.8073	13.7636	19.9752	22.7407	35.4849	15.8068	32.118	75.436
Acyp1	16.2309	20.1843	19.0571	32.5858	74.2789	17.3871	72.3617	35.0129	28.8148	34.0523	17.5308	11.4045	33.9404	10.6934	15.9634	50.3337
Acyp2	6.26981	0	3.94369	0	0	8.39556	31.0584	4.2266	0	2.05532	3.62784	4.1301	0	0	3.85406	9.25875
Ada	2.58736	8.99027	3.25488	9.27586	8.45769	0	0	1.74419	2.87085	0	0	2.27249	5.07227	15.8287	4.2412	4.776
Adad2	5.45519	0.79811	3.66005	13.1425	8.9161	10.2266	22.2189	6.86457	1.88313	8.22606	0	0	10.837	0.513436	7.60084	5.23626
Adal	10.8944	7.30527	5.71044	2.86419	0	4.86269	0	8.56812	0	0	10.8564	1.59476	1.89843	5.12682	11.5333	4.02198
Adam10	33.9204	18.9452	22.2969	27.3451	14.9839	32.5312	32.5462	38.3166	20.7964	40.4208	60.4724	19.7274	26.5991	33.4354	32.3095	16.2457
Adam11	0	0	2.59332	0	1.01079	3.31248	0	0	0	0	0	0	0.107768	0	0	0.456631
Adam12	0	0.501224	0.57464	0.471637	0.223977	0	0	0.123173	0	1.16798	1.48013	0.240721	0	0.644889	0.673896	0.202366
Adam15	4.22252	3.34624	4.13149	3.43129	0	2.3559	2.13042	0	3.12345	3.22978	1.08588	2.16339	0.551857	10.2667	0.288399	3.89718
Adam17	51.5148	78.3335	71.0059	65.5287	52.6232	41.1968	53.1637	49.947	70.1553	53.0069	63.4789	53.6245	62.9628	58.5861	68.0237	47.5456
Adam19	1.31738	0.6023	1.10484	0	0.807433	0.220503	5.98199	0.296023	0.649653	0.215926	3.04904	0.867793	4.04606	1.08491	1.34966	1.45905
Adam1a	0	0	0	0	0	1.36645	0	0.611481	0	0	0	0.89628	0	0	0	1.7581
Adam1b	0	0	0	0	0	1.465	0	0	0	0	0	1.60154	0	0	0.298899	0.269271
Adam2	0.824587	2.41279	0	2.36496	0	0.55208	0	0	0	0	2.22657	0.724238	0.431073	0	0	0.913263
Adam22	1.36356	0.332488	0	0.130359	0	1.97803	0.375255	0.306401	0.112071	0.0744985	0.788984	0	0.0594029	0.320842	0.279394	1.1746
Adam23	0	0	0	0.0877275	0	0	0	0	0	0	0	0	0.559668	0.143944	0	0
Adam28	0.54453	0.796664	1.37003	0.468524	1.33499	2.9166	0.449568	0.244719	0.671326	0.357007	0.420102	2.39132	0.711667	1.02501	4.23983	4.22162
Adam32	0	0	0	0	2.81001	0	0	0	0	0	1.3264	0	0	0	0	0.634718
Adam33	0	0	0.557392	0	2.71568	0	0	0	0.573565	0	4.87112	1.16748	0	2.18936	4.08543	1.22682
Adam4	0	0	0	1.29464	0	3.02222	0	0	0	4.14327	2.08951	0	0	0.849703	0	1.99977
Adam8	0	0	3.19802	0	1.13317	0	0.381604	0.311585	0	0	0	0	0	0	1.42061	0.767875
Adam9	6.33432	7.14354	5.31236	7.41827	3.45099	6.00804	1.59795	3.5584	3.38402	1.90342	7.33033	2.31811	2.75952	1.49045	3.02844	3.118
Adamts10	0	0	0.433451	0	0	0	0	0.232273	0.0637183	0.338849	0	0.453939	2.2966	0.24322	0	0.381611
Adamts14	1.62184	0	3.06039	0	0.331346	0	0	0.728874	0	4.12034	3.4409	1.78058	1.1658	2.48048	0.996945	1.49687
Adamts15	0	0.90851	0	0	2.31987	0.237577	0	0	2.01237	0	0	0.155831	0	0	0	0
Adamts16	0	0	0	0	0	0	1.28022	0	0	0	0	0	0.331625	0.796063	0	1.40515
Adamts17	0.697801	0.382839	0	0.100067	0.570252	0.934387	0.288054	0.1568	0.0860286	0.114374	0.134587	1.07254	0	0.16419	0.14298	1.15926
Adamts18	0	0.158471	0.181683	0	0.354073	0	0	0	0.37391	0.284061	1.16992	0.190271	1.81202	0.203894	0	0
Adamts19	0	0.329781	0	0	0	0	0	0.607811	0	0	0	0	0	0	0.184746	0
Adamts2	3.93602	2.26227	0.471571	3.22535	0	2.25879	0	0	0	2.58055	3.03661	1.72851	2.20463	1.32305	6.22151	1.4531
Adamts3	0.549007	0	0.345324	0	0.224328	1.2865	0	0.370096	0	0	0.105889	0.120549	0	0.645898	0	0
Adamts4	0	0	0	0	1.40405	0.766869	1.73369	0	2.18876	0	0	0	0	0	0.469385	0.845715
Adamts6	0	0	0.182927	0	0.712992	0	0	0	1.29075	0	0	0	0	0.410578	0	0
Adamts9	0	0	0.146135	0	0	0	0	0	0	0	0.268862	0.153043	0.182185	0	0	0
Adamtsl1	1.61004	2.64998	3.15066	2.30885	6.14016	1.43728	0.443087	1.56774	7.04656	1.7593	4.96855	1.53195	2.17436	4.79862	8.1375	4.9533
Adamtsl4	2.18208	5.58677	3.4313	2.34687	7.13288	2.9219	0	0.980653	6.72545	2.14593	1.68346	3.83305	5.41849	0.256718	3.35331	3.6251
Adamtsl5	0.817854	0	2.74362	2.34565	0	1.09514	0	0	2.7224	3.48533	0	1.07749	0	0	1.00547	4.83097
Adap1	0	0	0.367684	0	0	0	0	0	0	0	0	0	2.52112	0	0.359327	0
Adap2	1.31717	0	1.65699	0	2.15282	4.40938	0	1.77586	7.957	0	0	0	0.688583	5.57867	1.07956	0.486273
Adar	4.52819	5.35087	4.96613	3.89614	10.8168	11.6605	1.53375	5.94855	9.10394	7.42197	6.0464	8.56614	6.73749	5.08147	10.1348	8.61578
Adarb1	1.26852	0.811947	0.265965	0.727637	3.36911	0.424651	0.0872747	1.14018	2.54133	0.103959	0.244663	0.278536	0	0.895435	0.6498	0.936623
Adarb2	4.62651	0.987105	2.10171	2.7644	4.09592	3.09756	0	1.21288	3.04203	3.79156	12.6414	1.69312	0.100776	5.62445	1.42196	0.569339
Adat1	11.32	8.03719	6.70141	1.90979	3.80917	9.36229	0.183252	0.598512	5.33608	1.09142	3.08234	7.31059	4.69943	5.64048	10.0965	13.7665
Adat2	0	2.11804	0	0	0	0.969274	0	0	2.67722	0	0	4.45035	1.89206	1.36257	3.55963	0.534465
Adat3	38.7608	63.2515	58.1381	48.3155	45.0772	23.955	24.6163	23.4495	20.5849	58.6442	30.4788	64.1595	30.0051	16.1359	46.4308	42.9292
Adck1	0.919773	4.37338	10.7993	7.65009	6.76486	6.7739	0	3.30686	2.38129	6.33176	14.9016	2.42352	7.45293	4.76123	18.4693	5.09343
Adck2	1.18877	0.6522	1.7447	0.170473	0.485737	1.19386	0.327151	0.267123	4.54328	0.194846	0	1.82717	0.776821	8.6711	2.92294	2.85264
Adck3	4.1286	6.79529	3.89532	0	2.9522	4.83733	0	3.24703	5.59895	5.41361	4.77778	5.21262	1.88854	2.67148	3.80678	13.1462
Adck4	8.6446	17.2144	28.9997	36.0879	31.3977	20.5787	20.8824	0.863333	13.7364	24.5596	39.645	34.5885	36.1534	19.8885	24.0107	11.3473
Adck5	8.27343	21.1825	7.37229	16.0169	16.9029	11.7709	2.56147	3.25342	9.43494	3.39016	1.99466	19.0748	7.83932	3.89343	27.9713	6.49057
Adcy1	0.343208	0.125531	0	0	0	0	0	0	0	0	0.132391	0.376801	0	0.161511	0.0703234	0.316764
Adcy10	0	0.147702	0.338673	0.115819	0	1.08148	0	0.181484	0	0	0	0	0	1.33026	0.165488	0.447252
Adcy2	0	0	0	0	0	0	0	0	0	0	0	1.09685	6.2674	0.470151	0.204708	4.426
Adcy3	2.66831	6.34371	6.34048	4.97437	1.09029	4.76399	0	2.79807	11.6234	0.437352	2.05859	3.32009	2.44112	6.90631	5.46739	3.61199
Adcy5	0	2.12871	1.5689	1.31153	0	1.39166	0	0	0.973781	0.681382	1.76397	0.365125	1.08663	1.56507	0.511082	0.153474
Adcy6	0	0.51079	0.292804	0.200266	0.855946	1.87002	0	0.627618	0.860858	0.686697	0.134677	0.766611	0.73007	0.657198	0.429224	1.03114
Adcy7	0.664619	0	0.418044	0	0	0.222489	0	0	0	0	1.79462	0	0	0	0	0.368046
Adcy8	0	0	1.0503	0	0.682288	0	0	0	0	0.547377	0	1.28326	0	0.196448	0.171071	0.616454
Adcy9	7.07938	6.21441	9.30164	6.63267	4.2426	11.6915	8.05281	14.6352	5.00396	4.48669	0.54617	4.76702	9.6224	5.33042	7.15614	11.6739
Adcyap1r1	0.673881	0	0	2.02937	0.275352	0.22559	0	0	0	0	0	0	0	0.317124	0.138079	0.124392
Add1	36.9039	45.8167	36.6168	11.0315	24.2116	36.192	9.15472	33.4037	22.0437	13.8014	22.2556	13.4673	29.4821	31.5536	6.3901	22.4511
Add2	0	0	0	1.354	2.20458	0	0	0	0.166293	0	1.04062	0	1.05771	0	0.276379	0.497966
Add3	2.55592	3.58358	1.96493	0.977403	2.08873	2.85208	22.3914	1.14866	0.525179	0.558573	3.6151	1.87073	3.22908	0.400933	1.57113	1.10086
Adh1	0	2.88373	0	0.452251	10.309	6.33443	3.03767	0	0.388806	0	0.608266	2.07743	0.412169	0	0.646196	3.49285
Adh5	20.5824	54.2028	16.6863	31.877	14.5775	37.6664	123.104	12.95	53.4568	0	3.70514	12.6543	22.9546	9.04022	13.4955	6.07889
Adhfe1	0	1.96082	1.96703	0.192196	2.73817	0	0.737679	0	0.743549	0	3.10198	0	0	0	0	0.494793
Adi1	106.746	85.4354	123.754	75.2777	82.1027	87.4442	223.954	42.8935	68.433	18.1138	41.6613	50.7382	61.3844	57.3258	52.4935	63.5171
Adig	0	1.21737	0	0	0	2.22841	0	0	0	6.54644	1.2839	1.46166	0	1.5663	2.72793	0
Adipor1	53.0037	75.6454	68.8575	93.2972	114.658	87.6743	205.358	88.7433	59.8363	89.261	76.5723	81.6967	143.435	99.7729	88.1616	95.5375
Adipor2	6.36948	6.01835	3.33866	4.11031	4.33769	8.8844	0	4.05525	7.39457	5.21997	12.8993	4.66195	3.19106	9.74167	2.61022	3.72318
Adk	5.38812	14.1893	6.32634	7.10858	9.68713	9.37942	10.3797	12.5917	11.1598	3.17932	5.40397	17.0367	8.45031	9.12821	7.06578	11.1394
Adm	0	0	0	0	4.97907	3.05943	0	0	0	0	0	0	0	7.16802	0	0
Adm2	10.0647	5.88998	5.90862	9.81449	11.515	8.08625	21.0507	2.71392	3.72249	2.63946	7.76485	7.95588	0	4.73638	14.8483	5.94509
Adnp	33.0351	19.3011	26.8058	35.6838	20.6858	16.6601	0.944553	26.9935	16.9786	16.5955	56.1031	31.0874	24.7834	35.7359	19.1639	29.3018
Adnp2	2.51137	10.8389	4.84424	11.5244	6.97789	6.38939	0	7.2233	0.866921	6.58604	10.6563	3.08804	6.56439	0.7091	5.96913	10.5695
Ado	4.2591	2.25015	4.7626	2.44307	0.773465	1.90104	0.390704	4.46622	0.0583427	2.94749	5.47644	2.70168	1.97915	6.01291	6.59367	1.74708
Adora2a	0	0	0.348095	0	0	0	0	0	0.204683	0	0.320216	0	0	0	0	0
Adora2b	0	0.834466	0	0	4.66113	0	0	0.512662	2.81273	0	0	0	0	0	0	0
Adpgk	7.66155	36.7408	47.834	31.2516	6.26112	41.0367	0	19.5115	24.2436	34.0454	34.1515	29.5336	38.495	16.8256	27.5597	28.5992
Adprh	2.65764	17.9829	27.3036	22.1046	13.0311	9.78642	0.365694	12.541	24.4098	6.96964	15.8902	19.8408	23.2715	10.6307	10.891	9.81147
Adprhl2	67.6571	108.545	70.9269	84.674	40.2111	105.009	107.485	80.8523	62.5585	80.1461	68.8052	58.7483	62.2984	90.4517	77.5066	72.0946
Adra1b	0	0	0.578978	0.791995	0	0	0	0	0	0.678922	0	0	0	0	0	0
Adra2b	0.534431	0.586416	1.34462	0.306556	0.873488	1.07344	0.588306	0	0.461213	0.525578	1.03078	1.87757	0.558774	1.2575	3.06615	2.36761
Adrb3	0.752601	3.85377	0	0	0	0	0.207117	1.01469	0	0	0	0	0.786882	0	0.92525	2.50061
Adrbk1	28.426	15.2328	26.6119	18.2014	17.8277	22.13	20.1939	26.4413	32.437	20.3704	31.6206	15.3864	19.5258	16.1769	11.1072	23.1851
Adrbk2	0	0	0	0	0	0.18629	0	0	0.0343034	0.0912114	0	0	0	0.13094	0.114024	0.51361
Adrm1	325.317	309.043	339.496	303.129	289.913	292.709	377.152	343.342	225.215	514.394	271.99	326.453	364.375	231.37	258.788	306.501
Adsl	65.8285	51.073	58.9722	55.7819	78.2486	50.7515	85.9145	39.8938	69.5982	51.9866	40.7829	51.6853	39.1062	39.4272	46.1872	71.4348
Adss	42.8449	16.2736	51.8257	45.608	25.5867	27.0307	32.8788	48.5079	38.0924	48.8876	44.1787	26.7758	34.2435	31.0193	35.7911	24.6388
Aebp1	0	2.47022	0.653549	0.298001	2.12278	0	1.28675	1.63434	0.0640487	0	1.00201	1.14073	0	0	0.425796	0.191795
Aebp2	20.0305	19.0716	57.4627	12.9487	20.7863	29.802	13.1248	45.0098	22.2644	40.8565	37.1618	37.0009	15.6241	23.1915	17.1988	35.2136
Aen	30.1668	62.3256	46.155	66.1762	85.285	66.0508	34.3297	42.1377	25.7323	143.257	61.0142	105.982	86.3111	85.1778	65.4872	58.3938
Aes	0	8.56768	3.27421	4.92674	11.4857	4.1822	45.9848	3.50909	8.27864	1.53577	7.83114	6.17216	4.8983	2.93958	5.11967	5.76524
Afap1	0.635793	0.465092	0	1.45879	2.59789	0.212839	11.7231	0.714334	2.39071	0.10421	3.18832	0.418815	3.57305	0.4488	1.04219	0.469444
Afap1l2	1.5486	3.77609	1.0823	5.18174	5.90585	0	0	4.40776	4.90029	0	0	3.17367	1.34929	1.70045	2.1154	0.762285
Aff1	56.9456	52.9762	52.9493	33.4458	66.9724	51.0562	17.1706	73.1044	47.2819	37.3349	62.748	66.325	63.8755	44.6249	52.9634	68.6452
Aff2	0.937816	0.171506	0	0	0	0	0	0	0	0	1.26616	0	0	0	0	0
Aff3	0.700007	0.256033	0.146768	2.20843	0.572055	1.17168	0	1.41566	0.690405	0	1.62015	0.153705	0.640405	0.823547	0.143432	1.93821
Aff4	11.5885	9.6125	4.9462	10.5051	10.8232	13.8549	11.5038	11.4391	10.1284	8.95442	12.7721	4.54386	6.81545	13.0494	12.5509	13.9043
Afg3l1	6.40716	9.7344	5.58012	9.04671	11.2776	6.92958	0	3.54395	17.135	4.20068	12.3577	9.7398	1.54592	5.1026	3.02961	5.82251
Afg3l2	9.63024	12.0766	10.3841	16.7694	5.05926	10.5926	21.5807	12.6747	16.8762	2.48043	1.85742	7.85413	5.75366	7.12161	10.1481	7.11059
Afmid	11.7263	34.3119	23.8296	31.3034	5.89717	25.3649	0	24.3229	12.0103	13.6019	23.3128	22.5792	9.43111	28.8651	23.6576	24.3097
Afp	0	1.84415	0.422854	1.15686	0	0.675146	0	0	0.994567	2.64452	0	0	0	0	0	0
Aftph	50.5143	19.0594	9.81072	23.333	30.8521	30.2604	14.6333	55.918	22.223	14.6418	19.6908	18.2138	30.7162	36.7836	39.2226	28.464
Aga	3.26127	0.596417	2.73511	5.14444	0	0	0	4.39697	3.41757	0	0	0	0	7.67367	0	1.80599
Agap1	1.09776	1.44544	0.828583	1.88906	1.43536	0.881968	2.23558	0.394677	1.0827	0.719715	1.69382	0.674915	1.60686	2.68631	2.06936	0.972647
Agap3	3.05892	1.49177	1.06892	2.04707	4.58296	2.38936	3.36729	2.06208	0	2.674	2.16328	0.447778	0.133261	1.67943	2.29818	0.188216
Agbl2	5.46842	6.22258	10.1915	2.78823	7.44811	3.66124	17.0558	4.91516	0	8.96307	3.75009	1.60098	1.42938	5.71868	4.48193	2.91609
Agbl3	0.565615	0	0.948721	0.648886	0	0	2.64619	0	1.18544	0.927075	0	1.24195	2.51336	0	0.927158	0.417627
Agbl4	0	0	1.41965	0.32366	1.84445	0	0	0	0	0	0	0	0	0	0	0
Agbl5	0.51519	1.31904	2.16036	1.32984	3.78918	3.10438	2.41028	1.15767	2.4771	0	0.198733	1.35748	1.8853	1.93956	3.37801	3.99415
Agfg1	13.411	6.86726	0.843551	2.30782	7.67177	4.4895	6.82788	5.42438	10.8297	4.39629	2.84529	1.47237	4.38184	2.84002	5.77065	2.97065
Agfg2	3.41148	11.9786	6.5805	5.08786	3.90307	6.8522	9.2007	5.82603	11.2717	10.0649	3.94791	8.98897	0.713375	6.10061	9.7862	10.8313
Aggf1	64.4808	38.2643	87.4624	62.0852	47.3175	65.6381	27.3422	94.0323	33.4205	99.0014	105.584	96.7975	94.0754	74.9317	93.5635	75.3016
Agk	0.945402	7.26155	8.32518	2.71147	6.95336	0	0	8.07265	1.98142	0	5.47029	4.15176	4.69521	9.78781	5.8114	5.23536
Agl	7.64917	2.63787	5.68192	4.51301	10.1802	6.73084	0.421013	1.86614	1.67051	3.79705	5.56407	7.4861	2.51353	9.87333	6.80664	6.77741
Agmat	40.4523	13.6998	20.1042	14.6099	24.4875	2.0062	18.142	20.8731	9.05081	17.681	19.6499	25.6602	32.1128	29.6125	30.0849	20.4654
Agpat1	7.46922	28.0022	17.618	23.2966	31.2827	20.0033	19.0138	16.7838	37.4094	9.794	5.76246	20.9108	14.3987	12.3024	14.5393	13.0981
Agpat2	118.119	160.862	169.67	101.632	108.851	146.388	69.1629	135.534	123.005	146.644	63.014	116.988	155.031	62.6821	70.0331	77.0083
Agpat3	0	11.1861	4.87333	0.701718	3.99889	0.819049	1.51499	0.824672	2.26229	0.802045	2.12354	2.95476	0	2.87846	1.75463	0.677445
Agpat4	2.20264	3.22253	8.31273	4.42211	0	4.42415	30.6116	4.45453	7.06038	9.02563	0.424831	0.483647	0.287871	1.03655	0.902644	1.21976
Agpat5	78.5593	61.8878	45.1518	49.4742	79.9129	41.5629	73.3255	54.81	54.3862	81.7601	65.9059	31.6044	47.2435	57.9103	41.6491	60.236
Agpat6	9.0669	10.1439	6.48583	10.4018	7.84545	8.57011	0	7.90987	20.9755	10.8399	2.05737	9.83727	8.64343	6.77673	2.62279	3.15042
Agpat9	48.2559	61.7749	49.9749	36.0681	46.6055	20.5599	19.3166	45.0166	41.2842	112.41	104.919	69.0336	79.6943	39.5686	49.4383	53.7153
Agps	12.2913	6.16841	4.31507	10.8216	6.07347	9.95169	0	4.88154	11.5588	10.3073	17.0908	8.53595	8.06931	8.07097	4.91983	4.74874
Agr2	5.53558	4.04936	0	5.55673	2.26187	0	0	8.70717	0	3.62926	4.27066	0	0	0	0	1.02181
Agr3	0	0	0	0	10.4947	0	0	8.07991	0	0	0	0	0.671348	0	0	0
Agrn	0.285069	0	0.239077	3.18861	0.232962	1.14516	6.51147	1.40925	1.26521	0	1.09964	1.37707	0	2.14642	1.6355	2.10483
Agrp	12.7293	9.31169	25.3546	13.6907	2.60064	2.13064	0	7.1509	3.13868	0	0	6.98764	39.0956	2.99517	3.91237	8.22397
Agtpbp1	9.09677	16.1607	5.63103	16.5237	11.682	13.3411	0.119212	11.6806	32.203	9.51409	8.35488	7.41904	12.2286	15.4927	23.0773	7.83614
Agtrap	5.22095	17.5683	10.7276	15.1237	14.0799	9.43797	10.2014	12.2011	16.156	16.7726	5.6391	17.8838	11.4634	5.40528	9.84193	13.4923
Ahctf1	93.3733	31.5383	49.3426	61.3481	84.6762	73.2007	13.9627	64.4435	41.377	100.572	125.605	89.3326	74.0292	64.6784	73.503	73.1642
Ahcy	0.827832	15.1393	5.20704	4.27369	0	10.5308	27.1107	8.18484	1.73501	5.69883	8.30267	3.2719	8.22262	1.55829	3.05322	7.94609
Ahcyl1	6.0085	2.39744	4.12291	1.72327	5.80299	4.75425	17.4374	5.89156	1.75089	6.44615	5.68904	4.79754	5.13997	11.0532	3.80536	5.84803
Ahcyl2	12.8907	5.42922	7.86249	5.37762	3.19225	13.3382	7.84758	1.57997	5.1048	8.06726	6.78072	3.43089	12.8652	5.88244	6.88339	9.51794
Ahdc1	4.46066	3.1465	2.53853	1.55349	2.60379	2.34655	0.175369	1.00234	4.98869	1.98449	1.22906	2.79844	2.83162	5.69772	3.26426	4.35222
Ahi1	1.23882	0	0	0	2.36223	0	0.340927	0	0	0	0	0	2.37463	0.194327	0.338447	0
Ahnak	0.11344	0.290441	0.428122	0.357888	0	0.0759508	0	0.0509815	0.209783	0.074374	0.918943	0.547993	0.32617	1.22784	0.325415	0.251279
Ahr	0	0.560159	0	1.42754	0	0.256344	0	0	0	0	2.95386	0	0.100079	0.180179	0.627612	0.42405
Ahsa1	70.1173	75.7721	108.254	115.176	97.6719	75.7524	132.005	92.3864	139.686	99.2546	73.766	55.9858	94.5547	82.492	55.5092	62.3615
Ahsa2	4.08564	2.77523	5.38446	2.17617	1.43093	0.390776	0	1.57383	1.36718	3.0613	0	2.81949	1.52562	0.274668	3.3486	2.15477
Ahsg	0	0	0.598421	1.22789	0	4.77732	2.35642	0	0	0	0	1.25341	0	0	2.9241	1.58055
Aicda	6.14295	0.641951	2.20794	0	0	0	23.1847	0.788777	3.46211	0	4.40073	7.70769	4.12891	0.412976	7.91178	3.88775
Aida	4.4715	0.934562	5.0894	3.66415	5.22024	9.40899	2.10954	1.72247	10.3166	3.97862	2.7105	3.92734	4.5082	8.11643	6.02082	4.48071
Aif1	0	0	0	0	5.8938	1.60955	0	0	4.44571	0	0	1.05573	3.77029	0	1.97034	3.55007
Aif1l	2.137	4.95028	2.98704	0.817206	1.16426	0.476924	2.35243	0	5.6205	1.86809	0.549561	0.625646	5.77204	2.68176	0.875745	1.3149
Aifm1	34.057	22.715	20.5817	66.076	46.6592	21.4607	29.496	65.2741	71.5019	17.7315	32.8434	24.1939	19.8987	52.3235	51.311	54.3604
Aifm2	0	0	0	2.95822	2.97495	0	0	0	2.46842	0	0	0	0	2.5697	0	0
Aifm3	3.16676	1.7374	0.331981	6.81184	0.64698	0	0	1.77898	2.34249	2.0762	1.22157	1.73836	0	2.60795	0	0.584552
Aig1	0	2.18988	2.51064	0.572393	3.26191	2.6724	7.14005	0.896916	3.6907	0	6.92869	6.13507	1.56499	2.81756	5.72502	0
Aim1	1.41823	0	0.832593	0.244054	1.3908	0.569723	1.01478	0.382423	0	0.278948	0.984741	0.373692	0.222425	1.06786	0.464954	1.15188
Aim1l	0.441823	1.7776	0.185271	2.1542	5.05489	1.77486	4.98522	2.38273	0.871526	1.01384	0.681728	0.970139	0.230974	0	0.362119	1.3049
Aim2	0	0	3.82452	0	1.35516	1.11025	0	2.23575	0.306661	0.815402	0.639674	1.45647	0.216726	3.90187	0	2.44881
Aimp1	11.2488	21.2573	21.2264	42.4785	19.9174	18.8283	75.3284	13.4809	13.1747	62.6871	25.3119	27.1696	33.3233	17.6453	6.14634	24.2248
Aimp2	124.259	153.226	161.527	120.151	133.46	180.65	127.992	133.226	116.426	275.241	184.882	180.076	196.734	152.036	106.935	168.422
Aip	65.5886	37.6978	30.1228	36.7266	44.6666	26.1387	139.674	52.6364	35.6174	12.2861	14.4575	23.317	56.3304	2.93958	15.359	21.3314
Aire	0	1.59539	0.45727	0	2.67344	0	0	0	2.15103	0	0	0	0.285036	3.07902	0.893753	0.40258
Airn	0.96139	1.05491	1.61256	1.37866	1.57132	0.643672	5.5561	0.864122	1.06673	0.945464	0.741706	1.26659	0	1.35727	3.54581	1.4197
Ak1	0	2.60255	0	0.510192	0.72686	0	9.05668	0	0	0	0	0	1.16244	0	0	0
Ak2	23.1398	60.051	49.9025	17.3817	36.9199	19.9191	66.7137	53.9775	67.5163	38.65	18.7023	22.2594	44.9314	35.7797	19.417	28.8827
Ak3	0	9.22918	1.60319	0	0	2.55972	30.9332	0	10.7466	2.75723	33.6251	0	4.59694	0.719668	1.2534	0.282289
Ak4	6.11252	14.1594	23.2394	11.4536	15.9847	7.63928	7.40158	17.2148	10.4999	12.1561	26.2511	6.44238	16.8295	7.28717	19.7053	14.4424
Ak5	0	0	0.284265	0	0	0	0	1.52328	0	0	0	1.4885	3.36669	0	1.66682	0
Ak7	8.84118	9.94993	10.2666	12.4835	6.11357	6.37471	26.2027	7.02976	11.6545	6.46531	10.2314	9.55723	16.5323	16.0023	14.4925	14.5624
Ak8	2.67964	0.49005	6.74196	12.2966	0	0	0	4.21493	1.32144	7.02735	2.06733	1.17677	0	1.89154	0	0.494635
Akap1	46.7927	44.6558	36.5369	60.6233	23.7349	45.0126	39.5205	41.8168	29.2421	58.3595	31.1209	41.5707	54.1258	69.6046	44.7433	52.619
Akap10	2.18661	4.79862	3.89689	7.05525	7.14771	10.2479	2.2566	5.89615	12.1984	6.98877	8.43479	5.76153	1.42888	1.80076	4.48038	4.23808
Akap11	1.11699	2.77813	0.843103	1.79402	2.00821	1.94442	0.184439	2.81115	1.1843	0.952024	2.84378	3.82613	1.69341	1.0513	3.47886	2.30928
Akap12	12.4588	9.11381	9.88396	8.7883	12.9333	6.9888	6.30138	9.98768	13.9485	4.52568	7.14398	6.21069	7.92141	4.75382	5.24363	8.32891
Akap13	1.34164	3.1283	3.2349	5.29086	4.52267	0.673693	3.69222	0.904424	1.67472	3.90326	1.81136	2.28309	3.15618	1.8941	1.78686	3.40523
Akap17b	4.4443	8.87792	10.465	3.62785	8.10202	5.03556	0.470415	9.83299	11.2955	13.3362	15.5612	10.209	11.0807	10.1355	12.7489	6.05814
Akap2	3.67481	3.47223	2.31144	5.88459	5.75594	1.43521	9.01755	3.57826	3.24686	1.90735	0.826901	2.28622	6.56374	3.31457	1.12945	1.13055
Akap5	0	0.11509	0	0.0902472	1.28573	0.842696	0	0	0.23276	0.10315	0.12138	0.414555	0	1.03655	0.386847	0.232334
Akap6	0	0.224899	0.0859469	0	0.669989	0.960585	0	0.184225	0.429569	0	0.47438	0.0900094	0	0.0964537	1.84786	1.05935
Akap7	2.02067	6.89804	4.23666	3.28407	5.5044	8.11732	7.04385	6.05411	19.1822	5.2992	0.259823	2.36636	3.16907	4.12064	4.69242	3.72996
Akap8	105.318	136.385	158.749	99.9245	65.5974	113.202	103.715	111.293	84.7132	164.038	177.438	139.002	134.073	95.1058	119.914	141.865
Akap8l	15.2282	29.7057	26.8198	13.9761	26.5486	14.9536	1.95572	10.0375	82.8565	2.66239	16.4478	15.1583	4.51118	19.5879	21.2178	31.8577
Akap9	2.08527	0.826263	1.1659	3.38906	1.5621	1.27979	1.57815	0.54667	1.41396	0.170894	2.81536	0.763128	1.40808	1.14487	1.1394	1.47553
Akirin1	15.0885	34.7356	30.519	15.0189	20.3092	19.0158	17.5866	37.4949	19.2585	27.9315	50.329	22.2172	30.3917	24.6432	25.4606	17.0388
Akirin2	46.5002	17.0078	37.4586	51.5913	61.0009	45.0608	0.336762	98.4395	23.3838	52.1481	64.6686	39.2292	32.3055	53.555	37.1087	21.6845
Akna	0	0.140526	0.644437	1.21211	0.627954	0.514468	0	0.690666	1.70521	0	0	1.3498	0	2.71207	1.10213	0.992885
Aknad1	0	0	0	0	3.96241	0	0	0	0.498143	0	0	0	0.211231	0	0.331166	0.596679
Akp3	0	0	0.525043	0	0	0.838307	0	0	0	0	1.44898	0.549861	0.654564	1.17846	0	2.77349
Akr1a1	123.474	171.94	225.821	186.879	151.965	138.445	265.701	184.524	218.251	167.269	113.623	109.754	165.261	151.916	156.676	291.629
Akr1b10	3.13724	2.29494	0	0	1.2819	0	0	0	1.93388	0.514212	0	0	0	0.738183	0	0
Akr1b7	0	2.46596	0	2.90049	5.5097	0	0	0	0	4.42025	0	0	3.96515	9.51831	0	0
Akr1b8	0	1.77004	0.676436	0	0	0	0	0	0	0	0	0	0	0	0	1.19107
Akr1c13	0	1.24899	0.715968	0	2.79062	0	23.0242	0	0.210498	0	0	1.49962	0	0	0	3.1517
Akr1c14	0	0	0	0	0	0	20.1251	0	0	0	0	0.377818	0	0	0.705133	0
Akr1cl	3.10942	0.568646	0	4.459	7.62317	8.3273	0.855718	0	3.45011	0	8.99586	5.46203	9.34677	3.65818	6.37121	5.73967
Akr1d1	3.11748	0.28506	3.59496	1.78822	2.54765	4.17445	0.428969	1.40104	1.9217	1.27743	1.5032	4.44941	0.81487	6.23504	4.15203	6.04229
Akr1e1	0	0	0.514929	0	0	0	0	0	0.908348	0	0.947375	0	0	0	0	0
Akr7a5	22.9753	20.0748	21.9448	24.1614	10.431	4.27292	19.6711	36.139	25.178	15.9	7.87793	21.3004	32.0291	7.20804	7.32303	8.95326
Akt1	3.12791	3.43217	5.24653	14.8022	7.66851	15.183	0	9.48864	19.2813	3.84512	3.3181	2.40385	9.60676	11.7758	6.08865	4.04167
Akt1s1	49.179	64.183	79.6772	68.9213	23.7485	65.1046	49.5227	66.8074	34.4492	60.8218	55.6185	38.7766	61.3523	44.7087	38.017	59.0067
Akt2	22.0672	22.3146	25.5831	25.8744	42.9624	39.5435	34.83	32.9603	28.7259	15.3188	16.524	25.6523	20.8669	39.0952	34.0448	33.3059
Akt3	0.888499	11.2116	7.82409	7.13515	15.248	8.62562	9.04712	7.78641	13.4733	16.7475	28.447	5.26751	9.17357	6.68995	9.10269	5.41226
Aktip	37.8925	18.8347	17.5192	26.7515	11.1161	29.273	51.3383	22.2692	19.0457	25.1617	18.7396	19.6274	11.9363	13.7169	12.3431	11.837
Alad	12.4653	30.7751	35.2829	17.8756	21.647	29.2103	191.678	15.4057	20.7467	20.4314	7.81374	21.8967	10.5894	39.5962	5.74683	11.5049
Alas1	46.7103	68.0538	36.2362	48.4517	18.4499	43.7831	86.5555	39.1855	32.4407	69.16	55.5566	43.0772	72.2394	34.4378	30.6271	67.8284
Alas2	0	0.388771	0	1.52426	0	0.71165	0	0	0.52417	1.39375	0.410018	0	0.555668	0	0.871172	0
Alb	0	1.50637	0	0.295302	0	0	0	0	0.380813	0	0	0.904323	0.269131	0	0.421941	0
Alcam	0	1.08603	0	1.94653	1.03994	0	0	3.4314	3.76528	0	0.818135	0.186281	1.33051	0.399235	0	0
Aldh16a1	22.9445	30.2716	16.8374	20.917	8.70562	19.751	21.1983	6.99713	5.35437	14.7743	16.4372	17.9931	5.99741	14.2682	18.1338	18.4539
Aldh18a1	0.596405	5.67163	0	0	5.36129	0	17.2338	0	6.61752	0	2.9908	0	1.87071	2.24532	0	0
Aldh1a1	0	1.13589	0.434091	1.7814	0	2.07926	0	0	3.06299	4.0722	2.79527	0	0	0.974315	0	0
Aldh1a2	0	0	0	1.33238	1.51857	3.73239	0.767085	0	0	2.13203	0	0	3.15717	3.93513	0	0
Aldh1l1	0	2.49474	0.286016	1.36936	2.78701	1.82666	0	1.8392	2.69088	0	0	0.898605	0	0	0.279515	0
Aldh1l2	1.04653	0	0	0.10005	0	0	0	0	0	0	0	0.153195	0.455915	0	0	1.15907
Aldh2	10.4842	22.3109	19.1842	20.7752	13.2412	14.0389	69.5092	19.7037	49.1171	14.0599	6.98555	36.4149	6.72656	16.5956	8.20232	26.0384
Aldh3a2	2.01551	4.66885	0.563445	3.08299	2.19614	0	6.28629	4.52898	3.14745	0	0	2.95039	0.878048	4.74243	0.825958	0.992115
Aldh3b1	0	5.87953	1.44444	1.97588	0	0	0	0	0	0	0.442918	0	0	0	0	0
Aldh4a1	6.26981	10.5488	8.67613	12.0481	7.17328	19.7296	0	3.09951	9.35301	23.2251	9.67423	9.36156	2.62216	2.06537	6.93731	7.407
Aldh5a1	0	0	0	0	0	0	0	0.66963	2.02066	0	2.87383	0	0.0973674	0	0.457955	0
Aldh6a1	6.92155	8.28526	11.8736	2.16561	2.05686	12.2173	0.173166	10.1803	23.738	0	0	3.59227	3.12499	1.77667	3.61004	3.71679
Aldh7a1	0	9.62023	4.41174	8.48659	11.822	15.4087	65.5078	3.25065	14.5921	1.72444	2.0292	0.577534	1.54689	1.85665	3.50307	1.45654
Aldh9a1	34.8978	34.2187	28.9562	29.3878	26.0918	25.8505	5.10848	19.0204	44.3054	17.0382	18.9037	33.9116	30.4708	37.0384	27.9937	15.0765
Aldoa	50.7428	110.092	50.7772	22.4915	62.2016	64.0863	183.761	36.7981	104.928	61.9998	61.8357	66.345	99.4765	64.0398	91.2121	57.0512
Aldoart1	1.02511	1.49976	0.85972	1.17603	0	0.686333	1.41056	1.38209	0.631904	0	2.76802	0	0.80385	0.482409	0.84018	0.756898
Aldoart2	0	0	0	0	1.09144	0	0	0	0.164656	0	0	0	0	0.62851	0	0
Aldoc	4.94364	14.9174	4.14605	12.4063	11.11	9.10218	0	0	34.1308	0	13.349	3.79927	0	0.581612	3.03887	3.65019
Alg1	13.1545	17.4958	29.0848	22.6367	19.5455	20.0164	0	12.361	8.25621	11.3685	7.3808	13.6543	9.06491	11.2553	15.6821	20.3085
Alg10b	12.9812	11.3538	10.4135	13.2736	27.6741	29.0967	18.1729	22.5748	19.3439	8.6958	7.62005	10.41	24.4895	7.9681	21.2789	14.7939
Alg11	5.93257	0.929949	2.66541	2.67378	0.346298	2.83714	0	2.47573	2.61214	1.25021	6.86541	4.09405	1.32917	1.79475	2.43117	0.938652
Alg12	19.5132	10.3488	9.40987	16.2298	9.56786	15.0242	0	3.50779	36.2056	22.3883	0	17.567	13.2613	20.2021	21.1908	41.4223
Alg13	57.2095	40.7108	50.1011	34.7136	41.3456	29.4439	25.8119	113.337	58.1041	44.0144	75.2127	41.531	44.7598	71.2438	82.614	67.5285
Alg14	25.4272	23.6732	48.4655	37.7893	18.8904	32.5005	0.636146	18.6992	42.4623	42.4344	13.3752	18.2723	24.1685	11.9659	11.3674	17.921
Alg2	6.19695	25.4361	13.5704	15.7984	12.9419	15.674	22.9283	9.90219	7.30038	29.1172	9.29621	15.7237	12.4185	16.2014	12.9798	7.88017
Alg3	16.2377	17.2773	16.713	11.431	2.41267	5.92992	13.8122	20.5655	30.756	0	11.9579	12.9651	3.47263	25.0081	17.543	10.8993
Alg5	12.8699	8.89152	10.1939	16.4052	8.18027	11.489	0	7.71189	7.75708	9.84414	7.72262	6.27985	8.97077	14.8048	6.44614	10.5585
Alg6	0.675504	0.494141	3.11586	0	0.552031	1.80906	0.1859	0	0.416399	0	0.260574	1.48325	0.529705	0.953665	2.21458	0.498765
Alg8	6.30741	4.61396	9.25714	0	3.43633	4.92678	11.5721	8.97633	4.53607	3.10146	6.89368	2.30826	4.39647	6.92586	5.16956	6.59761
Alg9	3.02883	0.830862	3.49273	3.69191	1.8564	3.54877	0	8.50746	0	0	1.46045	1.33012	6.5315	4.98872	2.79274	0
Alkbh1	36.7144	21.7227	29.8854	26.3248	11.4719	32.5339	0	22.3234	35.9446	25.4868	17.0783	8.53583	23.9917	13.2123	21.2409	20.3313
Alkbh2	71.1049	76.5766	52.179	72.5096	20.9834	14.5464	31.5266	56.8097	49.9186	47.2655	45.7142	37.2976	56.2741	64.1346	21.8542	33.5423
Alkbh3	13.6703	23.7501	23.6461	24.0145	25.136	17.1611	45.1452	0	17.6962	10.0829	7.25076	3.00168	8.48647	12.0622	18.9071	14.5096
Alkbh4	0	21.1096	26.2614	12.6789	10.0352	10.688	0	12.693	10.446	14.8941	1.42106	4.31414	15.4069	12.1354	26.6709	14.9603
Alkbh5	9.7757	22.9856	13.9082	19.4258	19.9721	24.544	23.444	18.5147	41.9238	18.8842	18.1813	25.2982	26.7388	21.0303	31.9056	22.1695
Alkbh6	2.22595	17.0973	8.4007	14.6835	1.81907	13.4129	44.1062	9.00333	31.0102	0	1.7173	0.97753	12.2185	12.5702	5.47317	3.2871
Alkbh7	26.9971	11.5201	9.43394	15.4858	14.7082	16.5689	0	5.05534	26.3494	2.94998	6.94269	18.7717	19.994	2.11744	11.9854	13.289
Alkbh8	17.6143	5.7644	6.21999	7.179	4.54568	0	0	2.08319	0	6.38199	0	0.407125	10.6623	1.30882	4.93888	9.58315
Allc	5.76702	0	6.65031	9.09709	0	0.965288	0	0	0	0	5.00537	1.89945	0.376857	13.5696	7.08999	9.04854
Alms1	7.16343	4.85485	2.12037	2.4775	2.06614	3.80865	6.43601	4.63964	0.779247	6.9757	9.5089	3.51594	3.24922	2.08213	3.10826	7.0004
Alms1-ps2	0	0	0	0.515643	0	0	0	0	0	0	1.38705	0	0.939887	0	0	0
Alox12	6.32955	12.6043	13.2709	8.87506	14.3683	6.12124	15.6771	9.48194	25.4044	23.0544	16.5486	10.192	4.59573	10.5907	7.78157	14.7994
Alox12e	0.911009	7.33058	6.87627	2.87411	5.95591	1.21988	5.76637	0	0	0	0.351419	0	2.61939	0	0.373333	0
Alox15	2.61415	10.8363	3.28859	17.9941	0	4.66729	19.904	0.783222	7.19774	1.1426	7.73107	1.53068	1.13884	5.33088	0.714188	1.93018
Alox5	0	0	1.56009	0	0	0.49818	0	0	0.733876	0	0	0	0	0.700321	0	0
Alox5ap	0	0.900911	3.09862	0	0	1.64913	13.5572	2.21393	0	12.9191	7.60118	4.32677	0	20.8645	2.01879	2.72802
Alox8	0.643475	0.706067	1.88881	1.29187	3.15514	4.30821	0.885429	1.15674	0.555318	1.26563	0.744656	3.391	1.51377	6.66194	5.53763	6.88919
Aloxe3	2.48643	11.5195	6.95093	14.2625	17.6102	3.88435	10.2641	11.1743	20.436	8.15081	16.625	8.73538	13.865	12.8711	14.2652	14.3811
Alpi	0.900094	0	0	0.516305	0	0	0.495416	0	0.110968	0	1.04163	0.395279	0.470547	0.423579	0.737719	0.664594
Alpk1	0	0	0.183957	0	0	0	0	0	2.0552	0	0	0	0	2.06445	0	0
Alpl	28.426	43.4228	32.955	17.2646	37.578	16.7928	54.0699	12.775	23.9131	0	6.12762	7.34313	20.5423	16.5246	10.9637	12.0376
Alppl2	1644.37	2838.9	3326.99	2677.72	1252.64	1226.31	1756.96	2270.27	1201.63	2370.68	1622.47	2288.42	2566.15	2156.98	1692.62	2699.64
Als2	32.9424	45.6763	39.4321	41.7433	30.8367	38.8982	23.159	34.4546	54.6431	38.1888	73.3565	52.6063	36.0085	50.5945	59.8901	55.612
Als2cl	0.402665	2.35644	1.0131	1.15487	2.30344	0.269593	1.88384	0.361926	4.26927	0.923987	0.46598	1.76831	0.315754	1.89492	1.48511	1.48656
Als2cr12	0	0	0	0	0	0.893626	0	0	0.822758	0	0	0	0.697758	0.628112	0	0
Alx4	0	0	0	0.115953	0	0	0.333784	0.181693	0	0.132531	0	0.177545	0.211353	0.190256	0.165678	0
Alyref	74.3293	36.0221	30.3894	34.109	63.7801	29.8591	27.615	68.4794	30.9276	67.6157	45.8757	39.9863	61.6863	59.4642	41.8828	50.0797
Alyref2	1.65241	8.46135	6.23618	0.947843	16.2045	1.10633	31.3776	3.71308	15.0752	0	6.37413	11.6106	8.63839	12.4418	13.5432	3.66022
Amacr	1.6338	3.58545	2.74042	2.57721	0	3.82854	0	0	0	1.07116	0	0	2.77586	0	0	0
Ambra1	21.075	16.4347	14.1732	8.89557	5.52428	16.24	0	12.1519	6.76522	17.3367	14.1118	29.5116	30.5579	14.2217	15.9695	18.0565
Amdhd2	15.8159	23.6651	22.911	12.7836	9.4	22.1409	22.1586	19.3852	12.5856	32.9932	13.8658	41.0422	25.1804	15.5624	30.6393	34.5028
Amfr	5.14728	4.81123	3.59736	3.44463	3.27166	7.65827	0	4.11245	5.35871	3.18719	3.52986	5.27436	13.7533	8.3434	7.49994	8.65679
Amh	1.26338	0	0	0	0	0	0	0	0	0	0	0	0.990691	0	0	1.86565
Amhr2	103.717	158.459	88.7963	105.043	107.715	54.9743	70.4662	103.906	112.018	91.3745	81.6844	94.8912	64.3873	57.9605	78.8086	96.1249
Amigo1	0	0.458782	0	0	0.341687	0	0	0	1.13404	0	0	0	0	0	0.171343	0
Amigo2	0.654487	0	0	3.19108	0	2.62916	23.0549	0	0.0806887	0	0.252466	0.287419	2.22397	0	0.268209	0
Amigo3	0	1.81528	5.54981	2.3724	4.73188	0.553816	7.51218	2.60222	0	1.89812	4.14807	1.08978	11.8918	1.55706	1.6949	0.916136
Ammecr1	0	0	0	0	0	0.452993	0	0	0	0	4.69787	0	0.884261	0	0.277268	0
Ammecr1l	57.3723	44.987	46.1387	58.2677	28.902	38.4121	1.40587	52.0975	31.8777	38.6452	31.6809	35.3768	58.2394	24.9649	21.2567	51.501
Amn	0	8.67548	4.71137	12.8895	27.5452	3.34328	21.9876	5.04934	15.8524	6.1385	0	0	3.26311	0	2.04635	0.921754
Amn1	24.5786	10.4881	44.6619	39.946	10.043	21.9413	0	9.20496	5.80785	18.8	22.9127	12.5927	17.1321	14.4582	20.1447	23.441
Amot	0.330482	0.967011	0.554327	0	1.35037	3.54025	0	0.297046	0	2.49173	0.127483	3.19291	0.691071	1.39971	1.35432	0
Amotl1	0	1.37542	0.295667	0.606673	0.19207	0.944149	0.129362	0	0.521564	0.385228	0	0.309642	0	0	0.192631	0.607379
Amotl2	0	1.10147	0	0	3.69154	0	9.53081	0	0	0.329066	0	0.220417	0.787163	5.66874	0.41137	0.55589
Ampd1	0	0	0	0	2.202	1.20269	0	0	0	0	0	0	0.469542	0	0.736144	0.663175
Ampd2	0.576307	1.68631	0	10.5784	1.88386	3.08681	18.7149	2.331	0.0710502	1.51136	0	1.26543	0.903836	0	5.66811	1.27657
Ampd3	0	6.02843	3.02376	0	1.68367	11.0351	0	9.95348	3.04799	1.85728	3.97368	6.55955	3.23115	9.69543	2.32181	2.66212
Amt	22.2259	9.87127	15.9772	21.8555	6.48689	11.692	0	12.129	23.2911	2.08169	6.12397	14.6408	12.0341	9.71226	10.4094	13.4802
Amz1	0	1.14619	1.31408	0.224694	3.20116	0	0	2.81668	10.8176	0	0	0	0	0.737359	0.642104	0.867685
Amz2	7.5077	7.48908	8.87225	4.11075	8.9242	11.424	16.3412	9.20197	3.70236	0	0	5.0954	4.63844	3.21189	8.95029	2.51972
Anapc1	13.3713	4.97646	6.98418	12.1104	13.036	14.4495	5.74568	12.1239	6.96993	4.30638	5.33893	10.0958	11.1598	10.1563	12.305	18.7931
Anapc10	69.8171	48.3264	89.4035	51.4594	47.2394	48.7546	46.2784	91.7684	56.8275	122.801	122.496	79.4531	84.3785	68.184	69.5281	62.9133
Anapc11	31.8989	27.9574	26.2477	30.0356	25.0845	24.5807	28.6548	29.483	23.225	16.7704	29.4853	27.4883	18.2491	25.4911	21.4581	21.5531
Anapc13	15.4671	39.6003	69.1822	32.531	33.7064	55.2296	41.1468	46.3407	24.7892	6.76038	11.9327	31.6979	24.2574	21.8361	10.564	24.7439
Anapc16	85.4704	92.0475	130.088	78.5337	103.478	77.3589	60.982	93.8948	62.4429	120.893	126.995	99.3969	125.357	106.513	68.1058	112.776
Anapc2	19.5222	16.3209	19.2963	9.59844	15.384	30.8092	21.874	20.3672	21.0596	12.5707	17.7508	21.7393	14.5796	28.5455	44.0013	35.2639
Anapc4	42.575	34.3163	30.0857	24.6477	26.4168	29.0328	86.7906	23.74	30.6184	25.3286	69.0381	26.3142	28.2336	30.4243	21.3245	44.2428
Anapc5	64.8293	153.987	203.728	146.997	99.7259	135.831	88.1563	154.245	168.125	216.018	141.22	223.07	146.729	160.079	122.521	160.496
Anapc7	137.685	131.773	154.603	151.593	115.643	127.52	159.985	151.256	97.9809	156.216	148.417	154.521	138.758	133.547	137.297	157.01
Angel1	3.82458	4.19661	2.74932	6.42478	9.3765	4.75549	2.25543	4.17427	18.3217	0.895531	1.89684	2.63933	5.85537	6.94218	4.03025	3.42904
Angel2	13.8183	49.3927	32.923	33.5068	70.8347	39.5298	34.0525	31.0506	110.966	23.4726	51.123	32.8242	41.7013	31.6273	35.0061	10.4348
Angpt2	3.39963	0.31086	2.85115	2.19383	5.55644	6.82839	0.935585	0	0.523906	2.50749	4.91774	6.7183	0	8.79915	7.31415	8.15799
Angptl2	3.66467	0	0.768356	3.32832	4.99136	11.0411	0	3.84288	5.6475	1.0011	0.942423	2.1458	0	5.46114	1.50179	0.901949
Angptl4	0	6.06446	6.48924	27.8984	8.12991	15.5415	0	6.45798	0	7.97177	0	8.25225	0	0	8.60666	1.22424
Angptl6	0	0	2.81993	1.54297	0	0	0	0	0	1.76358	0	1.18129	0	0	1.10233	0
Angptl7	0	0	0	0.292581	0	0.683005	0	0	0.503071	1.00324	0.787028	0	0.266651	2.88042	0.418053	0
Ank	4.21185	2.86096	4.28926	4.65937	0	0.805695	0.331175	3.78572	3.78318	0.394484	2.78522	0.792705	5.19008	1.13261	2.71232	0
Ank1	0	0	0	0.0700211	0	0	0	0	0	0	0	0.536076	0	0	0	0.360528
Ank2	1.11489	0	0.116877	0	0.227776	0.186611	0	0	0.0343624	0	0.752615	0	0.0728546	0	0.114221	0.102899
Ank3	0.196867	0.0720054	0.33021	1.01633	0.160882	0.263614	0.108356	0	0.60677	0	0.0759407	0.0864545	0.257292	0.370577	0	0
Ankar	0	0	0.771549	0	0	0	0	0.206724	0	0	0.354877	0	0	0	0	0
Ankdd1b	1.26909	1.39254	0.266085	1.81992	1.03712	2.54906	0	0.285173	2.19045	1.24807	0	0	0	1.19445	1.82026	0
Ankfy1	16.2333	13.886	19.7627	19.2991	24.8204	22.4383	1.9455	13.1789	8.23127	9.26964	20.7048	29.8953	23.269	28.2161	32.9402	32.8649
Ankhd1	2.81117	2.8042	2.78628	0.513074	1.04424	7.01526	0.281323	4.01983	1.98494	5.11032	6.21065	2.91798	4.94323	8.17804	5.02699	3.39653
Ankib1	3.50056	3.72467	3.86991	0.547627	4.42109	6.60499	0.437892	7.43694	1.02007	6.15491	7.24269	3.07456	5.65638	4.79227	4.17319	4.11198
Ankle1	4.92859	0.360533	5.7868	0	10.472	5.93964	0	0	4.86098	13.8946	0.380237	12.5535	4.63777	11.1329	9.2908	25.4735
Ankle2	27.599	18.8724	32.5389	20.764	16.3436	21.4239	46.5624	28.5816	25.8396	19.9302	21.601	30.5639	20.1783	19.7642	27.0458	29.5333
Ankmy1	0	0.711728	0	0	0	0	0	0	0	0	0.250209	0.284849	0	0	0	0
Ankmy2	34.3994	31.7691	32.0951	41.9302	28.8144	8.63668	43.7838	36.7164	23.4312	23.3988	22.5581	43.809	41.3612	40.875	24.6696	31.7489
Ankra2	6.01006	10.5515	7.05658	7.92911	8.8407	3.2191	0	3.7814	22.0804	4.33437	6.02774	0	9.73991	5.09093	2.95551	5.76886
Ankrd10	190.413	198.912	375.059	158.821	156.38	226.501	113.126	223.597	128.968	253.551	235.846	335.311	219.464	218.126	204.47	263.569
Ankrd11	7.87389	0.523624	2.30123	1.30022	3.50981	3.834	1.51027	1.394	0.61774	4.38014	7.08709	5.23915	3.49259	10.5548	4.49786	6.9589
Ankrd12	6.7848	4.70646	3.53182	6.17326	7.64776	7.51875	6.69613	4.3109	4.49961	5.06182	7.4004	4.82894	6.05422	7.70696	5.17733	4.7505
Ankrd13a	2.58736	5.20489	19.5293	7.23517	21.6728	28.1498	0.178011	20.9302	10.8454	5.72512	21.4584	5.96528	5.07227	18.2639	17.76	11.2236
Ankrd13b	0	0	0	0.361692	0	1.68868	0	0	0	0	0	0	0	0	2.06721	0
Ankrd13c	55.4809	35.9468	35.8945	40.4626	50.5215	57.3106	27.047	84.0627	46.7074	78.4652	105.479	67.8728	75.8248	66.7644	63.6612	42.7206
Ankrd13d	0	4.31225	2.05996	3.09964	5.62035	0	0	1.32464	7.50989	7.72975	0	0.86293	0	0.462356	3.22102	0.725435
Ankrd16	0	4.2489	5.9954	0	2.92103	2.39313	0	1.20478	0	0	8.61753	1.96212	0	21.026	10.9859	2.63918
Ankrd17	18.5986	19.8727	21.732	14.8638	26.9825	15.1105	6.78615	17.75	13.4484	13.2897	25.0699	17.5282	20.4289	26.8472	22.6082	20.2129
Ankrd22	0	0	1.50868	0	4.9003	3.21176	0	1.6169	3.1049	0	1.85046	10.5333	16.6141	5.64369	1.47439	5.31296
Ankrd23	3.22956	0	0	0	3.51899	0	0	0	0.265438	0	0	2.83654	0	1.01321	1.76464	1.19229
Ankrd24	0	0	0.241135	1.81419	0	2.69505	0	0.258433	2.694	0.377014	1.55276	0.757599	0.75155	2.97675	1.17827	1.27377
Ankrd26	3.6878	0.269768	2.01033	2.64421	0.602744	3.20979	0.608934	1.16014	1.81861	3.62671	4.69444	2.91511	2.98823	1.38836	1.96464	3.81209
Ankrd27	0.849392	1.70869	1.95897	3.65416	2.0824	1.70606	26.4143	3.24469	5.3406	1.3922	0	0.559519	2.33121	5.39621	0	1.72468
Ankrd28	2.41368	4.56124	7.25361	0.461505	5.58872	17.7761	0.110708	4.70053	3.86843	2.10995	13.1901	2.82659	3.57513	4.73276	5.27535	4.90095
Ankrd32	0.562138	1.64485	0.235722	0.644898	0	4.89274	0	0	0	0.368551	0	3.70296	4.55501	1.58723	1.61255	3.11295
Ankrd33b	0.244595	1.16301	0.410267	0.561211	4.19762	0	4.71192	0	0.964961	0.481087	0.377408	0	0.191802	0.345315	0.300706	0.812698
Ankrd35	10.3775	11.3869	3.91646	5.65503	16.5372	2.77919	3.71268	5.36335	3.45437	7.48411	7.40572	11.1654	10.0364	10.0114	8.71806	5.93831
Ankrd36	0.936772	0.171316	0.196409	1.8807	1.14831	0.62719	0.515603	0.210499	0	0	0	1.85123	0	0.881678	0.38389	1.90211
Ankrd37	0	6.80866	14.6362	7.34107	17.1142	10.9054	0	8.36592	11.4749	14.4929	0	1.02187	5.47401	1.09503	9.53567	4.29523
Ankrd39	14.1334	6.46174	5.92658	16.8898	2.8875	5.51987	23.6614	17.4673	4.0657	11.5827	1.36298	12.9307	6.77287	8.31386	8.68782	7.82665
Ankrd40	13.416	13.0854	3.98492	1.60325	22.3843	7.85954	14.6146	7.78789	13.3698	4.21468	8.19405	3.6823	5.40628	5.78737	7.55961	5.1593
Ankrd42	0.756118	9.12634	16.4873	10.6261	7.41492	12.1497	0	5.09714	5.96597	5.20515	6.41674	7.63717	14.6253	8.89561	17.9718	8.37431
Ankrd44	14.0463	24.8106	13.2167	23.8766	27.1572	39.911	0	49.423	28.4675	26.2796	33.8315	21.364	20.4173	21.2813	34.8179	33.2638
Ankrd45	0	0.413311	0	0	0	0	0	2.03137	0.4876	0	0	2.48124	0	3.45655	0.463081	1.8773
Ankrd46	2.54458	8.99676	6.40214	5.59514	16.6357	11.3577	15.1726	3.04951	8.78387	2.50243	11.1244	6.33227	7.75975	3.99155	0	1.87882
Ankrd49	11.9247	27.0416	26.0022	24.9666	17.5411	34.3307	148.99	36.978	36.0185	62.545	42.3193	34.039	51.43	30.3032	31.2753	29.9361
Ankrd50	2.1399	2.03498	0.538397	0.368241	2.0985	0.859627	15.1937	2.30808	3.27135	0.84178	2.47638	0.187948	0.447474	1.61124	0.52616	1.10601
Ankrd52	13.9917	13.957	10.6675	20.7029	35.0821	15.1161	0.78761	12.8619	5.99819	4.58663	10.4265	18.992	23.3565	19.7532	37.1394	40.9714
Ankrd54	60.4846	79.4778	51.1959	77.4206	84.2121	48.745	71.8222	14.0947	31.4846	99.8722	47.5276	30.989	52.4069	25.8282	28.4588	78.154
Ankrd6	13.974	18.368	13.7338	19.1624	24.2669	24.2669	6.36939	17.859	23.3653	8.15961	17.3504	13.9994	19.6328	9.2476	13.9585	12.5749
Ankrd9	5.75631	5.41392	1.37932	7.31132	2.68808	0	0	1.1087	4.05525	10.2436	3.17211	3.61128	8.81281	5.80475	4.38089	2.12511
Anks1	10.8045	2.18031	2.81213	3.41935	3.95808	3.99109	0	3.68361	0.229661	0.122132	1.14974	0.654457	0.292154	0.175328	3.51161	2.61335
Anks1b	0.204662	0	0	0.293492	0.167253	0	0.563235	0	0.883116	0	0	0.269634	0.106992	0.481564	0.0838709	0.302229
Anks3	0	14.5633	11.3678	0.728919	9.69245	5.67199	0	5.3302	11.6977	8.05364	2.28755	7.81276	6.64318	12.7575	10.7623	12.1976
Anks4b	0	0.379004	0.434519	1.48597	6.77448	2.08131	7.69957	0	7.53727	0	0	1.36517	5.95879	1.95055	0.849286	1.91275
Ankzf1	8.37753	8.35675	11.1776	8.30032	2.48954	4.58914	0	5.13405	0.469467	5.4925	11.7513	9.36475	6.96748	5.01762	11.2357	12.0901
Anln	66.3534	33.4944	45.0718	30.716	22.8315	8.83307	11.533	36.9699	30.234	41.4676	30.0861	46.5206	27.588	20.9996	43.0933	41.9733
Ano1	0	0.167111	0	0.262077	0	0	0.754422	0	0.225311	0	0	0.401288	0	0	0.561702	0.168675
Ano10	0	0.888086	2.03634	4.64257	7.93701	0	0	0.727472	0	3.97975	0	1.06629	4.44267	0.380879	4.97513	0.597597
Ano2	0	1.37144	1.12309	0	0	0	0	0	2.77362	0	0	0.705704	0.560055	0	0.658537	0
Ano4	0	0	0	0	0	0	1.54671	0	0.188973	0	3.74474	0	0	0	0	0
Ano5	0	0.790626	0	1.7049	0.220812	0	1.56156	0	0	0	0	0	0	0.127155	0	0.199506
Ano6	5.15659	5.65818	0.92671	3.90863	7.82606	1.72623	9.52827	0.165531	9.94467	2.77707	1.42081	0	2.69574	4.15999	0.905647	2.31165
Ano7	1.30775	0.47832	0	0	0.534357	0	0	0	0	0	0	0	0	0	1.07184	0
Ano8	0	0	0	0	0	0.374862	0	0	0.0690267	0	0	0.245879	0.585397	0	0	0
Ano9	6.28542	5.36419	20.7926	2.40359	0	15.4302	0	3.13861	10.0737	4.57874	7.27374	5.82721	9.85758	0.98596	4.86535	18.3058
Anp32a	2.01101	2.5744	1.26492	6.34448	2.46514	1.34642	0.553435	5.42265	7.80975	0.659234	0	1.32471	0.78848	0	2.06029	4.45456
Anp32b	273.904	184.043	154.863	237.878	337.014	293.622	111.374	312.581	240.552	265.836	134.743	143.261	237.712	219.415	144.407	143.158
Anp32e	138.084	97.2343	82.5252	102.709	94.9155	85.5381	52.3845	155.722	114.473	155.679	167.263	126.38	114.183	114.477	99.9526	91.4742
Anpep	6.14525	1.79814	4.63842	5.46374	1.50659	0.411439	0	2.20941	4.84877	3.02173	5.21513	7.2865	1.1244	5.49465	5.54033	2.2687
Antxr1	0	6.57713	1.67567	0.916873	3.91875	9.36406	0	3.05299	4.58169	0.654976	0	0.877437	3.34245	0	0.982551	0.295052
Antxr2	6.16868	1.43579	3.29219	0	1.83314	2.62823	17.9023	2.52026	17.63	8.2725	3.46116	3.69408	4.83725	0.263904	3.9068	2.07032
Anxa1	4.5237	20.958	3.16155	2.16237	6.16138	8.07659	31.5383	2.03301	29.7443	0	10.47	13.9062	0	0.709609	0	1.67006
Anxa11	0	2.56995	0.736595	0.503801	0.717756	0.58804	0	1.97359	3.465	2.30333	0.3388	2.69994	1.37745	1.65328	1.43971	2.26975
Anxa2	0	40.8767	11.5555	32.0532	3.75333	18.4501	53.0863	6.88027	26.4241	1.50559	13.5828	12.7741	5.20221	1.44091	2.50953	3.95636
Anxa3	1.31717	7.70823	4.41865	1.51109	0	0.881876	0	0.591953	0	0	0	0.578438	0	5.57867	0	2.43136
Anxa4	2.10037	10.371	6.60564	10.8432	6.8658	7.73435	56.0685	0	4.40206	2.40984	0	0.922382	0	0.988421	4.73404	3.87707
Anxa5	1.22085	35.7227	4.09552	31.163	19.9539	7.35647	115.913	11.522	10.2349	12.0062	12.7153	0	4.14848	4.59619	5.50335	4.05641
Anxa6	0.7905	19.9501	6.96112	13.3765	3.87604	8.99738	13.7055	0	18.5168	0	5.18386	0.34715	6.1988	3.34804	4.85922	4.96123
Anxa7	113.512	98.086	92.521	130.02	87.5456	74.574	142.722	100.752	111.693	68.8396	111.109	95.0248	98.2839	69.4435	80.2424	77.7887
Anxa8	0	3.70685	2.36101	0	1.8405	3.01575	0	1.51823	1.11064	0	0	3.46165	0	0	0.461469	0
Anxa9	1.064	1.94582	4.90784	1.22064	0.869512	0.71237	0	0	0	0	1.2313	3.73805	0	3.00426	2.61616	12.177
Aoah	0	0	0	0	0	0	0	0	0.0889651	0	0.278362	0.633802	0	0.33959	0.29572	0
Aoc2	2.48937	0.910507	4.52345	1.18995	2.03435	2.22226	0.22836	0.745838	1.32991	1.90411	2.8808	7.2881	1.51828	4.29544	5.78084	3.98245
Aoc3	0.478508	0	0.401307	1.64687	0.391043	0	0.131686	0.215048	0.117986	1.72546	0.184583	1.47097	0.250152	0	0.392186	2.11987
Aox4	0	0	1.41926	0.97072	0	0.566515	11.2938	0	1.92987	0	0.489598	0.371587	0	1.59277	0.173376	0.937141
Ap1ar	22.0034	14.1643	14.7627	17.1651	18.7007	33.5884	41.6609	20.5683	19.7484	18.7537	22.0681	10.4359	11.5028	10.7688	6.13156	11.6974
Ap1b1	30.0966	65.2015	30.6774	30.278	52.2178	38.1307	23.3188	32.2538	54.1158	38.098	52.1542	41.2777	42.3601	52.5131	81.9711	62.9057
Ap1g1	4.31998	9.48038	8.53995	5.48698	10.0867	22.932	8.83158	14.9769	9.58662	11.6326	12.3791	12.7379	12.7437	13.3594	16.9446	18.9104
Ap1g2	0	0	0	0	0	0.526882	0	0	3.00761	0	0	1.03677	0	0	0.322493	0
Ap1m1	69.6175	57.5858	63.7751	52.835	75.273	47.3276	78.9936	81.3463	54.1378	49.505	52.0569	71.4931	47.5925	39.3139	56.1808	63.6604
Ap1m2	77.4599	132.804	102.012	78.4501	52.4214	65.6368	115.912	81.0455	75.5021	73.7962	54.1573	77.6006	74.661	37.0217	72.4141	91.5986
Ap1s1	131.779	135.56	167.159	188.03	176.345	72.7889	135.544	154.72	200.643	49.1385	78.7916	128.04	107.211	84.4945	72.9042	105.814
Ap1s2	10.5705	10.8737	3.04736	13.2636	11.3378	7.07716	20.5449	5.93812	3.01361	0	8.91957	0	4.83522	2.4872	0.541473	9.5121
Ap1s3	8.77686	8.0255	2.76031	1.88794	13.7474	1.95877	0	3.61573	0.811544	8.15194	10.1569	10.2783	0.76472	4.81873	6.59407	5.13038
Ap2a1	8.55338	4.91615	6.14864	5.08155	5.99137	5.31764	0	3.29486	4.74528	2.60362	3.29944	4.02454	10.5399	10.3504	8.51259	15.3376
Ap2a2	10.4292	20.2337	13.8804	20.2878	20.0102	17.9118	46.4213	16.914	7.54689	28.0937	13.4684	8.16435	17.7786	21.3387	11.3351	18.9164
Ap2b1	10.889	8.39218	13.5352	9.25755	8.89863	7.03006	11.7726	7.34048	13.856	10.0712	11.101	13.8334	21.3468	17.203	11.6339	10.4807
Ap2m1	53.176	103.232	134.648	95.9066	105.298	77.3671	135.084	94.2132	175.62	93.8631	63.1153	87.5714	58.5384	89.9913	68.7273	106.086
Ap2s1	89.6237	73.2741	87.323	33.2648	53.8542	61.77	158.144	67.525	67.2707	49.2542	30.5047	32.4128	52.3651	24.8096	60.493	45.7383
Ap3b1	4.18611	4.5933	8.77685	9.75489	9.4076	4.90472	0	7.05485	9.74113	1.20072	6.05542	15.1663	9.02712	8.61857	12.4372	13.1361
Ap3b2	0.552685	1.41504	2.7811	0.634054	0.903324	1.85018	0	0	1.22648	3.08	0.213197	0	0	2.08072	0.452982	0.816162
Ap3d1	41.3589	41.3154	28.1592	34.6931	30.5281	18.1627	71.9639	40.5721	26.8106	30.6146	29.8495	46.4813	43.2427	52.9483	44.1036	69.7771
Ap3m1	9.03411	10.7824	11.3649	7.364	4.27425	9.55033	20.8056	12.6075	27.7857	10.4431	12.2888	10.6492	8.20276	5.14643	6.43011	7.19704
Ap3m2	5.46054	4.43829	0.508839	5.91643	1.9833	1.21865	10.6862	0	4.33843	1.39224	7.02128	1.59867	3.80617	7.42357	1.74046	1.34395
Ap3s1	65.4239	22.8889	14.91	46.9099	34.8687	66.6564	27.3986	155.96	39.803	25.1766	163.492	24.9835	44.983	60.9069	22.148	16.8022
Ap3s2	6.16124	5.56752	6.68698	6.96438	6.51595	8.97814	12.3678	5.37501	4.60223	6.2968	5.17277	7.32137	3.97881	5.45777	7.2776	5.61962
Ap4b1	39.0344	61.0743	44.5583	57.4277	36.0345	36.2978	96.2833	40.2829	29.3198	40.9944	39.0377	48.2517	69.7212	44.9029	57.1721	62.1796
Ap4e1	1.61214	2.83033	2.70409	2.95918	5.00636	4.10159	9.93808	5.07162	1.90803	1.26835	0.746254	4.10626	1.26418	5.31064	2.64263	4.04716
Ap4m1	17.1616	26.453	18.505	22.5008	29.0511	31.1874	53.3014	20.3834	24.6336	11.6534	14.1858	12.3815	2.56333	40.9576	20.0938	20.3648
Ap4s1	43.469	37.3283	87.9695	99.1952	43.2459	82.249	23.4054	80.6902	59.882	46.4662	32.078	33.1991	34.5807	61.3687	40.2743	69.0756
Apaf1	12.8322	13.1417	22.331	17.6657	14.157	13.5316	5.56204	14.5616	14.3569	10.7267	10.5187	21.8368	23.3954	18.1163	26.6877	34.9383
Apba1	1.26871	1.1601	0.931018	0.727747	6.99844	0.84943	0	0.712718	3.28468	2.07949	0.367051	0.696446	1.65812	1.64188	2.85955	1.75643
Apba2	0	0.46362	0	0	0	0	0	0.854489	3.28171	0.415522	0	0	1.65662	0.894761	0.779173	0.467959
Apba3	42.929	105.164	38.0962	57.8391	34.2663	44.1155	107.976	41.7264	43.9402	59.5632	22.3364	59.6261	38.3605	57.7875	47.0493	68.1855
Apbb1	2.64927	12.3546	5.55462	6.45852	10.8251	7.98186	4.73905	4.16716	6.45067	3.03962	2.0439	6.68974	2.07746	5.61029	2.9856	2.68966
Apbb1ip	0	0	0	0	0	0	5.24195	0	0	0	0	0.363687	0.43294	1.16918	0	0
Apbb2	0.303232	3.21637	2.79741	2.43512	1.73464	5.68458	0	0.953935	3.2898	1.98806	2.92427	4.52761	2.53635	3.99558	1.98824	2.23894
Apc	35.8219	22.9287	14.3836	19.2394	23.8888	25.5674	7.57969	21.4145	16.1862	13.0168	22.1612	23.3001	14.8401	16.3009	25.0665	14.7219
Apc2	9.73637	4.57862	3.59673	3.45732	19.5128	10.5541	0	3.43801	11.2605	0.151986	8.76348	4.27575	5.57469	2.29094	9.59494	2.82423
Apcdd1	1.50305	0.274876	0	3.23313	0.614157	0	8.6865	0	1.76039	0	0.869696	0.660069	0.589318	0	0	0
Apeh	0	8.04452	1.84457	0	0.718956	6.47926	21.306	1.58151	12.0393	4.03757	9.84164	2.31811	9.19839	3.3121	7.57111	5.19667
Apex1	33.798	38.8515	58.04	49.3905	24.9897	42.0244	15.945	33.2717	36.1122	54.8692	21.7291	41.7002	32.3926	23.479	28.3604	38.6209
Apex2	21.2026	35.9179	18.7177	5.44092	18.239	22.4141	25.7968	27.5831	22.0124	44.2634	5.16558	25.4832	14.8761	38.8609	23.78	44.4936
Aph1a	17.0476	41.7492	20.2025	22.5335	24.2287	10.4212	11.4228	24.3166	68.0773	11.4197	18.5845	9.43947	22.8613	28.2531	12.4535	19.7018
Aph1b	0.461501	0	0.580566	1.05889	0	0	0	0	0	0	0	0	1.2063	0	1.13474	0
Aph1c	0	1.0387	0.51036	0.116355	0.331538	1.90135	0.111648	0.364648	0.200064	0.265982	0.93897	1.24713	0.212086	0.763667	1.99504	0.449322
Api5	30.1152	49.0473	59.8056	32.2674	33.4332	18.2607	96.1695	49.0295	29.1417	68.3598	67.9476	44.1671	34.7545	53.4794	55.1864	38.5981
Apip	13.6592	16.6532	8.59162	9.14094	26.0458	1.52419	8.1446	4.09242	38.4509	20.1494	14.9288	13.9965	7.73576	13.9272	12.1281	3.36181
Apitd1	128.925	148.912	53.1141	83.6839	131.237	51.4883	79.6756	130.113	126.878	94.1655	113.425	99.3297	102.872	78.7665	86.2025	86.8431
Aplf	4.49196	4.9289	7.53449	4.78519	9.43943	4.72602	0.353199	2.30714	5.61704	2.52431	21.2882	8.73604	6.03844	6.03968	8.41513	9.95005
Aplp1	0	0	0.737519	0	0	1.76633	0	0	0	0	0	0	0.229864	0	0	0
Aplp2	23.3471	42.4887	40.8323	28.5809	28.8521	28.2129	18.0219	35.5722	106.078	34.1606	35.8047	42.5122	38.2532	37.7846	19.6021	33.4261
Apoa1	0	0	0	0	0	4.28941	0	0	0	0.700059	2.47135	0	1.67462	0	0	0
Apoa1bp	23.2433	31.4552	14.62	45.331	15.1958	20.2305	35.1814	9.40127	16.0471	22.0963	21.5185	15.311	30.9851	28.4392	31.4329	29.1753
Apoa4	0	0	0	0	1.03183	2.53605	0	0	0	0	1.9482	0	1.65016	1.18836	0.517422	0.466133
Apoa5	0	1.32594	0	0	0.74064	0	0	2.85112	3.6872	0	3.49602	0	4.7379	0	3.34262	0
Apobec1	0	11.5492	0.389436	8.78983	2.27685	1.24358	97.1212	0	1.60294	0	1.43298	0.407844	4.85504	5.24452	0.380585	0.34286
Apobec3	9.40981	18.4601	11.1201	6.37896	6.99075	2.29094	24.4835	16.5311	7.48787	11.2169	4.94973	6.01068	6.93162	8.8564	6.31006	11.0534
Apobr	0	0	0	0	0	0	0	0	0	0	0.450918	0.770019	0	0.27505	1.43711	0
Apoc1	3.89541	8.54865	4.90041	8.93781	15.9169	0	1.07202	5.25194	5.76296	10.2157	1.50264	6.84271	6.10926	3.66631	0	7.19053
Apoc2	13.3345	18.2895	23.7642	59.2785	27.2429	2.23194	5.50453	1.49818	11.9186	8.74242	36.0062	30.7434	55.7676	89.4208	36.8854	30.7677
Apod	2.25942	0	1.42117	0.972023	0	0	0	0	0.557107	0	0.435782	1.98446	0.590584	1.06327	0.925913	2.08533
Apoe	5.04441	36.2856	42.3057	33.2757	34.353	22.5157	335.952	10.5795	132.673	29.7651	37.6201	90.0875	5.27418	246.091	28.2518	27.9345
Apof	0	0	0.457033	0.937775	0	2.18915	0	0.489818	0.403109	0	0	1.91454	0.284888	1.53871	1.33993	1.20712
Apol6	1.8787	0.22905	0.5252	0.359215	0	0	0.172341	0	0.0772055	0	1.44941	0.550024	0.491069	0.884106	1.28316	2.08074
Apol7b	0	1.38191	0	0.541807	0	1.8972	0	1.69798	3.37704	0.928907	0	0.829606	2.96273	0.444501	0	2.44097
Apol7e	1.88911	1.03643	0	3.79265	0	0	0	0.424495	1.97964	0.928907	0.364358	0.829606	1.23447	3.11151	1.16124	0
Apom	41.1878	21.5211	37.0101	17.7194	19.2338	25.6065	81.7737	42.3093	84.1473	24.1104	7.94403	15.5038	26.9149	8.30689	27.7295	23.8947
Apon	0	1.90205	1.09033	0.372869	3.18731	0	5.00896	3.50562	2.08364	0	0	0.570931	0	0	1.06554	1.43988
Apoo	10.0088	6.10133	2.09851	3.34902	2.72645	14.5191	0.918149	19.4917	4.31879	14.2177	49.5478	0	7.41251	4.71009	9.57046	3.69506
Apool	0	8.81579	7.35061	4.39908	10.7439	13.2033	24.1206	17.7253	11.616	14.3658	12.6785	0.962256	8.59115	0	0.897943	1.61787
App	1.25321	0.916745	0.262756	0.898573	0	0	1.37955	4.22408	3.86258	0	1.69198	1.37588	0	4.71804	2.31106	0.693993
Appbp2	80.4673	78.3774	57.2155	59.4522	112.934	76.1273	50.0664	126.964	87.6665	119.562	47.9096	98.3302	125.056	88.0829	71.6861	70.7154
Appl1	5.43936	7.18425	7.09612	9.62025	6.42072	9.91372	19.5432	13.1732	8.94124	2.47651	7.46032	6.36989	9.71549	11.0922	8.91622	11.7139
Appl2	0.714268	2.35124	2.69564	1.84371	0.58371	1.91288	4.3245	0.963005	0	0	1.92869	0.313673	0.746803	1.00839	0.585416	1.05477
Aprt	446.937	622.788	584.653	631.168	416.854	549.681	386.374	836.187	278.199	491.291	526.584	537.619	563.167	531.53	420.063	816.931
Aptx	5.13054	4.69133	10.6033	5.99098	8.68497	2.9443	0	4.94085	7.77096	3.84423	5.37181	6.27646	9.67477	7.41566	8.86053	4.87052
Aqp11	36.5968	51.7963	45.3714	60.6953	85.8212	27.6984	52.547	44.3356	76.8976	115.796	94.5232	143.247	145.569	140.773	106.938	145.094
Aqp3	0	9.60086	4.0026	14.0303	1.95011	15.178	0	8.57946	10.4439	2.34677	0	3.14384	0.311874	0	0	2.64292
Aqp5	0	0.496053	0	0	0	0	4.8521	0	3.51128	0	1.56949	0	0	0	0	0
Aqp7	0	1.52412	0.698948	0.239026	5.44857	4.46388	0.229355	0.374544	6.88405	0.273201	2.25039	2.19596	0.217842	2.35318	1.02459	1.23071
Aqp9	70.0113	54.1242	80.7344	48.6019	40.31	64.452	1.75157	53.9893	47.8649	47.7266	64.1407	97.827	87.3412	39.686	68.4664	68.1415
Aqr	9.47144	14.9593	11.915	11.1128	11.9621	4.61189	19.6677	10.835	14.49	24.9799	9.13394	23.633	24.8697	19.0444	19.5835	31.1521
Ar	0	1.53927	0.588245	0	0	2.34804	7.33509	0	1.98889	0	0	0	0	0	0	0
Araf	18.8453	28.7596	19.3473	35.2252	19.118	23.4943	63.8446	48.7715	53.9977	30.8885	29.3287	24.8278	18.1749	49.2353	39.6792	79.8889
Arap1	0.993164	3.02714	4.44229	2.84845	0.541084	2.65978	5.2842	1.04146	0.244885	3.36423	1.14933	1.45383	1.64414	1.09055	5.29099	7.69978
Arap2	9.14326	7.31547	8.98607	9.17819	14.477	24.8691	0	16.8216	7.18609	10.8651	23.4765	9.15986	12.2484	11.1603	17.9149	6.96198
Arcn1	44.4449	75.4904	62.8046	65.1322	48.2621	53.8069	57.3029	47.3359	50.4405	66.4611	125.648	60.1584	67.9534	61.8869	59.6307	55.9675
Areg	5.26319	0	0	0	0	0	0	0	0	1.15022	0	0	0	0	0	0.647688
Arf1	128.067	181.833	143.77	177.578	112.074	138.405	142.087	141.395	184.492	181.15	188.659	170.937	125.465	174.633	157.032	134.766
Arf2	19.7774	37.6153	33.8366	24.2773	34.2641	18.538	71.1915	17.7764	59.7861	31.1196	17.0891	16.3283	11.9934	47.2801	28.2046	14.0187
Arf3	3.62572	8.39884	7.60189	16.2914	16.2964	9.71001	16.6301	12.2208	14.9744	9.70651	16.7833	9.28808	5.37039	22.1811	8.91494	9.59289
Arf4	54.5968	43.3293	66.9546	22.1585	63.1375	67.59	113.397	79.6279	76.7078	53.6924	157.755	63.3336	30.9652	48.4772	57.8342	27.7621
Arf5	4.50915	8.24628	1.89083	7.11289	3.68494	13.5854	13.6502	8.10589	31.4091	2.95631	20.003	13.8614	6.4825	8.48792	5.54357	7.4911
Arf6	23.6794	18.3529	8.27461	10.0254	6.45037	26.0457	4.65473	24.5776	10.8432	26.9835	31.1	12.6272	18.5685	22.2868	16.8662	19.1491
Arfgap1	9.83939	20.5647	29.4712	16.5288	20.1022	21.1747	0	24.6366	8.40472	25.1126	22.502	16.6667	23.147	19.1829	31.1055	33.9899
Arfgap2	7.40459	23.9232	17.3361	24.9532	39.3323	22.3089	17.4908	24.126	30.2771	12.7434	24.5165	14.6328	19.0321	10.1633	28.574	16.174
Arfgap3	0	0.58776	0	3.22622	3.28309	3.76566	3.98017	2.52767	1.08964	0	1.85965	1.05856	0	2.6468	0.987805	1.48315
Arfgef1	26.884	11.3626	11.6491	13.5362	24.8993	31.999	6.24764	25.1037	15.0253	10.9671	22.354	15.6104	18.8952	14.4789	17.6273	10.4764
Arfgef2	5.27318	9.64353	5.72905	10.5179	10.1857	8.18438	23.5489	5.17055	8.30363	5.97156	9.15351	8.42084	5.26277	7.10619	11.787	10.3532
Arfip1	25.1167	22.7113	23.4049	7.80391	41.6215	36.4351	18.0484	35.431	22.7078	32.9341	19.9156	26.3495	26.8078	23.3112	26.5898	13.9089
Arfip2	7.06095	2.81737	2.96088	1.65692	5.7703	1.28931	13.249	0	2.37412	2.94593	4.95225	2.81894	3.69128	4.83322	4.99801	0.710935
Arfrp1	45.3764	45.0483	76.4509	75.2966	56.2855	65.6437	35.2331	57.9008	50.7478	31.6092	42.8218	52.6646	56.5507	61.011	89.6559	55.3416
Arg1	153.812	67.7178	112.275	157.259	162.941	74.3749	236.339	46.7234	107.28	100.843	6.5925	41.2786	44.6717	30.8298	42.6052	64.1452
Arg2	2.96898	8.6874	3.11247	6.3864	10.9183	23.8536	13.4816	0.667149	49.7803	15.0856	21.7602	14.3422	51.2195	20.9577	11.5586	18.6335
Arglu1	38.0894	21.5713	34.5204	28.1917	26.1067	30.4376	10.8204	16.5657	29.0841	56.3891	23.2242	26.4396	15.0947	53.1958	18.6302	16.3299
Arhgap1	80.9533	77.493	97.0652	91.6018	55.3024	73.2548	96.5982	68.4995	85.9246	51.2089	65.8704	81.6558	109.272	72.0255	87.3429	93.6283
Arhgap10	4.15442	5.06503	5.22624	5.3618	2.26336	5.56296	10.6708	1.86705	5.89006	5.22049	11.2179	9.73025	2.5338	4.56177	8.51242	6.90178
Arhgap11a	74.2123	53.0606	64.5248	51.3474	48.6549	28.0717	23.0773	43.1503	69.4726	74.9072	98.0116	83.7779	65.7565	76.9509	56.529	62.0705
Arhgap12	16.7211	29.5091	23.1386	24.2184	33.4786	24.3495	40.84	31.186	39.7349	16.7182	31.9281	26.8024	28.6281	25.5738	27.4094	26.5444
Arhgap15	0	1.77276	0	0	0	0	0	0	2.0582	0	1.86965	0.709498	0	1.26716	3.53108	0.198817
Arhgap17	0	1.50269	0.492228	6.05996	2.39819	1.96478	7.10695	0.791308	4.26916	5.77197	0.90561	3.09297	4.14216	4.14301	8.17769	3.25019
Arhgap18	14.5431	16.3833	10.2453	9.67686	2.37697	0.778958	13.6078	3.92153	5.52231	28.7952	1.79519	10.7296	6.38634	4.10635	6.19819	16.1071
Arhgap19	7.36641	8.53201	10.983	18.4277	5.35105	8.21997	3.04088	1.28744	15.8425	8.85425	7.10393	8.80633	4.06492	5.0073	7.3792	9.66945
Arhgap20	0.991603	1.69254	1.10883	1.61159	2.97129	2.213	0.545782	0.148546	1.7115	1.19188	1.02002	1.01608	1.20956	1.86657	1.76089	0
Arhgap21	9.353	13.132	8.60312	8.56668	18.7387	11.1101	5.23096	5.96606	16.8128	12.6597	8.37962	8.34728	10.7254	4.9694	13.3532	11.5841
Arhgap22	1.61934	0	0	0	0.661672	1.08418	0	0	0.399282	0.530838	0	1.77784	0	0	0.99541	0.896741
Arhgap23	0	0	0.323697	0	0.315417	0.258414	0	0.346917	0.333089	0	0	0.169498	1.61419	2.1796	0.316339	1.99488
Arhgap26	0.532604	2.92206	1.4517	0.076377	2.82913	1.06977	0.366434	2.15423	1.5759	1.48405	1.74633	1.63726	2.5755	2.63172	1.30957	2.65446
Arhgap27	1.12168	2.18806	0	0.214469	3.36105	0.50066	0	0	0.092191	0.490266	0	0	0	0.351903	0.153222	0.552135
Arhgap28	1.58308	0.144756	3.6511	0.794565	4.52801	2.91475	12.8522	3.20156	4.0498	0.389215	1.98467	2.25945	1.75864	1.30373	2.43281	0.730553
Arhgap29	50.0051	30.9867	27.7272	52.5074	25.3294	28.7758	24.566	41.9743	32.7606	22.3531	57.7085	38.8381	32.2987	54.4544	31.1616	30.6664
Arhgap30	0.468803	0	0.589752	0.268911	0	0.941624	0	1.4748	0.17339	0	0	1.02938	0.245079	3.52986	1.1527	2.07687
Arhgap31	0.272406	0	0	0.703149	0	0	0	0	0	0	0.420319	0	0	0	0	0
Arhgap32	1.72545	1.19207	1.36668	1.9245	0	0.641795	10.4467	2.67097	3.14358	1.69687	2.66235	1.43128	2.10472	0.631546	0.549961	1.84023
Arhgap33	2.87105	3.67537	4.01307	2.33306	3.91043	1.92223	0	3.65581	9.37989	2.50977	6.82957	3.15207	6.87917	3.82811	2.15702	7.59619
Arhgap39	2.7515	5.87055	6.15355	2.23591	6.74568	2.45626	0	2.26703	3.84449	0.300658	7.07588	8.05551	5.75366	3.4529	9.96017	5.58689
Arhgap4	4.4338	0.231671	2.65605	1.27164	2.07049	2.54445	0	0.569316	2.18649	0	3.17632	0	1.15894	0.298074	11.421	11.6919
Arhgap42	10.8991	8.68469	10.4465	11.0524	11.1336	4.43043	5.24903	10.3212	6.81446	1.53122	9.45963	7.52141	6.003	8.42627	5.90209	6.46669
Arhgap44	0.516328	1.88851	2.81467	0.888516	3.79755	1.72847	4.12074	1.39227	4.13762	0.169258	3.58509	1.36048	1.61954	5.34558	0.634775	0.95309
Arhgap5	22.6707	11.6976	7.97872	13.1203	12.9026	20.0574	5.23633	13.0995	9.38312	21.7644	12.9616	11.2004	9.94695	4.5723	17.7515	10.6114
Arhgap8	2.71948	6.9627	5.13165	6.23971	11.112	30.0425	55.3822	3.66651	30.6774	5.79461	18.3581	24.4825	47.6262	17.2769	13.9306	32.6293
Arhgap9	0	0.424836	0	0	0.949213	0	0	0	2.72078	0	0	0.510086	0	0	0	0
Arhgdia	76.9956	115.745	137.219	107.543	123.327	141.763	135.188	109.691	135.552	93.6406	65.0448	99.4097	145.106	126.818	108.857	82.4332
Arhgdib	0	0	0	0	4.68825	0	42.1013	0	3.53636	3.76123	0	0.839787	0	1.79983	2.35098	4.23588
Arhgdig	67.2637	61.8783	69.2325	70.1514	46.6402	25.929	50.4849	52.2141	99.5116	53.4541	18.0841	14.322	74.5898	30.6947	10.8588	16.555
Arhgef1	0	6.41683	3.67837	7.37984	6.69067	6.65611	9.65627	8.93575	14.7799	5.36771	1.80467	6.42039	3.97433	8.80648	5.51197	7.77225
Arhgef10	0	0.702757	0	0	0	0	0	0	0.331628	0	0.148233	0	0.200889	0	0.472429	0.283733
Arhgef10l	3.15708	3.95906	1.70211	0	0	0	0	5.47265	0	0	0	0	1.061	1.69795	0	1.16553
Arhgef11	3.38066	2.74778	2.67772	2.26238	15.3484	4.52686	0	0.337625	1.34298	9.11202	4.49182	2.30942	14.1386	9.19196	9.38991	3.46686
Arhgef12	12.2403	6.09161	5.13273	6.90606	9.34698	10.479	2.15366	10.9117	8.33686	3.0916	6.88896	7.13775	11.8537	10.8594	8.22307	7.77837
Arhgef16	2.32262	1.13269	0.973949	3.99685	16.45	10.367	0	9.39434	13.4582	0	0.597296	2.71996	2.02368	3.64337	3.17271	0.285822
Arhgef17	0.410443	0.225184	0	0	0	0	5.13944	0.645605	0.0253008	0	0.870799	0	0	0.096576	0.0841	0
Arhgef18	8.3347	6.09696	6.3243	1.13831	2.27041	7.44037	0	0.713471	14.9728	0.130105	3.36818	1.91725	10.3742	6.91065	7.48173	10.8428
Arhgef19	0	10.4184	8.56886	7.28154	9.10876	2.90212	11.0768	2.50461	4.04612	5.88672	3.82185	9.24582	0.161859	7.28513	0	4.11492
Arhgef2	1.73486	0.317269	0.181871	0.124392	1.41775	0	0.119359	0	3.58254	1.42177	0	0.190467	0	0.204104	0.710948	0.160119
Arhgef25	0	0.32232	0	3.53843	0	0.590011	0	0	0	2.31105	0	0	0	0	0.361133	2.92803
Arhgef26	0.404135	0	2.542	1.3909	2.97238	5.14097	27.1374	3.81409	2.44137	3.17952	0.155894	6.74411	29.1554	4.18403	5.6309	5.37114
Arhgef3	24.057	40.1321	12.5483	14.9774	16.3032	16.4996	51.0266	30.5887	29.5141	33.2758	18.3335	32.4671	11.0427	27.0601	15.8699	21.6619
Arhgef33	0	0	0.540983	0	0	0	0	0	1.03383	0	0	0	0.843045	0.303558	0.528687	0.238141
Arhgef4	0	1.13394	0.650017	0.444585	0.633392	2.07569	0	0	3.34439	0	1.79387	0	1.01296	6.20058	0.317622	4.00593
Arhgef5	0.389037	0.996051	0	0	0.635852	0	6.42382	0	0.19185	0	1.9509	0	1.11858	0.183078	2.07256	1.149
Arhgef6	0	0	0	0.264085	0	1.23297	0	0.41381	0	0	0	0	0	0	0	1.18977
Arhgef7	5.94295	6.31401	5.81482	10.1457	10.6384	12.5052	7.71027	4.83294	10.3273	0.556619	2.5108	10.1909	19.1587	12.3855	8.9299	12.4328
Arid1a	71.7899	43.5746	36.5777	38.9656	39.9529	60.2966	26.2715	65.9143	21.9204	37.9573	31.266	42.6006	57.0347	40.686	52.6178	64.5961
Arid1b	2.60038	2.2419	3.19338	0.532717	4.7055	1.36794	0	2.92161	2.35862	1.82665	0.429895	2.44706	1.65071	2.44744	2.89245	0.960008
Arid2	6.52327	5.28314	4.3962	2.80637	11.0426	15.2862	0	11.0984	5.0264	3.36035	4.76305	5.52479	3.4711	2.85054	4.20081	3.44037
Arid3a	0	0.722285	0.331233	0	1.6138	0	0	0.887485	2.92152	0.906292	0.609408	0.346889	0	0	0.161852	0.291618
Arid3b	1.10974	3.65307	2.55943	4.13766	10.4293	13.0025	0	1.24683	4.99376	5.45681	2.78252	12.1837	11.3129	13.8393	7.049	10.4472
Arid3c	10.8119	6.15151	1.51126	10.3364	9.81739	6.43452	16.861	1.07978	19.8462	0	0	7.91347	0	1.69601	3.93843	2.21753
Arid4a	5.09503	9.45084	4.42563	5.21888	9.51709	10.721	0.600927	3.92533	8.30046	16.1056	7.30003	7.35177	21.7841	25.5183	15.3613	15.4509
Arid4b	10.6813	6.67929	13.437	12.4514	6.75784	14.072	17.0681	13.6267	8.92056	21.1216	38.6773	17.8549	9.36654	11.9988	20.3328	11.3211
Arid5a	3.32193	2.02503	2.94076	3.06997	6.636	4.2011	0	0	7.69036	10.8897	3.70189	8.59091	6.46409	5.21093	10.5881	5.04183
Arid5b	15.4464	11.6417	4.12184	8.18902	19.5083	9.71496	6.95599	15.7769	40.1638	8.89951	20.2225	3.28889	17.3735	19.1637	16.1126	4.66569
Arih1	12.0948	8.3693	6.85371	2.8126	18.9667	15.7578	2.87872	17.7758	4.63455	7.71534	13.7444	11.0536	4.61399	10.1529	14.3336	13.0335
Arih2	255.768	210.633	407.647	247.903	129.705	164.063	122.33	233.506	130.559	261.375	269.717	292.695	319.697	259.399	290.491	408.183
Arl1	44.9684	23.7575	53.4272	48.0062	46.9567	41.8158	31.626	69.6101	29.5677	74.5247	72.2767	47.1757	41.7926	21.1618	81.9026	86.6963
Arl10	0	11.7462	3.36669	25.3295	3.28058	4.03155	14.3619	4.51026	8.41349	3.94785	12.3882	7.93311	16.2642	9.44565	9.87051	12.5972
Arl13b	0	1.96493	0	4.62235	2.43903	1.19894	0	0.26826	0.441544	4.30485	3.45386	1.57281	0	3.65175	0.489231	0.661105
Arl15	5.00689	10.0722	9.44797	8.43654	16.3668	8.7996	5.85611	7.31303	8.79619	1.43615	3.62136	14.567	22.5757	7.06864	10.7721	12.2459
Arl16	5.19901	7.22599	7.8484	0.894665	9.34714	5.56937	13.1632	9.34602	10.64	0.681719	11.2308	4.56632	18.7536	4.40392	6.81779	8.82911
Arl2	4.84124	10.6243	4.06017	1.3885	0	11.3446	0	2.17572	8.95282	0	8.40373	4.25209	1.89816	7.97391	5.95184	7.14916
Arl2bp	10.3571	4.16699	4.34305	10.0996	11.8495	8.32115	10.261	29.324	4.21369	3.05565	4.79425	1.3645	1.89504	7.31096	2.97104	3.0589
Arl3	48.6215	40.2473	19.3155	52.844	29.2778	32.5532	31.6912	18.401	25.5547	29.3608	39.4855	31.4665	33.4449	31.3108	29.3634	32.1212
Arl4a	25.4168	7.88173	10.6581	10.7761	11.2886	14.0577	0	11.9193	14.5777	26.0826	14.2804	17.2281	16.4647	28.8624	13.3595	8.97542
Arl4c	0	1.93993	0	0	0	0.355107	7.00627	0.238363	1.04623	0	1.43217	0.698764	0	0.249598	0	0.391618
Arl4d	1.52208	6.12385	0.638258	6.98469	14.9264	2.03814	0	0	5.44187	3.4927	0.587139	14.7054	10.742	10.7443	3.74251	3.37154
Arl5a	6.05388	0.590467	1.35391	1.27328	3.95785	1.8915	11.7733	1.63241	1.99028	1.85223	9.49674	1.94962	2.32086	0	2.81167	0.148998
Arl5b	16.9733	7.06441	12.5169	6.37882	24.3935	12.5396	34.4694	41.0335	16.7405	8.82573	16.0298	11.3093	16.5225	16.2505	21.5866	17.2861
Arl6	2.81219	14.4001	7.66507	2.82294	4.59632	14.1212	0	5.68726	28.2562	0	4.33918	8.64487	8.45333	13.8957	3.45732	2.07641
Arl6ip1	81.7762	55.8565	95.8506	75.7307	45.8943	90.3722	44.7388	119.995	56.4824	23.9004	82.0928	50.6232	67.9888	109.886	34.3195	65.4726
Arl6ip4	26.6944	26.6874	27.6114	31.6453	15.9977	26.213	7.83612	11.9968	28.5223	22.1685	37.0702	19.5382	13.9552	14.2372	12.398	19.0531
Arl6ip5	0	1.14918	3.29378	0	0	2.10359	0	0	3.87354	0	2.42398	0	0	0	0	0
Arl6ip6	18.1267	29.2321	28.6769	18.4323	12.12	16.5494	60.0888	27.0311	5.79005	14.3152	35.2794	17.3681	18.5216	27.5296	19.5838	24.0304
Arl8a	0	4.06839	2.07303	8.5072	7.07002	6.61977	0	6.66521	3.35213	8.10292	3.81399	2.71377	3.23052	6.39773	5.57125	1.36882
Arl8b	131.47	119.558	168.702	162.57	137.968	120.249	121.789	171.764	145.964	159.437	285.995	224.947	196.235	130.162	212.857	166.826
Armc1	17.2243	21.5247	25.2795	22.8477	27.5654	24.5057	29.6261	20.9648	22.8277	30.349	39.8654	20.1709	48.2113	36.4755	21.1756	21.9911
Armc10	2.0889	19.8648	31.5339	16.1759	2.56061	13.9857	57.7743	17.8368	15.3231	0.342383	5.23761	18.3469	24.5705	10.8133	18.4047	13.4956
Armc2	0	0.474437	0.36262	0.496035	2.12007	0.578974	0	0.194316	0.26653	0.283477	0.166789	1.32916	0.113018	0.406949	0.531567	0.478876
Armc3	0	0	0.294515	0.604309	0	0	0	0	0	0	1.08371	0	0	2.64415	0	0
Armc4	0	0	0.761064	0	0.494399	0	0	0	0	1.38824	0	0	0	0.284701	0	0.223347
Armc5	4.38919	1.20403	4.37125	4.24861	6.72545	8.08133	0	3.69855	0.608764	0.719414	8.88886	5.78257	6.74027	9.55306	5.17125	8.50711
Armc6	4.78508	9.80099	16.4536	14.8218	22.6805	8.97042	28.971	1.29029	18.7598	10.3528	30.2716	10.0866	10.0061	10.3584	5.88279	15.1924
Armc7	6.5472	27.7099	24.3168	13.9492	19.8731	5.00971	30.1158	8.40684	43.9333	21.1559	14.7926	15.6083	17.1135	26.8493	30.6634	20.7179
Armc8	5.8176	3.35973	10.2716	7.20099	2.75244	8.81503	19.8863	5.22901	2.07618	5.72123	2.95279	4.4373	2.56109	11.3832	10.6655	6.21714
Armc9	4.80256	2.78124	5.03466	3.55829	4.25177	5.89494	10.4633	5.75555	5.82217	1.57433	0.463143	3.69085	4.70748	2.63673	5.41226	2.06851
Armcx1	2.56007	0	0	0	1.39475	0	0	0	4.52387	0	0	0	0	0	0.349706	0
Armcx2	0	1.62918	0	0	0	0	13.0243	0	0	0	1.50344	0	0	0	0	0.411105
Armcx4	0	0.0853821	0.0978885	0	0.572309	0.781465	0	0.104911	0.115119	0	0	0	0	0.109855	0	0.258543
Armcx5	11.918	13.6221	7.18402	14.3135	12.7831	6.48322	18.4491	2.00853	20.8458	7.32534	8.61997	18.6454	15.3813	15.774	20.757	15.3996
Arnt	12.5181	19.7231	19.1799	12.8421	14.558	27.3999	6.62501	20.7722	15.433	15.6252	12.2578	25.3724	25.6732	19.4854	27.0308	34.3052
Arntl	2.17007	8.20176	12.4364	3.52687	7.68477	12.5919	0	0.650172	8.47203	6.40237	10.3242	12.0712	13.2353	6.12733	13.043	4.27278
Arntl2	3.62676	2.65303	1.52082	0.693451	3.95178	4.8564	0	0.543304	5.96169	0	0	3.7163	4.10795	2.84455	2.47708	2.23155
Arpc1a	101.997	180.717	109.981	129.55	139.644	64.7418	191.385	108.941	154.653	134.177	107.815	139.612	127.417	157.088	86.3111	70.9092
Arpc1b	12.2061	86.3132	31.8479	31.8961	37.6833	49.9417	98.1618	29.2565	78.9203	26.6754	5.23163	33.3533	11.6986	32.55	5.55786	23.5327
Arpc2	101.422	52.0306	78.9834	74.7989	94.724	69.6682	291.078	55.6436	110.424	96.2878	129.564	90.8148	73.3341	114.053	90.1429	52.0312
Arpc3	119.067	168.755	166.429	175.015	156.091	149.472	163.155	121.513	267.896	219.553	178.935	125.275	224.343	133.077	121.985	177.66
Arpc4	27.7876	28.4578	38.4523	40.9109	24.2223	27.2865	43.3341	69.9334	49.6742	23.9873	28.2266	59.7946	21.0636	36.6147	42.1333	34.1954
Arpc5	58.7699	41.7744	30.2239	34.9833	36.2472	57.1657	26.244	69.2691	96.9253	61.0679	35.9303	29.7047	38.5492	30.2659	53.6209	28.656
Arpc5l	110.886	123.488	65.9299	66.9281	91.9699	86.4294	38.7143	107.105	92.6336	135.091	144.92	71.2267	59.2661	98.9125	77.3177	56.2118
Arpp19	21.8587	15.2463	20.2506	31.2003	17.8632	14.2946	8.25391	12.5651	23.6897	21.6633	14.3147	11.6085	17.1408	13.3965	25.4149	15.2013
Arrb1	6.21118	4.11085	4.34091	2.79935	9.66831	1.78223	0.97676	3.19016	5.98013	0	0	0.129888	4.48402	1.25269	2.66656	3.93093
Arrb2	1.21732	1.78097	2.55229	5.58613	3.97922	0.81502	0	2.18831	0	0	0.939151	3.74211	4.45467	8.02005	3.492	2.69645
Arrdc1	221.986	144.15	139.877	186.915	203.722	140.677	174.779	211.797	128.496	251.774	173.092	219.994	310.91	225.131	333.718	357.611
Arrdc2	11.6563	27.876	19.9275	13.8868	21.9824	14.4077	21.7147	14.5066	5.96931	8.52395	23.1737	12.6004	17.3434	8.01712	5.87911	21.1854
Arrdc3	14.9149	5.64336	5.17598	10.3255	10.0872	2.75473	0	0.924547	9.06716	2.02315	3.37268	0	0.134434	1.21015	1.05382	2.46834
Arrdc4	0	0.972665	0.669082	0.762708	0.434646	4.62923	2.04918	3.82442	7.73738	1.91786	0	2.10212	0	1.25146	0.217958	0.58906
Arrdc5	0	9.47151	0	10.8549	4.88359	6.66835	30.1507	6.26652	4.91162	0	0	0	0	0	2.44893	9.56014
Arsa	0	3.30584	0	2.24661	0	0	0	0	0	0	0.464868	0.264614	0	3.11915	0	0
Arsb	0	1.15725	1.32676	0.907449	0.861883	0	0	2.36989	4.09576	2.42011	1.01708	0	0.275675	1.24079	1.9449	0
Arsg	0	0	0.519631	0	0.50634	0.414832	0	0	0	0.60933	0	0	0	0	0	0
Arsk	1.72561	1.89347	0	0	0.940128	5.00646	0	3.61906	2.90748	5.27964	0	6.06245	3.15737	0	0	1.69883
Art1	0	0	0	0	0	0	0	0	0	0	0.572637	1.95575	0.388027	0.698591	4.25841	2.74022
Art2a-ps	0	0.612075	0.701729	0	0	0	0	3.00827	0	6.03432	0.645526	3.67449	6.56126	0	2.74312	4.32462
Art3	13.4582	11.3216	15.2373	0.77198	3.29947	0	0	1.81449	5.30945	0	0	0.591021	0	6.96669	1.10304	2.48425
Art5	8.59081	21.5462	27.2753	9.50359	5.01466	26.2937	44.5822	18.7526	18.7616	34.1963	14.2023	19.9413	8.66132	8.08556	14.585	9.51466
Artn	0	0	2.02589	0.554251	0	0	0	0	0	3.80097	0	2.97031	0	2.27355	1.18791	5.35079
Arv1	41.5287	17.8311	19.6857	4.14285	16.2311	18.1333	45.2183	16.2292	20.0343	18.3488	19.5021	22.995	17.4625	18.6935	34.037	21.9975
Arvcf	7.73688	17.6448	6.2978	7.17906	7.06652	3.96119	15.4054	15.1354	7.79908	7.16114	2.98448	8.39424	6.06697	7.49603	9.69825	17.8099
Arxes2	0	0	1.14555	0	0	0.914516	0	3.68318	0	0	0	0	0	1.28559	1.67927	0
Asah1	51.3965	30.7615	84.6414	33.7699	40.4746	35.0368	99.0111	48.2964	54.0326	70.4569	55.1525	59.0948	64.7294	49.6931	48.2519	42.779
Asah2	1.30979	0.95813	1.09847	0	0	0	0	0	0	0	0	0.191732	0	0	0.357835	0
Asap1	6.42717	4.53366	1.34756	1.97502	5.25237	3.99577	5.05363	2.06318	7.18798	0.601972	3.71889	2.41929	3.59996	7.12938	4.13892	2.2033
Asap2	1.48161	1.62573	1.08725	1.06234	2.11889	6.44783	0.101936	1.8311	2.46593	0.242845	2.85764	0.325327	0.580912	1.9174	2.73225	1.23071
Asap3	0.37684	0	0.948126	0.32424	3.07959	0.504606	0.311121	1.52421	0.0929177	3.58244	2.76193	2.48235	0	1.41871	1.38986	0.973852
Asb1	0.34643	1.3938	0.290538	0.198716	0.283107	0.92777	0.0953381	1.5569	2.34903	1.2492	0.400902	0.456406	0	3.74964	0.709836	0.127895
Asb10	0	0	0.761064	0	0	0	0	0	0.447512	0.29748	0	0	0	0	0	0.670041
Asb12	0	0	0	2.39406	0	19.0016	0	0	0	0	6.43989	0	0	3.92819	0	0
Asb13	30.2281	30.8922	32.4346	33.6584	22.5231	5.35723	53.8278	31.9645	30.2519	43.1338	11.6604	24.2069	18.3588	25.94	26.5967	20.3499
Asb15	0.492859	0	0.826685	2.68574	0	0	0	5.09443	0	0	0	0	1.03062	0	0	1.27367
Asb16	0	7.34355	1.29526	1.32886	0	0	0	0	0	0	0	0.678242	2.01848	6.54122	2.53164	4.5614
Asb3	0	0	2.73511	1.68363	5.33031	0.436699	0	0	3.37736	0.855266	5.78692	0	3.40982	2.45558	1.06918	3.13039
Asb4	2.56136	3.51314	0.268515	2.20384	0.523295	2.14362	0	0.863333	0	0	0	3.37449	5.02131	5.12279	5.77307	0.945605
Asb6	1.99103	10.5594	46.7545	16.5601	28.4741	36.6586	0	16.5537	4.29563	7.83218	10.3684	3.49746	2.34193	7.96421	19.1742	41.1627
Asb7	0	1.21761	0	0.47739	1.70032	0	4.00816	0.187013	0.256512	0	1.12364	0	0.543851	0.783307	0.511587	0
Asb8	10.1575	39.8536	26.3305	28.6026	22.6386	4.94594	71.4087	46.064	28.233	16.9514	30.2771	25.953	33.55	27.8112	23.4616	35.4539
Ascc1	14.6633	39.9804	22.3593	45.4962	23.9661	8.03244	44.3892	23.3641	13.9692	25.782	17.4832	23.4161	19.8609	25.0926	20.7585	23.6221
Ascc2	25.8398	50.7996	36.9082	39.6026	23.7562	35.6819	32.0002	26.4916	41.6128	33.6176	40.182	61.348	35.0374	50.9202	33.4221	80.4898
Ascc3	21.6626	9.15804	14.7464	14.3624	19.3123	8.09941	8.82624	16.0572	13.4228	8.02348	8.68184	21.2502	12.5748	22.6392	26.2862	22.2265
Ascl2	0	2.86369	0	1.12277	0	0	23.3425	0	0	0	0	0	2.04653	11.6676	1.60426	0
Ascl4	0	0	1.52476	0	2.97152	1.21725	0	0.81707	4.03457	1.78796	0	0	0	0	0.745052	0
Asf1a	23.1368	28.5608	30.3187	26.2666	26.7859	40.6629	15.6529	40.7254	40.1717	67.3125	35.3279	29.2117	35.782	19.0541	14.6173	39.861
Asf1b	67.0916	72.1743	59.5772	68.6685	46.2277	52.8464	72.0449	57.9389	77.3621	95.7361	50.7459	75.1029	69.1161	115.148	58.2231	61.6794
Asgr2	0	0.560771	0	0.439725	0	0	0	0	3.78037	1.50778	0	0.673299	0	0.721504	0.628298	0
Ash1l	4.10625	1.22882	4.3047	2.89071	2.74556	3.24909	2.05463	2.85199	1.10453	1.89674	6.47989	4.01637	3.12239	4.91878	4.81877	4.34112
Ash2l	48.4721	46.1566	52.2165	70.2295	71.7114	72.7398	31.9691	40.9389	93.3476	32.6013	32.5602	35.6	60.0732	59.3864	32.8782	69.7285
Asl	8.2545	10.567	13.2686	28.4093	12.3671	8.28986	29.5315	6.80108	21.5404	13.5296	3.18415	7.24996	11.8669	1.94226	9.02053	10.6659
Asna1	60.4363	86.5781	114.747	143.001	101.523	140.498	75.3069	135.804	251.468	83.0992	40.798	106.9	131.644	173.016	104.571	86.1487
Asns	14.1908	1.99631	2.74646	14.0885	1.78415	8.77025	0	13.2457	0	9.30385	12.2114	11.0257	2.56798	0.513702	2.68404	17.7319
Asnsd1	22.2642	34.5276	29.8755	22.7324	15.2835	14.9064	76.2218	22.8133	62.1434	20.7276	45.0029	17.5993	14.1998	18.4402	29.5614	11.5073
Aspg	23.8686	16.897	20.0178	41.074	27.0564	11.3411	22.6726	29.0664	15.2828	51.2373	18.4145	20.6258	13.0817	21.3779	17.6696	36.9528
Asph	3.25093	2.69101	3.30042	1.52126	3.77531	3.78036	0	1.15343	4.59856	1.90703	0.528015	0.751396	1.29699	1.85194	3.29552	0.821174
Asphd1	0	5.94114	1.70284	0	0	0	0	0	0	11.9807	1.56646	0	0	15.2881	3.32828	1.49918
Aspm	7.24911	3.58721	2.41394	4.58622	7.66644	3.56871	1.40821	3.64112	5.4674	2.7957	2.79632	6.27329	4.56987	3.01005	4.63078	3.46335
Aspn	2.6842	0	0.375191	0	0	2.99523	0	0	0	0	0	0	0	1.68423	0	0.330318
Aspscr1	16.8641	46.0558	28.7581	46.1102	30.3195	38.3892	79.5166	36.379	23.0087	46.8059	30.358	46.4105	15.2813	41.268	35.9369	35.2801
Asrgl1	0	0	0	7.16322	3.77974	0	1.52742	0	4.44767	0	0	1.21869	0	1.74126	0.758157	0
Aste1	7.44873	10.6253	6.87167	2.77724	12.7831	8.47806	50.8376	10.7122	15.8869	0.976712	9.19463	12.4303	9.73502	5.60852	18.9255	8.52476
Astl	4.42474	7.44455	5.93739	6.85282	7.9551	4.73994	0	1.59083	0	7.2524	0	0.388627	0	6.24676	1.08796	3.92046
Astn1	0	0.213006	0.244206	0	0	0	0	0	0	0	0	0	0	1.3703	0	0
Astn2	0	0	0	0	0	0.291525	0	0	0.107362	0	0	0	0.113814	0.204907	0.178436	0.160749
Asxl1	10.401	4.26536	5.15446	2.44069	5.92412	10.129	0	7.64892	9.32574	10.642	4.13373	14.1181	12.6048	9.9376	7.10389	6.98152
Asxl2	9.22908	9.26127	14.5871	7.53364	6.3818	18.3788	13.2854	11.9113	3.38426	7.75744	14.4229	13.9256	9.46389	12.4726	15.1283	12.8425
Asxl3	0	0	0	0	0	0	0	1.05066	0	0	0	0	0	0.0846289	0.368481	0
Asz1	9.67136	7.07474	16.729	0	10.8674	5.6658	0	22.2755	9.09157	0	17.7208	5.8399	4.10795	7.39583	4.45875	5.35571
Atad1	43.3716	29.5389	46.0948	49.5424	54.3879	48.564	10.4954	28.9015	100.765	21.5717	44.7107	44.3329	14.6596	34.8384	30.6443	34.7845
Atad2	25.91	31.5441	20.0224	25.372	15.4268	34.9425	45.4314	28.1126	27.6537	26.2088	41.121	34.1353	26.1227	42.5016	25.7864	24.5969
Atad2b	32.4537	17.7578	21.0121	24.7218	20.7929	44.5	13.0755	18.7856	27.5914	29.3628	53.3807	28.5043	25.8562	30.3007	30.1102	38.9152
Atad3a	50.4358	51.2071	74.7519	63.348	32.6892	49.4875	33.5035	65.2639	42.6683	61.2878	42.2653	57.2819	84.1002	89.21	73.7657	59.7121
Atad5	5.78526	9.20461	7.39913	7.96439	4.72779	5.61638	1.75133	7.01992	12.2677	14.4132	11.0466	13.8463	10.661	14.4293	10.0759	10.7858
Atat1	6.77735	9.60561	6.39441	7.04622	7.61549	2.836	0	4.56874	4.49107	18.6067	4.24831	13.3933	5.53598	3.18938	10.4151	10.0083
Atcay	1.71623	3.34785	1.19945	0	4.67507	4.21319	0	1.54259	7.05285	0.187533	0.882705	1.25614	5.23366	2.42294	3.98543	1.90079
Ate1	14.1464	8.62356	13.3021	7.49978	10.1593	25.8308	4.83689	10.7886	8.24455	8.57205	3.63794	6.77717	36.3045	8.67452	7.72959	13.452
Atf1	105.673	98.7737	141.647	140.917	117.357	145.734	142.176	174.133	110.236	112.508	134.134	113.041	108.125	114.334	64.0319	92.029
Atf2	60.5082	55.5982	54.0466	61.5154	70.353	64.8845	38.99	58.5869	112.806	51.1202	88.6193	68.2671	73.4226	56.2551	69.5506	61.9301
Atf4	76.8242	162.35	142.154	161.58	100.65	181.249	129.538	94.2609	126.885	207.467	204.15	145.661	141.204	134.283	101.944	145.862
Atf5	0	1.15812	0	0.302711	0.862531	0.706651	0	0.474335	1.43134	0.34599	1.22141	0.463505	0.275882	2.98014	0	2.72757
Atf6	2.53674	5.3608	5.55506	5.49706	3.68543	1.69841	25.4424	1.64673	6.94984	4.25026	1.95708	2.22803	3.38903	2.78547	0.693039	4.89068
Atf6b	11.64	29.802	23.3592	34.0997	21.0632	6.12328	33.1777	9.71505	30.0335	13.0825	10.9045	14.9701	30.8602	20.7371	15.3325	21.7933
Atf7	2.94817	11.5919	6.18131	4.65054	7.22786	4.4412	16.6325	4.96855	4.17986	4.349	1.70587	2.58939	1.54123	3.81533	11.4776	4.62573
Atf7ip	38.1022	38.0695	36.8261	23.8549	32.6565	42.6209	23.657	33.2031	32.1374	31.9875	57.895	46.9331	45.1818	57.072	37.8933	49.0615
Atf7ip2	49.4196	49.5621	58.4929	50.0656	69.699	70.4445	66.6857	61.6143	62.0081	112.88	150.663	116.215	58.3378	61.8924	32.0115	115.354
Atg10	3.92204	1.43451	6.57854	1.87477	10.6838	0	0	0	0.322353	6.85701	9.58179	3.44475	1.70862	4.92183	8.57203	8.20499
Atg12	54.023	63.2915	50.6165	72.8708	39.3196	45.7772	78.053	54.2476	41.5225	74.4347	82.7056	61.9057	112.526	62.7628	71.9507	68.2466
Atg13	44.1545	95.8223	92.3301	63.8254	47.6304	65.8257	49.7398	50.7996	46.0892	66.0031	44.7386	71.8743	104.181	63.9988	68.2768	76.5058
Atg14	179.814	123.734	135.723	132.513	74.7186	106.106	116.919	142.172	60.1178	127.881	139.431	78.1628	111.369	102.404	72.1893	96.9878
Atg16l1	50.9343	42.5819	57.9727	24.4736	23.2447	47.3881	5.46126	40.7273	25.9333	95.6275	37.5093	50.8362	87.6622	27.3936	28.7342	31.0143
Atg16l2	1.9441	11.7327	6.5218	0	7.14936	5.8573	22.2034	6.11594	6.83087	25.1733	12.7488	14.087	7.36838	10.5212	11.5521	16.5077
Atg2a	28.8653	19.9019	25.4605	5.13854	30.3676	13.3283	9.49604	20.7261	6.58559	18.4897	24.9571	42.2543	27.7519	26.8554	26.7853	54.2624
Atg2b	9.30578	8.09314	7.63099	7.82893	2.87293	8.16879	0.341463	8.55015	7.01108	11.1853	6.94004	12.3508	12.8648	11.386	12.4575	12.0625
Atg3	269.602	259.135	146.355	259.843	131.51	144.124	98.3515	207.103	93.5301	340.497	289.824	279.011	265.767	234.076	273.638	224.525
Atg4a	0	0	0.833717	1.9958	4.06197	5.99017	0	3.5741	4.28954	1.95527	0.766944	1.30969	0	1.40346	0.814768	3.67003
Atg4b	111.421	89.5531	150.583	95.8689	104.974	91.2295	91.2089	117.371	95.2814	100.502	67.8926	102.537	85.5173	94.5151	111.679	144.102
Atg4c	0	0.242095	0.555112	0.949185	0	0.443158	0	0	0	0	0.765978	0	0	0	1.35624	0
Atg4d	12.4175	33.912	19.4396	6.41053	20.972	25.4956	11.3911	13.3934	13.3698	30.1224	9.89934	13.4511	31.8086	14.4142	19.6763	24.7551
Atg5	21.4645	16.3558	23.2519	30.7807	32.1586	14.9698	15.2599	11.2542	22.824	29.9043	64.8589	26.7075	37.8712	28.1988	27.1215	33.3479
Atg7	16.1689	17.7417	34.1194	14.3608	9.80351	33.8732	34.5929	15.705	15.8185	18.8077	16.6993	25.4248	22.3587	16.1998	32.7027	25.0323
Atg9a	190.569	159.231	141.544	151.467	128.79	137.318	72.5923	181.837	109.204	110.469	82.781	163.941	196.766	138.597	178.405	305.349
Atg9b	0	0	0	0	0	1.44373	0	0.242273	0	0	0	0	0	0	0.220919	0
Athl1	1.41413	0	0	0	0	0.946794	0.194586	0	0.95888	0	0	0.31051	0.184818	0.998222	0	0
Atic	20.1409	10.9027	12.4997	16.1743	13.1676	26.4303	8.86853	23.5342	8.04519	11.6203	1.24309	14.5057	19.1631	3.03303	8.58393	26.7683
Atl1	3.73229	0	1.87808	0	3.05008	0	0	0	4.04921	4.40456	0	0.655618	3.12184	2.10767	1.5295	0.826733
Atl2	13.3797	28.9368	14.6362	15.0158	35.6546	15.9686	11.5266	21.9606	20.6549	18.879	22.8887	41.8965	27.6742	11.4978	27.4151	21.6909
Atl3	26.0624	19.1799	19.2242	21.3439	29.7667	15.3471	15.5547	21.0266	11.6137	22.2339	23.2563	31.854	33.7336	20.0966	22.0042	17.8524
Atm	2.98895	2.18646	6.26682	7.66482	4.45418	14.9499	0	10.4301	1.66906	4.55325	9.69859	5.40485	4.54978	4.71619	6.48464	6.36113
Atmin	11.6455	17.1955	11.3944	16.9474	27.8456	23.102	18.517	18.8023	16.7501	3.67614	15.4732	13.0695	18.9403	16.8468	18.3823	16.5602
Atn1	17.2263	30.8031	29.0948	20.0369	8.60295	16.6593	14.0904	27.3111	13.8634	21.9605	13.6591	18.7023	21.1378	9.90805	22.5507	27.9116
Atox1	76.8409	117.69	92.6378	111.57	156.989	221.864	81.9438	116.55	238.018	88.1627	55.5771	52.7264	75.3197	92.6622	49.2023	62.0553
Atp10a	0	0	0.161286	0	0	0	0	0	0.331932	0	0	0	1.00536	0.181003	0	0.425989
Atp10b	0.304461	0.556794	2.5534	1.39714	0.497619	1.22306	0	2.18926	2.62749	0.199612	2.70123	0.534819	2.78538	2.57899	3.36875	1.12401
Atp10d	1.04341	1.0177	3.79198	0.199505	0	2.09577	8.04018	2.65723	0.128638	0	0.804986	0.763695	0.0909117	1.14572	0.712653	3.46686
Atp11a	7.06543	9.19987	6.28105	9.48359	10.1622	13.813	7.31103	10.161	9.96498	4.63226	0.654112	5.33682	4.5801	8.24587	5.44339	6.36454
Atp11b	17.2987	11.2306	25.9327	6.94591	18.7312	15.9251	0	20.0187	14.7155	6.94662	9.17526	12.3447	11.4172	23.2009	16.8364	17.5624
Atp11c	5.91365	5.34379	5.98065	2.99307	5.68555	17.2347	13.6897	16.415	4.50306	6.27182	21.8724	6.72163	3.18243	2.94663	2.13831	7.96227
Atp13a1	9.13639	15.9222	24.1139	9.40251	12.7368	21.9493	2.51435	13.5257	27.5633	13.7418	10.3657	18.1732	17.9813	15.9336	27.5302	40.4757
Atp13a2	1.94455	1.24466	2.24239	7.1108	0	4.55673	2.9433	5.46192	8.45066	2.0717	4.68816	3.8428	6.60766	6.40566	1.59376	5.2047
Atp13a3	106.486	75.6852	91.3571	98.4731	61.1502	101.161	45.7	109.422	60.07	68.5879	91.5894	85.6907	95.5382	89.7943	84.5631	75.3309
Atp13a5	0.463841	0	0.389007	0	0	0	0	0	2.23021	0	0	0	0	0	0	0
Atp1a1	21.5921	20.3671	18.3467	14.1781	34.3619	36.1409	72.8699	20.9397	11.5586	15.0876	20.8227	9.4822	17.3772	18.183	18.3955	31.4659
Atp1a2	0.337806	0.24711	0.991571	0.38754	0.82818	0.452338	0.464825	0.455444	0.291526	0.332211	1.04246	1.18679	0	0.794848	1.52277	2.49423
Atp1a3	2.16134	11.8579	11.5555	4.8041	22.52	8.32062	21.8591	9.47049	11.8575	3.1883	7.50356	15.6611	6.92059	6.10267	4.87145	10.373
Atp1b1	6.94804	8.57688	8.01222	8.46915	1.41951	3.48891	25.3355	12.8805	14.6691	5.40942	1.00507	5.72109	2.95121	1.63485	1.42366	2.88571
Atp1b2	9.24156	2.86014	10.1353	11.8255	10.4571	9.99509	25.6286	3.51431	15.3374	10.0206	5.48446	13.4241	5.57452	3.67994	7.28308	14.697
Atp1b3	528.465	475.661	492.824	420.433	203.729	376.895	263.679	607.171	369.1	612.732	547.303	438.928	553.737	388.176	398.763	488.171
Atp2a1	0	0	0.256417	0	1.49915	0	0	0	0	0	0	0.80561	0.159835	1.15105	0.501177	2.70899
Atp2a2	12.1251	12.9014	10.1689	11.1703	17.7157	22.1401	5.76365	9.90759	17.7117	7.82905	9.35443	13.0699	12.2932	25.5905	12.6481	6.1041
Atp2a3	0	1.00223	0.38301	0	0	0.305765	2.01092	0	1.97062	0.149709	0.528502	0	0.35812	0.644749	0	0.505804
Atp2b1	0.885072	4.10047	2.8454	6.76917	5.78634	6.12328	0	2.25399	1.70949	2.80466	5.80403	1.94341	3.70155	4.85928	2.65982	2.61401
Atp2b2	0	0.959324	0	0.167166	0.238158	0	13.3134	0.523884	1.04193	0.477666	0	0	0	0	0.358281	0
Atp2b3	0.469222	0	0	0	0	0	0	0	0	0	0.181001	1.0303	0.613243	0.220813	0	0.519682
Atp2b4	0.507361	0.371142	1.06376	0.0727571	2.48774	0.67938	0.837762	1.25408	0.187651	0	0	0	0.331545	0.119381	0.311876	0.280962
Atp2c1	9.98633	22.2076	11.8927	28.5268	32.9703	24.3373	0	12.7459	71.8017	7.07105	6.62578	1.92963	25.0589	12.2187	9.33069	9.43809
Atp2c2	1.30532	2.62586	0.273681	1.12312	2.13345	0	11.8545	0.293314	3.299	1.49764	0	0	1.19418	0	0	0.722846
Atp5a1	285.546	281.356	283.744	279.192	187.389	235.788	261.943	280.377	191.806	329.32	259.683	231.037	237.711	228.439	236.161	306.67
Atp5b	799.315	770.197	732.322	728.843	615.702	778.006	715.683	746.62	605.755	861.673	604.575	671.562	813.192	659.058	741.828	1003.06
Atp5c1	281.638	190.635	271.973	258.75	202.463	212.818	132.502	227.409	151.566	352.441	329.98	221.191	347.923	229.878	270.101	278.274
Atp5d	101.674	214.038	123.168	198.293	131.096	199.681	188.405	162.466	190.809	166.649	130.735	114.106	95.6746	104.2	101.85	240.23
Atp5e	91.4574	118.938	161.926	160.298	195.155	170.091	173.388	276.298	172.262	156.566	107.798	102.641	112.889	167.375	162.41	151.939
Atp5f1	442.086	401.07	368.944	283.419	258.562	392.714	165.796	411.643	264.855	531.85	458.657	401.61	379.521	244.756	252.213	309.884
Atp5g1	436.214	446.736	497.944	766.639	772.373	746.363	210.082	517.328	631.901	531.468	617.918	472.525	599.243	711.636	541.248	533.226
Atp5g2	97.5357	104.645	126.789	128.68	66.4229	119.721	246.947	128.579	52.508	87.3938	81.5189	94.2327	107.077	126.989	93.2639	90.0206
Atp5g3	108.429	185.829	210.45	266.555	124.053	114.079	248.95	116.95	245.202	207.172	90.8224	214.956	204.872	55.3996	192.972	182.993
Atp5h	505.724	304.266	321.173	379.429	248.57	341.048	312.643	365.623	275.146	467.314	236.077	312.214	200.201	344.914	294.35	265.173
Atp5j	405.164	267.963	364.233	296.876	260.802	419.905	411.64	493.876	229.91	475.777	553.44	301.016	261.86	283.389	361.641	295.059
Atp5j2	251.364	217.749	210.81	400.937	270.287	248.012	149.274	336.917	254.44	303.579	309.601	275	275.493	267.71	299.992	227.926
Atp5k	230.523	155.457	229.581	247.932	135.403	183.279	122.916	203.962	232.69	288.103	263.991	224.614	267.385	172.894	183.033	265.951
Atp5l	307.532	139.478	290.585	333.992	244.618	318.459	221.176	324.33	250.234	334.698	415.994	270.107	232.581	243.134	230.209	319.411
Atp5o	158.037	234.202	249.083	287.584	171.457	228.037	200.963	216.745	186.774	246.526	213.367	142.394	216.515	164.129	183.124	168.996
Atp5s	56.6605	33.1584	39.2032	34.1262	13.8911	49.3161	27.6777	17.1882	27.767	34.3618	79.7766	16.1737	25.5478	22.6645	33.6683	31.3769
Atp5sl	1.76101	5.1528	13.292	14.1419	11.5129	14.1484	27.3817	8.30989	14.9803	8.37053	12.2274	9.28019	15.8805	4.97231	15.1549	17.5535
Atp6ap1	62.4618	99.4673	116.858	128.708	108.372	75.9187	60.5603	188.724	187.658	56.7019	20.3876	54.8605	98.965	210.281	127.197	228.823
Atp6ap1l	5.36612	7.8508	12.001	20.0075	0	0	38.8882	4.01934	7.49773	8.20903	0	6.28412	6.07809	5.89229	5.86411	11.8864
Atp6ap2	114.592	89.0243	65.5595	123.055	97.2759	144.523	92.1633	349.316	295.035	114.441	83.2671	53.4442	76.856	204	110.301	129.539
Atp6v0a1	7.83531	5.15848	4.59983	8.53942	8.96437	8.39348	8.19392	7.74684	4.7655	9.24662	8.66435	2.98211	5.73455	4.91633	4.06716	8.29224
Atp6v0a2	26.8964	12.2969	8.92882	21.8564	32.0543	21.7594	0	18.635	18.2376	16.8991	12.1044	10.8273	5.56571	11.0751	11.0222	17.3768
Atp6v0a4	5.76307	8.19733	15.5739	6.79518	13.0824	19.7213	0	8.92111	5.76296	6.92707	12.8445	9.27984	7.53197	12.0536	7.87237	15.1297
Atp6v0b	52.7992	69.5221	106.274	147.191	148.43	121.605	30.8046	114.847	212.987	74.0791	25.2552	39.8815	138.563	83.4859	53.6602	70.1727
Atp6v0c	0	0	0	0.524155	4.48052	0	0	0.821329	0.225311	1.79729	0	0	0.477701	0	0	0
Atp6v0d1	44.2299	82.3144	62.187	88.0515	28.7036	58.3549	110.265	80.6792	53.7271	62.6871	63.228	78.2659	84.6683	80.8085	61.8398	78.2821
Atp6v0d2	0	0	0	0.723095	0	0	1.85024	0	0	0	2.91763	0	0	0	0	0
Atp6v0e	531.165	423.351	652.69	485.825	328.256	387.475	640.71	362.226	454.485	391.558	350.667	550.082	424.809	567.081	375.782	396.094
Atp6v0e2	1.14696	0.419508	0.480956	3.28954	0	0	14.8353	0	0	0	0	0.503689	0.599601	0	1.41007	0
Atp6v1a	48.51	44.4547	42.9189	32.5655	61.4249	54.2499	25.6732	42.1646	96.8064	48.4054	28.7886	47.0545	44.8673	37.8803	48.7155	38.573
Atp6v1b2	29.1623	30.5955	53.0982	54.3654	35.7477	33.9115	63.1481	44.836	29.4245	32.4528	21.3144	44.4864	48.9454	31.0586	51.2623	47.3143
Atp6v1c1	81.2131	75.911	108.893	85.6931	63.091	113.447	146.793	93.2733	103.832	94.3295	123.377	83.6585	88.0573	86.3453	90.8043	69.5885
Atp6v1c2	27.6606	12.5259	14.9129	22.6663	23.681	4.40938	69.2352	3.55172	9.09372	23.7481	15.7509	9.83345	15.4931	13.6367	12.4149	20.4235
Atp6v1d	122.332	128.775	125.117	154.89	126.793	171.799	147.803	174.32	244.987	132.043	100.133	119.893	132.194	190.96	110.046	172.94
Atp6v1e1	124.045	111.189	116.486	65.1406	161.337	134.519	149.051	142.902	202.9	213.626	260.142	141.174	242.95	137.304	60.1413	86.4297
Atp6v1f	3.31263	50.888	36.1164	24.7021	37.8998	51.0113	75.6664	58.0608	49.8247	24.9761	15.334	42.1877	2.59764	3.11781	14.9327	23.2362
Atp6v1g1	25.019	35.8996	30.6668	32.0142	31.4552	46.3868	189.08	56.2193	65.9604	28.3899	23.0139	30.426	49.2989	32.6043	22.083	27.7095
Atp6v1h	33.0006	23.3617	53.1208	47.3238	62.6365	27.7965	54.7839	96.64	85.5695	70.8403	23.8172	23.8421	46.4687	24.0462	23.1211	44.4096
Atp7a	17.3012	6.8003	10.3952	9.77607	10.7624	8.29868	23.5224	16.8274	23.6221	2.62415	10.8575	7.93808	7.8297	7.41273	13.651	12.6792
Atp7b	0.893025	0	0	0	0	0.29895	0	0	0	0	0	0	0	0	0.914906	0
Atp8a1	0	0.373122	0	1.97492	0	0.512253	0	0.458462	1.44633	0	1.77081	0.223998	0	0.360052	1.46318	1.97722
Atp8b1	3.9196	1.07522	0.958775	1.03049	0.800788	2.84295	0	0.88076	0.201346	0.856594	3.65394	1.86475	3.50049	1.22969	0	2.29115
Atp8b2	0	0.539441	0.77307	0	0.301319	0	0	1.49135	0.3182	0	0	0.323844	0.192755	0.520545	0	0.816734
Atp8b3	0	0	0	0	0	1.27713	0	0	1.70498	0	0	0	0	0	0.390852	0.528164
Atp8b4	0	0	0	0	0	0	0	0	0	0	0.146758	0	0	0	0.467729	0.140455
Atp8b5	0	0	0.197155	0.943924	0	0	0	0	2.26062	0	1.45092	0	0.983163	0	0.385349	0.173576
Atp9a	14.3056	17.2233	17.4965	9.74447	15.1005	16.3623	0	7.50065	13.3745	11.5285	10.5768	15.7059	19.0081	21.0379	24.1826	20.0251
Atp9b	1.54898	1.69966	2.43577	1.33277	0	1.29635	0	4.00277	5.01289	2.15804	2.8382	1.53054	0.101221	2.73353	3.01518	5.00372
Atpaf1	5.41679	21.4633	14.0072	17.3482	19.1823	9.06667	0	18.2578	19.2552	0	15.3231	11.1011	1.1799	20.8177	14.0588	11.9986
Atpaf2	44.0351	52.8612	53.9755	64.4429	30.4497	68.7925	69.2932	45.6691	29.2324	54.4096	67.0744	52.0641	59.3218	45.696	62.0029	57.5243
Atpif1	109.274	231.242	202.926	200.355	191.357	243	201.915	157.851	159.738	165.033	112.907	114.828	80.5879	73.4623	31.9861	73.4795
Atr	3.12636	2.95402	3.49595	2.54053	0.638726	2.79089	0	3.2784	0.0963587	1.96431	0.502493	2.28825	2.51967	2.45208	2.02854	1.34656
Atrip	0	4.78618	6.51609	11.4937	4.67853	5.47572	0	11.3942	1.31078	5.36204	11.9884	6.46493	5.13064	8.4673	11.3954	5.43484
Atrn	2.4076	3.87463	4.13929	2.62395	6.09932	8.5433	0.596319	6.92484	6.32231	0.473544	2.60043	4.5464	1.63622	8.61082	9.37305	4.62196
Atrnl1	6.39077	2.57122	2.00989	3.84911	3.3947	1.71151	10.3766	2.01047	6.77584	5.13267	5.54674	3.50815	4.92787	4.06006	5.49978	2.35934
Atrx	39.4256	16.1476	23.6792	21.6138	18.1233	23.3718	9.49376	81.8552	29.8218	26.9254	58.0609	19.3879	18.4638	33.2416	32.8182	43.9687
Atxn1	15.6668	7.32603	9.23071	10.238	10.8584	9.82543	33.3463	8.28863	10.4887	8.12622	10.0979	11.0605	12.4927	15.5854	12.9218	10.3231
Atxn10	19.9509	40.2932	27.2806	31.0981	7.79764	20.9075	147.767	16.3731	24.0619	13.0803	48.8529	41.5219	45.1204	19.594	27.016	30.7429
Atxn1l	6.98751	10.2229	8.32144	19.5596	18.0445	12.725	9.07645	13.6916	28.945	7.51313	5.283	10.065	22.2096	10.9171	14.6611	11.3505
Atxn2	35.7486	7.56991	17.5547	16.7284	25.3702	39.6809	9.06139	53.9052	7.36479	20.0453	38.648	18.1779	25.0819	26.5627	20.0471	20.6647
Atxn2l	247.24	165.754	226.568	273.741	244.584	246.595	113.35	224.768	228.225	189.916	232.647	300.634	315.733	274.234	362.152	326.046
Atxn3	32.308	14.3796	26.4426	23.556	17.8137	14.855	14.3545	22.5666	18.8597	21.4371	16.9673	17.0941	18.9247	15.5703	15.154	20.5497
Atxn7	12.5867	5.16512	9.26872	8.45257	6.77374	13.1545	0	9.79565	3.02783	7.14516	4.02634	7.41493	7.14174	6.21218	9.05805	12.2403
Atxn7l1	0	0	1.64951	0	0.803658	0.329209	12.0434	0.220979	0.969924	0	0.189674	1.07967	1.41378	0	0	0.363056
Atxn7l2	0	0.511045	0	0.801464	1.71274	0.467737	0	0	0	0	0	0	0	0	1.71775	0
Atxn7l3	20.9955	11.2076	17.8461	17.0884	9.27448	12.5373	9.99438	14.536	8.04514	15.9973	14.2279	10.217	6.22957	9.88035	5.34841	11.3124
Atxn7l3b	13.4429	12.6128	10.7839	6.20233	16.7174	10.9569	24.4489	8.40544	14.3394	5.55632	5.18555	9.4969	11.3053	6.32614	8.14361	9.49414
Auh	10.9477	16.0168	11.8047	3.58841	23.0055	6.28263	36.1539	5.6229	23.5232	12.3044	9.65266	10.989	3.27039	13.2478	17.3046	8.66072
Aup1	9.74497	31.0603	35.6098	44.7186	34.1302	35.4186	50.1886	33.1592	17.8495	18.2544	26.8506	26.8999	10.1888	43.2387	54.1975	50.881
Aurka	230.78	179.723	330.141	126.044	107.383	45.8362	141.912	221.822	121.703	273.652	100.523	219.182	149.797	168.362	135.299	178.959
Aurkaip1	40.0173	49.6373	53.9896	90.3207	72.5147	39.6064	87.1452	32.8409	81.2964	76.4275	30.202	42.0241	64.5793	47.4892	53.4755	55.2404
Aurkb	61.2676	75.8763	96.0049	48.3998	97.5022	24.4681	26.031	57.4842	65.1978	37.3496	28.1947	65.6124	54.7867	53.1119	69.5963	43.2534
Aurkc	48.2727	30.4969	46.0052	4.61497	59.7714	21.5465	24.9592	13.8055	33.9045	75.2856	18.621	45.6101	47.0303	11.0142	19.7822	41.5831
Auts2	5.20759	3.04754	3.20277	2.68842	5.67429	3.71904	0.286628	2.96446	7.96105	1.70711	2.67842	2.74431	5.71704	5.55483	3.98361	1.79437
Aven	2.76597	2.52919	8.69894	9.12291	7.91136	12.9632	0	4.35072	26.0868	6.80038	1.60045	15.1835	16.6288	13.6673	5.66749	4.59513
Avil	0	0	0	0	0.566774	0.464344	0	0	2.99264	0	0	0	0	0	0.56843	0
Avl9	17.9197	18.5129	13.8421	13.7053	15.6719	13.0501	12.8912	15.6828	12.7903	20.3023	10.5506	23.0562	11.258	9.61646	15.2024	13.3472
Avpi1	51.7259	61.4872	61.4559	43.8878	52.8389	72.1494	9.49005	29.0579	56.5963	197.824	9.97655	38.8057	57.4621	137.937	28.2631	48.5361
Avpr2	0	0	0	0.333132	0	2.333	0	0	0	0	2.24027	1.02017	0	0	2.37997	3.43049
Axin1	16.699	16.6946	12.8378	6.06655	9.55267	26.8329	7.81253	16.7606	4.25474	10.9483	17.607	9.04455	20.2241	14.4072	11.1774	13.9739
Axin2	19.7606	14.6359	6.00754	8.21783	6.86318	5.29208	0	7.32657	22.7176	15.0608	3.8113	3.03728	12.1382	6.50947	10.9322	8.38952
Axl	0	0.454	0	0	0.676249	0	7.05967	0	3.21361	0	0.478812	0.363401	0	1.75239	0.508669	0.458248
Azi2	3.96641	9.18805	9.60985	7.96313	18.7281	13.278	12.9775	6.7341	5.92234	4.76753	6.63013	2.32248	7.71818	8.71066	8.84962	9.11132
Azin1	241.394	178.114	202.624	167.984	68.3781	155.177	171.089	407.433	144.212	497.283	361.656	233.697	140.63	183.097	178.988	225.035
B020004C17Rik	176.396	174.199	169.757	194.018	175.146	59.641	272.335	140.316	184.741	288.545	213.659	425.281	279.182	300.914	209.994	203.18
B020004J07Rik	68.1647	22.984	16.5249	36.0454	21.7598	67.0306	1.75866	28.7195	66.0479	10.8234	110.929	173.995	170.1	112.774	96.896	84.932
B020031M17Rik	11.3704	8.3176	2.86078	3.91331	24.1593	3.04509	0	6.132	60.8382	7.45469	0.877218	0.998666	5.34973	9.6315	5.59151	10.0745
B130006D01Rik	0	0	0.276685	0	0.539217	1.3253	0	0	0	0	0.50905	0.289764	0	4.03662	0	0.487188
B130024G19Rik	4.64353	0	0	0	0	0	0.319477	0	0	0	0	0	0	0	0	1.7143
B130034C11Rik	0	0	0.627363	2.57455	0	0	0	0.672368	0	0	0	0	0	0	0	0
B230118H07Rik	0.927069	3.05174	2.72125	2.393	2.27284	6.20694	5.10263	2.08319	2.17159	1.51952	6.07944	1.22137	1.45395	1.30882	4.55897	2.05353
B230206H07Rik	0	0	0.300536	0.205554	0	0	0.197238	0.322095	0.0883589	0.234943	0.829397	0	0	0.337276	0	0.529184
B230208H11Rik	7.11851	0	3.73127	6.1249	15.9977	13.1065	0.979515	4.79873	3.07163	5.25045	4.8054	18.7567	6.97758	9.2123	17.503	19.7101
B230217O12Rik	1.07652	0.78749	0.902838	2.16127	7.03797	2.16227	0	2.90281	1.45991	2.11738	0.830528	2.36378	5.34639	3.54623	0	2.38458
B230219D22Rik	21.7044	13.3963	21.0469	35.1451	29.9314	34.8153	43.1806	30.8885	6.13213	22.9754	35.7572	23.2332	23.4022	35.1105	26.6835	31.2167
B2m	242.714	138.99	112.058	201.101	230.405	238.009	257.061	125.606	172.889	110.104	156.044	207.794	107.66	174.214	140.657	121.284
B3galnt1	0	3.23778	2.78403	1.90416	1.80855	0	0	9.44852	10.9136	0	12.3784	7.28905	0	4.16582	3.17421	0.40851
B3galnt2	7.4289	5.22533	9.82477	5.08078	12.609	12.2432	0	1.28409	7.32699	3.1846	13.4466	4.01528	3.73427	11.0258	9.13311	8.2278
B3galt1	0	0	0	0.121194	0	0	0	0	0	2.35486	0	0	0.662716	0	0	0.312004
B3galt4	0	26.8331	3.35602	6.88614	6.54036	7.14448	55.0628	2.39784	19.0759	14.4296	13.8925	24.6025	17.7816	8.16027	14.2122	10.3412
B3galt5	3.55324	0	0.496663	0.905859	0	0	0	0	0	0	0	1.21366	0	2.04372	0	1.31179
B3galt6	12.4391	27.5377	8.51051	21.4057	7.4903	12.2732	0	1.76536	5.48854	6.86768	29.0426	24.7258	10.9522	4.31331	3.7561	21.0278
B3gat1	1.84196	0	0	2.81752	1.50528	0	0	0	0	0	0	0	0	0	0	0
B3gat2	0	0	0	0	0.394724	0.646776	0	0	0.0595484	0	0	1.06058	0	0	0	0
B3gat3	21.2477	9.22865	6.68237	9.90269	14.1082	4.44557	28.8716	2.98406	2.12837	11.7538	1.02453	16.9124	4.16541	25.6225	9.79574	6.37343
B3gnt1	1.03367	1.13422	0.433451	0	3.37892	0	0	3.25182	4.46028	5.76044	0	2.2697	4.59321	1.94576	2.118	0
B3gnt2	9.70396	26.4832	7.82535	32.3274	31.7208	13.9936	16.4342	3.35468	21.8105	13.2137	19.2923	10.1621	12.2922	20.3742	18.6599	10.1964
B3gnt3	0	0.366022	0	7.17534	4.90683	0	0	0	0	0	0	0	4.18522	2.35467	0	2.95558
B3gnt4	8.86938	5.40673	1.23974	3.39172	6.04014	1.97942	0	0.664336	0	8.72245	3.42133	2.59667	5.40947	1.39129	3.0289	1.09147
B3gnt5	0.863514	0	0	0	0	0	0.11882	0.582112	1.33073	2.97223	0.333098	0.568821	1.0157	0	0	0
B3gnt7	0	2.07539	6.79825	9.29946	3.31219	6.51263	7.80781	3.27867	16.2895	2.12581	2.18882	2.49185	2.3307	2.2888	6.31155	3.29185
B3gnt8	0	1.64837	0.944909	4.52396	0	1.50868	0	0.506347	2.91698	0	0.86923	0.494786	0	0	3.69373	1.6638
B3gntl1	11.0673	5.66711	3.4033	5.07866	7.23546	11.3617	0	0	12.098	5.32104	4.83839	17.4968	9.44996	6.94426	7.86133	13.8918
B430010I23Rik	1.79099	0.327534	2.25306	1.02733	0.731811	5.396	0.246442	0.804895	1.65602	0	2.76348	1.9663	0.234071	6.32123	5.8716	4.95899
B430212C06Rik	1.6039	0	0	0	3.27683	0.536925	0	1.08122	0.395476	0.262889	0	2.46525	0	1.50958	2.62913	0.888194
B4galnt1	4.47694	7.25166	4.8274	4.58576	12.5438	0.856403	17.4249	0.862283	13.562	12.3697	2.46709	22.1884	8.52585	6.9224	9.43536	25.028
B4galnt2	4.63331	7.72014	13.1685	4.72483	20.6148	7.9276	1.55845	1.61954	13.3284	6.07541	11.9152	18.9908	14.9367	15.5051	25.7384	29.0789
B4galnt3	0	2.0787	4.76635	2.64874	2.32222	0.475635	2.15057	4.15047	1.051	0.698641	0.548076	5.6156	0.928459	2.00588	1.45563	6.55672
B4galnt4	0	0	0	0.582901	1.10726	0.453577	1.67795	0	0	0.22208	0	0.297509	0	1.59405	0.277625	0.750317
B4galt1	6.87771	6.77269	0.443699	10.6215	13.4029	8.85535	22.1307	0.951056	4.30483	2.25459	7.551	3.2527	0.276576	0.24897	0.867228	2.73443
B4galt2	2.50221	3.96587	3.49751	0.478432	2.72645	6.70114	0	3.74841	3.29051	1.09367	1.6087	2.1977	5.01434	2.74755	0	3.69506
B4galt3	72.6441	94.7282	62.2484	113.232	65.3883	78.242	126.615	73.8111	145.112	78.3432	58.8873	79.0611	73.7515	75.8035	57.382	59.079
B4galt4	0	12.0424	4.98563	1.31153	0	7.34794	36.4954	4.52124	13.1922	0	11.995	0	5.49834	0.860786	2.99835	1.68821
B4galt5	1.00072	0	0.83927	0	1.63561	0	0.275401	0.224869	0.986997	0.328049	0.965065	0.659205	0.392365	0.470934	1.84544	0.738894
B4galt6	3.25959	4.239	4.10055	3.94723	10.3591	7.03208	0.0996717	8.95217	4.64371	0.831079	4.88979	3.49911	0.662678	8.5219	4.15577	7.75508
B4galt7	3.95399	8.6772	2.76339	1.89004	4.30833	7.05943	0	0	32.1729	0	14.2355	7.52441	4.13409	7.44289	3.24069	5.83893
B630005N14Rik	0	2.97272	0.21301	4.51639	0.415123	0.3401	0.838773	0.22829	0.187877	8.15947	0	0.223078	0.132778	0.239049	0.208168	2.06287
B930041F14Rik	0	1.43675	0.411799	0	0.802533	1.31499	0	0	1.45285	0	0	0	0	0	0.402439	0
B9d1	13.3982	22.5423	16.8549	23.8247	37.2273	50.2343	0	16.8597	21.1431	7.90577	3.10099	22.3587	13.3081	8.82717	10.9812	13.8498
B9d2	4.12051	1.50711	2.59179	0	5.051	0	0	0	5.33399	0	7.15263	0	0	8.72589	6.75436	1.52121
BB287469	0	0	0	0	0	0	0	0.255362	0.560418	0.186266	0	0	0.297047	0	0	0
BB557941	17.2263	13.3013	16.0523	10.9791	4.69252	34.6002	0	6.02133	34.9239	6.27442	8.85998	37.8248	44.0267	9.00731	14.1187	7.06622
BC002163	4.27545	0	0	0	3.49395	0	2.35322	0.960721	0.79065	7.70848	4.1231	2.81636	6.70529	3.018	0	2.36761
BC003331	12.9767	1.18658	5.16946	11.5376	2.12094	7.81937	14.9991	8.45624	6.23936	0.638086	17.7703	7.40836	2.71355	1.52669	9.57215	10.0605
BC003965	43.142	48.3565	61.2753	40.912	29.0011	43.7927	28.15	42.5298	33.6284	71.3966	81.0621	49.8094	45.6527	55.9952	51.328	62.4242
BC004004	14.2282	14.7905	15.0728	14.3899	7.95562	18.0494	23.4937	13.1252	13.1098	5.4006	6.0662	6.90605	16.2464	7.7529	7.05823	12.4407
BC005537	9.89504	8.44476	6.56973	8.27737	6.73863	9.93743	0	6.67044	3.15144	10.5421	14.6318	11.5878	4.7418	18.2381	6.0825	13.6989
BC005561	5.68409	0	5.6183	1.51379	1.65897	4.07746	0	1.09479	0	1.33094	3.28893	4.99237	0	1.14639	3.49402	6.29536
BC005624	17.4237	19.1186	21.2548	30.4377	40.1278	13.7866	17.0006	19.2202	33.3931	54.0016	28.1066	25.0419	15.3192	13.4174	17.5261	20.467
BC006965	5.38812	10.642	7.68199	5.56324	4.40324	2.88597	5.33815	3.39009	19.264	1.76629	6.23535	16.0902	10.4221	8.62109	9.71544	7.95674
BC017158	0	0.297287	0	0.46623	1.32846	1.08837	0	1.09585	2.70556	1.06578	0	0	0	0	0.999256	0.600137
BC017643	7.30953	14.5558	10.2171	10.0162	13.2743	4.35013	37.7733	13.14	0	9.05212	0	8.91666	6.58102	16.0525	15.3101	14.0923
BC018473	1.93398	0.943154	0.540652	1.10935	1.05365	0.431614	0	0	0.556339	0.422653	0.746025	1.98172	0.842528	2.42698	2.37764	2.85594
BC021614	21.8143	3.41946	3.92032	7.15025	20.3736	16.6916	0	15.4057	1.92099	0	8.41479	21.8967	8.14568	1.46652	8.93952	3.45146
BC021767	0.944129	3.79855	1.97952	4.33251	10.0302	13.2744	8.8341	0.848608	5.58707	9.2849	0.72839	5.39002	2.71462	3.11011	2.32143	2.78843
BC021785	0.703401	0.514548	0	0.403479	0.574829	0.706415	0.387155	0.158059	0.346876	0.115292	1.08534	1.08115	0.0919301	0.82754	0.720636	0.908885
BC021891	0	0.675842	0	0	0.302007	0	0	0	0.227805	0	0	2.27209	0	0.347823	0	0.682166
BC022687	4.39378	16.8741	2.30306	11.0264	13.4649	8.8252	47.1579	6.91117	5.28146	9.36215	8.89815	4.82384	18.6628	6.71997	24.3077	14.1933
BC023829	14.8061	23.5958	19.9564	13.9527	27.6565	31.1552	6.11199	19.9621	40.9405	4.8536	17.5421	16.2553	19.627	32.8475	27.304	7.41829
BC024978	3.61016	1.32044	0.504618	0.345139	0.983424	4.02848	0	0	2.52212	0.394484	7.89145	3.69929	0.94365	0.566307	2.9589	6.21973
BC025920	0	3.66371	0.933411	0	0	0	0	0.500185	0	0	0	2.44383	3.20009	4.19007	2.73659	0.410888
BC026585	8.15951	7.16256	7.52739	5.14843	5.33444	4.37038	11.6767	4.40039	13.0773	4.81461	1.8885	3.58327	5.1187	2.30389	0.668755	5.42219
BC027231	34.496	35.167	38.4714	38.3116	35.3882	28.9927	23.0265	11.8746	16.4685	29.3532	26.0472	73.4887	50.6476	25.9047	56.8467	38.7476
BC028528	23.5293	5.16361	17.7599	12.147	15.3828	0	9.06544	10.5744	17.9851	13.8837	9.07636	6.19977	9.84042	15.5019	23.1416	6.94924
BC029214	0	14.993	0	0	3.5262	2.88893	0	0	6.64957	0	4.99339	1.8949	1.12786	4.06114	2.65238	0
BC029722	0	7.74913	3.80751	5.64239	6.18354	7.09244	7.91293	3.40054	7.46283	4.96085	0	1.99374	2.37338	1.42432	3.72097	5.58689
BC030307	0	0	1.40262	1.439	1.36675	0.279935	0	0.187905	1.18558	0	0	0.183615	0	0.983804	0.171343	0
BC030336	1.73773	1.11228	0.910856	2.49195	0.355024	0.872587	0	0.390479	0	0.854471	2.17855	0.763128	0.68133	0.817764	1.95834	0.801918
BC030867	75.2734	93.7897	91.225	105.572	37.8551	63.6889	41.2032	115.613	41.8115	109.277	49.1387	108.614	136.864	61.1148	90.1685	142.917
BC030870	1.42226	1.0404	1.78919	0.815824	2.32458	0.952235	0	0.639182	0.350687	1.3987	0	0.624588	0	0.669306	2.33137	3.15042
BC031181	98.4456	94.0596	170.18	139.445	65.6743	126.443	152.049	100.223	121.369	181.116	135.625	86.4652	94.5273	197.603	93.8594	103.84
BC033916	62.5582	130.613	158.489	87.4676	72.4248	143.104	68.1473	84.3434	120.187	74.339	97.532	123.627	95.3863	130.025	64.0911	109.702
BC035044	0	0	0	0.440045	0	1.02725	0	0	0	0	0	0.336895	1.80471	0	0	0
BC037034	4.13103	2.41753	0.346454	0.473922	0.675187	2.21266	12.5055	2.22785	2.95391	3.79176	2.54965	0	0.21596	0.388808	1.01574	0.305019
BC039771	3.0281	0	4.2326	2.02645	4.12434	6.75794	0	0.907245	1.74216	2.31618	4.67232	7.09225	0.527671	9.02504	2.89548	7.08012
BC048403	3.37427	1.97466	1.41494	2.90328	1.6545	4.06647	9.47179	1.21315	0.332799	0.44245	1.04129	0.592728	0.352797	3.4934	1.10622	1.744
BC048502	0	0	0	0	0	0	0	0	4.30429	0	0	0	3.04196	1.36916	1.19229	0
BC048507	0	0	0	1.00887	0	2.35511	0	0	0	0	0	3.08952	0	0	0	1.29862
BC048546	1.79099	13.1014	3.19184	10.5302	0	2.99778	36.5967	4.2257	5.52008	0	0.518152	0.19663	0.351107	0.210708	0.366975	0.1653
BC048609	7.83434	0	1.64259	0	0	0	0	0	0	0	0	3.44047	0	0	1.60526	1.44614
BC048644	0	0.340433	0	1.33474	0	0	0	0	0	0	0	0	0	0	0.381427	0.687237
BC048679	9.14574	2.23008	0	0.874351	0	0	0	2.74014	0	0.99936	9.40784	1.33879	0	0	0	0
BC049715	9.21788	6.74302	6.95763	3.17249	0	2.46863	3.04414	4.14264	5.45486	3.02173	7.82269	5.66728	5.30076	5.20545	6.79949	6.80611
BC049762	0	0	0	0	0	0	0	0	0	1.56185	0	2.09234	0	2.24214	0	0
BC051019	0	35.2599	3.17946	26.7168	13.2777	19.5806	20.2702	2.43396	7.07758	16.6886	34.2621	17.6001	9.34321	21.4088	0	11.5967
BC051226	0	5.49556	1.05009	2.15465	8.18583	3.35323	0	0	3.0873	0	0.965984	0	4.58195	0	1.02622	0
BC051537	0	2.30629	1.05764	1.08508	0	0	0	2.83378	2.02118	0	0	0	1.97782	1.18694	1.0336	0.931148
BC052040	2.27818	3.05529	7.96095	12.6323	3.72352	3.05059	0	1.36513	0.187244	0	2.34347	1.66745	8.13833	3.57366	3.112	9.81235
BC053393	0	0	0	0	0	0	0	0	0.126938	0	0.397174	0	0.269131	0	0	0
BC055111	5.33888	0	0	2.44996	0	2.1447	0	0	0	0	0.823783	0.468917	0	0	2.62546	0
BC055324	10.8429	35.6928	26.0681	41.0494	20.6756	28.0703	0	53.2774	20.1407	45.2597	49.076	31.1096	24.9409	14.2873	37.621	22.6835
BC064078	0	8.24334	1.05009	0.718217	2.04646	3.35323	60.646	3.37625	2.16111	1.64181	10.6258	2.19944	5.89108	2.35691	3.07866	2.77349
BC065397	0	0	0.273426	1.87012	1.06573	0.436564	0	0.293041	0	0.427501	0	1.1454	0	0.306852	4.27539	0.481449
BC068157	4.55702	0.666705	0.764361	0.522792	0	1.52551	0	0	0.449451	0	0.878928	0.200123	0	0	0.373494	0
BC068281	1.32589	2.18229	3.33592	9.31667	3.2506	7.1017	1.09466	5.0649	2.6154	1.0866	5.3703	3.4936	1.38628	3.74373	8.15025	6.85288
BC080695	0	0	0.419436	0	0	2.00907	0	0	3.45285	0.655786	0	0	1.04581	0	0	0
BC089491	1.73129	0	2.17796	0	1.41484	3.47742	0	0	0	0	0	0	0	0	1.41897	1.27832
BC089597	0	0	0	0	0	1.11332	0	0	0.205007	0	0	0	0	1.56507	0.681443	0.613895
BC107364	0	0	0.761064	0	0	0	0	0	2.23756	0	1.40022	0	0	0.854102	0	0.670041
BC147527	1.26948	2.78592	0	0	19.7112	2.54983	0	0.570519	37.8749	1.6646	1.46909	1.67248	1.99095	0	0.520232	0.93733
Baat	0	0	0	0	0	0	0	0	1.46591	0	0	0	0	2.03475	0.885945	0.399064
Bace1	30.0933	23.8482	19.7699	19.7073	16.805	15.7827	0	25.4708	31.6592	9.70051	28.0536	46.6949	35.6592	48.1498	41.3131	33.1444
Bace2	0	1.23562	1.1805	0.322967	0	0	0	0	1.8742	0	0	0.741782	0	0	1.15367	0
Bach1	42.372	23.7722	25.5979	23.5842	15.5528	18.0312	10.0797	27.4342	14.4763	33.6657	28.6728	15.7693	33.602	18.4192	20.4543	37.649
Bach2	1.98142	0	0.830871	0.0710352	1.21443	0.165825	0.0681612	0.333928	0.793909	0.56834	0.573244	0.870143	0.582657	0.932442	1.31948	0.822936
Bad	17.3845	13.2469	18.8321	13.2959	14.2068	4.84971	7.97374	11.7192	15.36	16.1467	14.5297	8.90684	16.283	8.86278	4.15577	17.6495
Bag1	113.83	23.954	47.0788	84.5249	73.9092	88.74	55.7866	46.2513	56.9034	56.7391	54.1352	48.6193	34.6448	39.6255	26.8384	57.5669
Bag2	0	2.1195	0.971981	11.9663	0	12.4153	0	0	0.571534	0	0	2.03585	0	0	0.94989	2.5672
Bag3	17.0358	51.9249	17.3489	23.7319	49.7211	8.14706	21.8787	48.8534	30.4039	19.4129	4.69394	37.0504	18.2359	4.96288	40.5581	22.1623
Bag4	7.01612	3.8493	4.96476	9.80979	2.86683	5.87182	0	9.26234	10.4879	2.15622	7.10442	12.5172	6.07488	3.30174	10.6023	5.18042
Bag5	109.312	81.4042	65.247	64.3974	29.7771	41.5386	24.3916	109.317	33.2665	78.447	53.1834	48.8696	46.8491	44.9535	60.1319	49.445
Bag6	19.6591	42.7643	25.5988	37.0943	23.6757	32.2128	35.1664	25.8076	22.6422	27.6434	27.3402	52.0272	33.6716	24.8328	39.4335	54.242
Bahd1	3.32535	0.173753	3.78487	0.681236	0.776434	1.59028	0	2.98891	1.34703	4.51608	1.46599	1.87757	0	0.894222	0.389352	1.22765
Bai1	0.675613	0	0	0	1.10424	0	0	0	0	0	0	0	0	1.11279	0	0.124711
Bai3	0	2.08994	1.11817	1.74807	0	0	0	0	0	0	0	0.167288	0	0	0.780537	0
Baiap2	1.16539	4.04936	3.90946	1.00272	2.85711	11.3137	0	1.04748	1.86777	6.11243	8.99087	9.46796	9.59544	2.19369	3.58182	4.94773
Baiap2l1	2.59054	4.73755	8.4188	8.5443	8.4681	7.80492	2.13877	6.98534	14.1324	3.39684	6.74523	8.53232	2.20069	4.87637	5.83884	7.65101
Baiap2l2	5.07606	0	0.851422	0.873507	0	0	0	0	0	0.665597	0	0.891666	2.12291	0	2.49621	0
Baiap3	0.452857	0	0.759589	0	0	0.303198	0	0	0	0	1.3975	1.39211	0	1.06556	1.29907	1.00311
Bak1	0	0	0	0.30135	0	0	1.15663	0	0.647686	1.0333	0	0	0	0	0.430582	0
Bambi	4.59102	4.57963	3.50029	3.23198	2.04646	1.67661	27.1069	1.68812	4.16786	14.229	12.8798	11.5471	5.34561	6.67792	1.02622	4.93065
Bambi-ps1	0	0	0	0	4.24451	0	0	0	0	0	0	0	0.452538	6.51789	1.41897	1.27832
Banf1	233.155	240.841	263.225	230.739	175.881	257.312	96.5997	285.562	111.188	299.005	169.994	207.032	296.682	160.362	232.043	281.876
Banp	10.4116	16.9249	6.6297	9.40068	9.13872	9.29437	8.48973	8.31838	13.8343	3.91866	6.09871	11.0073	7.45879	4.53668	6.63704	8.39928
Bap1	41.3787	43.5966	38.0695	33.8317	39.8717	73.1882	30.0834	33.3065	63.8054	38.6687	31.9234	30.3763	37.6134	28.4823	51.3773	35.5684
Bard1	5.40552	6.355	4.2096	6.31208	4.10193	5.9457	0	5.03215	0.285609	5.94883	4.46821	4.40858	5.14712	3.27061	0.949367	3.2785
Barx2	0	2.1479	4.43253	0	0	0.786351	10.0199	0	0	0	0	0	2.76298	0.55271	0	0
Basp1	0	0.414759	0.475511	0	0.926698	2.27766	0	0	0.279605	0	3.49941	0.497987	0.296406	2.6682	1.85881	0.41864
Batf	0	0	0	0	3.80315	4.67375	0	3.13722	0	0	0	0	0	0	0	0
Bax	62.9362	56.6631	55.8274	97.8891	71.2139	93.9984	37.305	44.6022	102.062	46.0235	59.7598	38.2688	58.843	45.5652	39.6789	40.214
Baz1a	46.2986	34.6152	34.9746	33.1968	15.5794	31.6817	11.2425	49.264	15.5709	36.0459	58.7	46.6443	36.1276	42.6144	38.7834	53.037
Baz1b	37.9307	19.7338	23.447	13.4109	18.7054	24.0819	6.83909	23.6595	23.6234	29.9062	19.9293	26.422	18.1198	21.8508	22.9141	22.5742
Baz2a	29.1562	34.2906	31.1977	31.0698	23.8268	32.8151	18.2612	37.0504	18.0347	25.2951	32.5773	34.9903	36.7257	28.8609	46.248	63.0059
Baz2b	1.84519	1.73544	3.86874	4.76291	3.23125	3.7062	15.3791	5.33092	2.30735	1.38257	5.59254	5.55649	2.41155	2.35691	6.37337	2.43289
Bbc3	2.12907	0	0.446393	0.915945	2.60986	0.71273	0	0	3.28104	0	1.23192	1.86997	0.556512	2.00385	0.436247	0.393005
Bbip1	4.19697	6.14029	10.2075	6.74081	15.0912	5.61993	1.15501	9.80809	18.2134	5.2281	13.5993	13.639	9.4345	11.8504	14.1034	11.7757
Bbs1	0.75166	2.74925	3.15195	1.94023	2.7642	2.7679	0.827434	0	3.93842	0.86241	2.46458	5.61159	1.5718	4.06786	3.85039	4.71746
Bbs10	0	3.6331	2.88364	11.6146	0	6.13885	0	0	0	0	8.54753	3.69104	0	3.23616	5.6362	2.53876
Bbs12	0	0	0	2.97437	2.11877	0	0	0.776787	0	0	0	0	0	0	0.35416	0
Bbs2	19.2722	22.9743	14.367	17.1963	25.6658	16.7263	4.91087	25.9835	32.7357	14.7412	15.9697	18.4941	21.0829	34.262	20.4756	13.4392
Bbs4	21.5152	14.8307	17.003	16.376	14.8775	8.86455	0	22.3135	10.508	25.499	18.1948	45.4252	19.8996	31.1535	15.5992	29.6334
Bbs5	1.4824	18.9769	14.2972	18.2819	23.0172	15.88	45.2834	27.3145	6.21377	21.8676	0	5.20798	11.2369	25.8114	7.89734	8.20907
Bbs7	0	3.84985	3.05568	0	0	0	9.8042	2.18326	0	0	0	0	0	0	0	0
Bbs9	3.05922	6.7136	2.05253	7.1947	9.50014	3.68679	15.8278	8.24912	14.7846	7.22051	4.01229	6.44863	22.0701	3.45516	5.01469	7.45406
Bbx	3.84996	0.528056	5.14593	7.38428	0.786559	2.89984	0.927077	1.73022	2.49188	1.97197	0.835374	2.85309	6.35246	2.71765	3.35265	4.17515
Bcam	2.62175	2.55714	3.29815	0	2.85671	2.34043	0	0	4.9561	0	1.34844	1.91892	0	0.41126	3.93946	0
Bcan	2.20958	0	0.69491	0	0.902849	0	0	1.48952	0	0	0.426169	0	0	0	0	2.4472
Bcap29	9.42813	14.9431	17.1319	23.435	8.56088	25.9508	17.8742	19.3025	9.16966	15.1098	22.6294	14.2613	13.4173	13.8034	20.1769	16.2432
Bcap31	173.272	190.76	256.484	204.248	161.424	180.975	258.452	346.524	469.107	231.178	301.444	226.756	153.99	328.609	355.035	472.727
Bcar1	0	7.27378	3.22808	3.67979	5.76678	2.14754	1.76546	8.64913	5.8526	4.83679	0	1.40861	5.19818	0.905676	2.36603	0.473667
Bcar3	6.3743	2.0983	1.33647	9.32376	0	2.13387	0	1.43235	5.18667	1.4627	0	1.11972	4.83187	3.89962	3.39586	0.941306
Bcas1	0	0	0.285461	1.3667	1.11264	0	0	0	0	0	1.05039	0.597907	3.91467	0.640714	0.836917	0
Bcas2	113.141	88.7535	94.8868	96.0672	144.773	136.55	100.374	111.06	95.4376	120.051	118.297	100.026	79.7706	123.3	89.6799	68.6994
Bcas3	90.3317	45.0347	98.9196	35.9737	62.0655	70.88	61.1195	44.4749	50.9303	67.3338	38.1743	74.538	73.8425	63.6289	99.2649	135.519
Bcat1	36.8674	96.0061	103.21	81.8352	59.6206	61.3613	38.2976	56.9403	69.3625	97.025	63.5961	86.995	69.5605	49.3608	46.0697	72.0793
Bcat2	45.8117	31.7665	37.22	38.596	21.0588	26.199	37.2971	24.4487	24.592	5.6316	37.9206	45.2662	13.9704	33.2363	48.1076	53.9094
Bccip	10.1456	21.6465	33.3259	23.2785	1.38185	12.4533	40.4853	8.3592	22.9314	19.9551	20.8727	18.5644	28.2873	1.59149	40.1909	20.6005
Bcdin3d	0	2.42133	5.55199	1.424	0	5.54034	0	0	0	3.79773	0	7.99483	1.7304	25.7017	2.03468	3.05499
Bche	0	0	0.710318	0	0	0	0	0	0	0	0	0	0.61988	0	0.555339	0
Bckdha	29.6605	33.4135	23.3826	41.1729	32.9649	46.0714	44.4047	8.53107	18.7223	16.7236	21.5099	27.093	33.1823	20.0996	15.0721	22.3381
Bckdhb	1.50466	2.75171	5.04763	5.17856	8.60742	4.02963	31.8847	0.676216	9.27516	6.4122	4.06294	1.98233	6.2928	5.66469	3.08306	9.99885
Bckdk	24.2969	16.6963	16.0545	9.50248	36.1013	29.084	7.90229	14.2282	38.0331	34.7555	7.10034	22.3101	10.7773	22.175	35	35.8797
Bcl10	8.36627	25.7917	10.0236	13.0258	6.83703	8.00202	50.9821	19.8738	22.397	34.8697	10.1428	22.0444	12.8086	25.8725	13.714	14.1196
Bcl11a	0	0.109645	0	0.515863	0	0.200706	0.0824987	0	0.0369579	0	0.115637	0	0	0.705361	0.122848	0
Bcl11b	0.796486	0	0	0.0761457	0	0	0.0730649	0	0.0654634	0	0	0	0.0693972	0	0	0
Bcl2	0	0.497207	0	0	0	0	0	0	0.938521	0	0	0.358188	0	0.511777	0	0
Bcl2l1	13.3078	32.4495	18.9733	36.6409	38.4261	13.6618	7.56883	11.164	53.923	15.1232	14.7159	19.8701	19.9434	24.2153	11.9978	15.7215
Bcl2l10	10.2778	24.4346	10.7745	30.4599	58.794	24.0843	8.48541	51.5785	75.3925	25.8304	29.0739	43.6306	48.8045	29.8261	16.8474	20.2366
Bcl2l11	10.858	9.92844	7.70522	8.02487	8.53199	19.5721	23.1006	10.8855	13.3863	26.2845	20.781	8.98641	19.1028	9.23674	11.2951	6.78368
Bcl2l12	7.82705	10.0198	8.20533	6.73454	1.59909	2.6202	14.0011	0	9.40837	10.9046	2.26445	9.45249	8.18357	7.36673	8.01884	4.33439
Bcl2l13	36.1054	38.9516	48.8556	50.2099	47.854	20.9232	38.3257	44.8608	33.1414	37.596	24.578	42.2377	51.8666	40.6927	41.7771	30.5792
Bcl2l14	60.642	86.9882	148.601	60.8737	52.6548	28.5477	106.391	97.9416	27.452	119.896	42.7644	81.5577	53.002	43.6985	41.548	96.1977
Bcl2l15	0	0	0.42144	0	0	1.34578	0	0	0.619525	0	2.7138	0	0	0.472959	1.23558	1.85518
Bcl2l2	4.25445	6.89128	3.82291	1.91746	3.97348	2.03461	9.36666	3.00458	1.12395	0.796947	2.11004	3.46979	1.58866	5.72033	7.22298	8.30204
Bcl3	0	0	0.480694	0.65755	0	1.53499	0	1.03035	0	0	0	0.503415	0	0.539457	0	1.26961
Bcl6	1.92102	6.08945	0	1.28558	1.04659	2.57234	12.1594	0	0.789447	3.98831	3.45813	1.96845	1.17164	0.904022	1.31206	0
Bcl6b	0	0.449141	0	0	0	0	0	0	0	0	2.36844	0	0	0	0.754838	0
Bcl7a	26.508	9.6955	14.5893	11.5624	7.6722	11.8318	27.2045	30.7754	8.44246	15.931	5.32572	9.9434	12.1255	5.19771	9.95776	8.15519
Bcl7b	10.1009	22.167	16.4131	15.9336	11.3501	33.8141	43.4344	29.5067	16.5002	14.4865	16.5597	18.8524	15.1815	14.8545	13.9704	20.976
Bcl7c	8.71926	15.9457	6.39846	15.6296	26.7206	14.5944	14.3973	11.7556	18.8117	2.14371	1.68171	5.74362	7.40709	5.12904	4.46645	4.82846
Bcl9	9.49569	2.81157	4.74029	3.63123	14.781	8.77952	0.12444	4.26748	7.30281	0.148228	7.32586	5.16292	6.26423	14.4698	4.07664	5.00802
Bcl9l	0	0.288806	0.496663	0.45293	0	0	2.28167	0.17743	0	0	0.304589	0	0.619182	0	0.323583	0
Bclaf1	232.182	237.133	226.583	151.323	175.243	149.512	133.313	241.624	92.1979	287.885	267.351	265.409	256.67	174.967	227.439	292.605
Bcor	4.80119	2.08533	0.754984	0.688505	7.60196	0.401813	0	2.02286	4.03243	0.0983678	0.694516	1.97667	4.70614	3.10669	2.33644	5.31751
Bcorl1	15.111	7.78799	3.74431	3.34894	12.9102	5.74839	11.9087	15.743	16.428	2.81452	5.56407	7.54095	10.9518	20.3637	22.5182	19.779
Bcr	2.25251	1.17696	1.07948	1.01519	1.57781	1.50811	0	1.88	1.90424	2.32068	3.22733	1.55445	1.17755	1.9686	2.37363	2.37595
Bcs1l	17.2514	19.7708	9.64541	21.1106	5.63923	19.2503	0	5.16867	14.6043	7.54028	10.6475	5.55573	9.31921	3.78859	9.8975	2.97214
Bdh1	10.729	9.4643	1.05859	4.52522	8.7679	9.29607	18.5843	15.3162	2.48985	5.37909	7.79047	6.92894	5.27893	5.04901	8.27627	10.7178
Bdkrb1	0	0	0	0	0	0	0	0	0	0	0.606447	0	0	0	0.644264	0.580402
Bdp1	8.69311	4.96323	9.95788	9.48646	11.6092	16.1831	1.98391	12.6733	6.11672	7.0895	14.6402	10.3355	7.42644	8.98008	11.9038	6.18382
Bean1	0	1.81511	0.780365	1.06748	0	1.24596	0.170715	0	0.76477	0	0	0	0	0.291921	0.508419	0
Becn1	17.607	72.7329	27.7955	53.4684	54.1692	33.978	43.0393	47.9424	72.1434	85.8977	18.3779	36.8415	37.6302	42.4036	47.5366	44.354
Bend3	89.3709	90.0512	78.306	55.5529	25.8607	88.0077	40.6728	104.24	15.8627	69.7652	130.923	85.367	125.256	44.3485	41.327	98.9819
Bend4	0.530188	2.71488	1.44511	1.29252	0.216638	0	0.0729544	0.119137	0.490233	1.30351	0.306777	0.465667	1.45514	1.62177	0	0
Bend5	0	2.01619	0	0	0	2.95253	15.4736	0	0	0	0	0.484154	0	0	0	0.814023
Bend6	0	0	0.769697	1.3161	0	0	0	0.412456	0	0	0	2.82128	1.91914	3.02327	1.1283	1.01646
Best1	1.01034	0.369538	0.423666	0	0	0	0	0	0	0	0	0	0	0	0	0
Best2	14.1041	2.57933	5.91428	7.51238	13.9959	10.1175	12.4761	4.98029	6.9553	1.65124	6.60644	21.236	4.73995	5.21501	7.8441	8.92618
Best3	0	0	0.324411	0	0.632227	0	0	0	0	2.02886	0	0	0	1.09221	0.951112	0
Bet1	15.7836	13.6452	23.4658	13.992	8.20817	17.2922	3.55391	43.8498	10.0832	47.9775	24.3539	18.2737	12.3769	8.1029	14.1123	11.1242
Bet1l	4.06608	19.3336	23.3022	20.9912	26.5829	29.0383	5.59497	21.9282	19.7174	10.219	7.84239	5.35689	29.0505	33.8047	31.104	20.5153
Bex1	0	0.888427	0	0	3.97003	0	0	84.0553	46.4165	6.37006	0	0	0	84.5876	59.7246	89.6741
Bex2	0	0	0	0	0	0	0.641788	0	4.60015	0	0	0	0	3.29236	0.955682	0
Bex4	0	0.983859	2.25594	0.771486	0	7.20386	6.66245	2.41777	1.32651	1.76358	0	0	0.703112	0	1.10233	0
Bex6	177.612	204.28	158.827	183.507	145.147	243.561	60.0683	161.565	202.085	211.147	175.823	214.261	309.876	190.327	227.126	219.622
Bfar	7.00473	8.96711	18.505	13.8621	7.44167	18.7593	0	18.5733	10.2766	11.0219	7.29554	17.8416	10.6195	15.493	15.5009	6.72362
Bfsp2	1.33982	0	0.56183	0	0	0	0	0	0	0	0.516832	1.17677	0	0	0	0
Bgn	4.40251	2.25435	0	0	2.15868	1.76855	0.242316	0	0	0	0	0.386675	3.68244	1.65744	1.08249	0
Bhlha15	0	1.5414	0.504907	0	1.47598	0.403078	10.2723	0	0	0	0	0	2.67521	0	0	0
Bhlhb9	17.126	1.90642	26.5402	14.7355	8.51906	7.47799	28.4836	17.7358	41.4933	20.0155	0.287231	0	0	26.2806	28.9884	38.4853
Bhlhe40	0	0.9886	0.850054	0	0	1.80964	0	0.911034	3.08234	0	2.86723	0.890234	0	1.90794	0.830734	0.498926
Bhlhe41	0	0.541434	0	0	0	0.991102	3.25908	0	0	0	0.571025	0	0	0	1.8199	1.093
Bhmt	165.56	221.043	323.271	96.4235	61.4234	58.4831	55.3457	212.259	38.0673	366.588	160.248	204.736	94.7806	90.8169	39.1262	209.987
Bhmt2	6.03881	13.6206	14.3495	6.35055	5.7575	5.39083	0	3.61856	14.6418	25.0749	21.3533	14.5858	9.7339	14.2091	12.786	8.91764
Bicc1	0	0.248106	1.42224	0	6.0978	6.81243	0	0	0	1.11183	1.83166	5.65997	1.24116	0	0.555966	0.500856
Bicd1	0.397416	0.581431	0	1.13981	0	0	0.765587	1.07162	1.42087	0	0	0.698104	0	1.68319	0	0.440154
Bicd2	4.63695	1.57486	6.80548	4.36969	8.39077	10.6442	14.3105	1.4885	2.20501	1.84577	0.511054	6.69079	2.59723	1.87039	5.97214	5.74699
Bid	17.7982	45.9755	37.7831	23.9279	32.726	19.364	6.73488	43.993	35.2452	35.0067	18.0222	75.7185	69.4925	37.1672	40.5712	28.3363
Bik	0	0	0	0.639769	5.4688	2.98697	0	11.0274	1.92506	0	4.30237	2.93881	0	0	0	0
Bin1	0	0	0	0	2.80086	0	0	0.385071	0	0	2.97468	3.76279	0.44793	0.806439	0	0.63265
Bin3	10.9622	5.346	10.2151	6.63737	26.8753	8.97042	103.577	4.92655	15.9174	1.99641	4.69847	3.20938	9.86963	9.74428	14.4752	13.0404
Birc2	0.669911	12.9863	7.02287	9.79886	13.6865	8.5219	23.4138	1.50533	4.54246	6.36853	10.8535	3.23612	15.2342	3.78307	11.8048	4.45172
Birc3	59.8654	34.4865	26.0448	21.8914	25.6845	14.5295	15.8573	32.9578	20.2042	5.39676	26.8455	27.9332	45.575	28.1723	38.3327	26.2451
Birc5	83.7467	93.92	83.1462	80.8877	79.5099	86.5792	44.9083	76.9342	111.219	102.142	84.0881	72.4734	86.7565	103.743	96.9021	100.028
Birc6	11.2883	5.12539	5.82173	6.58676	8.48273	14.5075	5.71323	9.85468	3.79114	5.48686	17.2676	9.97157	9.69976	17.8295	13.293	10.8736
Bivm	0	0	0.49402	0.844724	0	4.73264	0	0	0	0	2.72672	0	0	0	0	1.08734
Blcap	26.294	21.0839	7.63332	29.0049	20.6614	4.06256	0	13.1804	54.9837	19.8911	9.75272	7.55001	21.6761	20.4644	10.3609	13.0674
Blk	0	0	0.356393	0	0	0	0	0	0	0	0	1.86619	0.666465	0	0	0
Blm	6.80476	9.17778	12.4838	6.5868	6.60361	17.939	0	6.11629	3.04111	11.2928	11.6481	8.21789	4.22436	15.8112	13.2458	12.4039
Blmh	11.6118	33.9768	13.8585	23.5685	18.9786	29.3034	24.8273	18.064	48.6732	18.7396	18.9505	7.06063	19.145	15.5526	28.1851	16.4878
Blnk	0	1.10068	0	0	0	0	0	0	0	0	3.48252	0	1.311	0	0	0.370328
Bloc1s1	11.4737	29.3763	6.41508	10.9691	12.502	28.1671	78.94	27.5011	18.8606	25.0749	28.0311	20.1549	19.994	3.59965	15.6732	25.4153
Bloc1s2	42.2111	42.0285	39.3344	54.4788	51.7432	31.4015	16.7795	21.078	73.1453	31.5183	30.7564	25.746	26.9707	50.7643	40.3624	36.3615
Bloc1s3	35.5557	16.7803	20.6811	35.5271	29.0566	23.8054	17.3605	19.5874	15.5543	20.6792	15.4852	37.7767	8.69421	32.9248	31.0216	33.8747
Blvra	0	7.89106	3.01563	9.28157	7.34626	4.81489	0	4.03995	3.76809	0.589366	0	1.57909	4.69943	0	3.68387	3.31871
Blvrb	19.4545	24.0153	6.11843	4.88221	3.97462	9.76894	0	0	28.4817	9.56613	0	0	0	4.57759	0.996561	1.79556
Blzf1	2.60659	3.43217	6.55816	9.71862	0.852057	5.58456	0.71734	3.7486	2.12094	1.53805	1.20658	3.89195	4.90558	1.47198	4.91365	1.53968
Bmf	2.27015	0.830324	2.66545	1.4324	0.742079	3.03983	5.9976	3.26475	5.54155	0	0.700562	2.99082	1.42413	3.20496	1.11637	3.01714
Bmi1	182.024	84.5588	73.6288	99.7111	143.013	206.512	121.287	180.179	155.138	105.333	269.347	51.9201	56.911	80.1508	65.7192	42.7831
Bmp15	32.2773	14.0663	22.4622	32.1052	46.5815	22.9898	9.44978	33.9499	122.766	18.9105	37.6175	28.9525	34.1066	42.3367	32.9275	20.5363
Bmp2k	0	5.38846	2.41737	2.93935	6.80491	3.43083	6.08155	1.43933	3.07978	1.04988	0.247085	3.51616	1.08828	4.22005	3.4124	1.06413
Bmp3	0	0	0	0	0	0	0	0	3.16667	0	0	0	0	0.636185	0	0.249543
Bmp5	0.832089	2.43474	3.83813	0	6.79994	5.57103	10.0757	4.48742	7.28349	1.63661	8.34537	6.57745	13.0498	2.34946	3.7509	3.68629
Bmp6	0.87283	5.42715	3.66005	10.514	4.99302	4.67504	0	7.45296	6.56404	6.0086	5.05037	4.21636	8.66958	1.64299	1.78843	5.47793
Bmp8a	0	3.84689	0	0	0	0	13.0251	0.787791	0	0.287316	0	0	0	0	0	0
Bmp8b	0	0	0.300025	0	1.1694	2.39516	0	0	1.41134	0	0	0	0	5.05053	0.293206	1.32071
Bmpr1a	17.2703	5.61487	4.66705	9.02587	11.9181	13.6185	28.5169	21.0423	6.19826	3.01941	13.768	12.6405	16.8531	8.4885	12.1102	12.61
Bmpr1b	5.12477	6.77676	2.31428	7.23601	5.1545	0	1.41035	1.41732	6.9985	0	1.21653	0	1.23651	0.185514	2.90788	2.61964
Bmpr2	13.7955	13.3824	8.30009	5.84895	14.2149	8.43327	17.8273	2.42605	15.6029	8.25819	12.4942	10.0094	5.64414	18.6295	9.09464	9.96464
Bms1	32.3769	32.1172	40.5243	41.3645	15.2339	17.7358	2.83506	27.1171	14.5754	39.7204	30.0879	40.5009	40.263	11.081	34.1754	46.1817
Bmx	0	0	0	2.40919	1.14411	1.40601	0	0	0.0863006	0	0	0.30741	0	0	0	0.775286
Bmyc	0	4.57419	6.29303	5.02154	10.2201	8.3731	17.8968	0	2.15854	1.63985	0	0	0	0	6.15	0
Bnc1	5.41331	7.25984	0.756657	0.905665	4.79248	3.32231	0	7.0957	2.11337	0	11.3109	2.57537	7.78233	6.79325	2.40324	1.83194
Bnc2	1.3039	2.50379	1.50361	1.86983	1.59835	0.654744	0	1.46498	1.52715	0	4.52679	0.572612	1.53371	0.460206	3.07246	1.08309
Bnip1	23.2647	22.6913	3.25188	6.67247	9.50613	10.3842	0	32.2377	57.8421	28.5992	4.48715	0	5.57435	9.12354	2.38348	10.0204
Bnip2	12.99	31.9914	23.9674	29.3082	17.6927	31.8895	57.9132	23.7408	21.9937	46.8411	28.3949	28.523	3.62179	28.935	28.0362	25.5769
Bnip3	468.381	375.05	606.802	625.29	259.42	388.18	422.632	697.168	267.456	539.159	535.098	545.527	539.501	439.143	205.197	327.702
Bnip3l	122.819	126.685	128.346	115.181	131.702	106.595	95.8563	157.996	112.963	163.602	297.799	164.663	109.729	139.143	85.2172	123.072
Bnipl	1.17647	5.59391	1.97332	4.04901	0.961423	0.787671	0	0	10.8781	0	1.81527	2.06659	1.23005	1.66091	0.964234	6.94924
Boc	0	0	0.398407	0.272494	0	2.86251	0	0	0	0	0	0	0	0	0	0.175379
Bod1	36.0089	54.3284	18.8746	43.8922	61.3062	48.2176	52.439	51.92	50.6828	18.6899	32.9895	25.0379	33.7273	35.3033	22.7496	23.2641
Bod1l	22.5563	16.0622	10.3793	9.90428	17.1283	7.21685	14.3377	12.8283	16.9066	25.7816	23.485	29.1033	25.5664	24.2356	27.8125	22.4764
Bok	45.5371	15.581	32.6466	19.3798	16.8061	9.83488	134.617	7.92192	34.952	22.1506	9.63285	11.6116	0	11.7517	24.6809	6.50763
Bola1	69.2517	58.0464	52.029	91.0333	89.6062	110.118	4.76455	42.7936	91.4248	71.8881	57.8795	98.8392	206.659	210.473	62.6712	61.7853
Bola2	262.16	255.698	227.716	238.098	244.846	338.507	137.423	389.922	230.091	491.08	310.605	254.927	332.837	243.804	276.257	255.787
Bola3	11.9067	11.6133	16.6429	27.3193	9.73033	5.31455	0	12.4857	13.7006	1.30105	6.12397	17.4295	3.11227	1.86774	14.6382	11.7219
Bop1	141.028	180.847	123.618	160.572	121.498	93.8524	206.447	130.959	129.038	205.809	182.21	227.584	149.672	146.726	209.588	267.537
Bpgm	12.2061	5.95264	19.194	9.62716	24.9375	12.9394	0	12.3426	76.245	6.00196	3.13898	7.14713	16.4844	22.4978	4.1684	10.1391
Bphl	1.73988	3.81825	0.729589	2.49505	0	0	79.4841	5.47349	10.9396	0	1.34231	0	0	0.818779	0.713006	1.28466
Bpifc	0	0	1.51559	5.18301	2.21524	1.81489	0	0	0.111397	0	0.697102	1.98403	0.472366	0.425216	2.96228	2.33507
Bpnt1	7.71227	11.2833	6.06375	9.40068	22.059	7.74531	21.4896	11.2645	4.8729	18.6453	4.46247	14.3942	2.01589	15.4247	11.4568	6.05033
Bptf	35.1563	17.4128	17.6599	18.3806	23.4929	24.6413	9.52392	29.4599	19.5042	18.1873	20.9779	19.2183	19.9583	25.8506	23.7117	24.4033
Braf	1.72987	3.00538	4.35233	1.67446	3.35747	4.05365	0.119016	4.56738	5.89152	3.54419	2.75258	7.5018	6.10424	6.41077	4.43064	4.78975
Brap	35.7009	28.1884	23.7627	48.2707	43.0682	20.4879	2.18333	35.6543	28.2947	60.3735	41.0959	40.8129	34.6609	40.8015	42.2652	27.4062
Brca1	2.2149	1.73596	8.22631	1.36124	4.6544	5.08432	6.70499	9.95404	1.2873	4.14897	3.2955	3.05699	4.63157	9.38086	5.57567	6.65838
Brca2	57.6146	48.3818	48.8945	36.0273	50.7668	62.5848	20.7094	85.8688	39.5499	72.5276	145.141	51.1195	68.6908	81.4314	69.7876	69.96
Brcc3	0.472065	4.83451	0.593855	1.62469	0	4.74087	0	2.75798	6.46005	0	1.45678	1.65847	1.85088	2.44366	0.386905	5.40258
Brd1	53.2329	46.1297	44.988	49.3259	71.2775	63.8791	11.1564	70.4825	57.753	43.626	51.652	37.5836	44.5261	64.5548	38.4278	32.1999
Brd2	173.305	197.818	188.351	192.456	102.286	180.774	48.8459	175.336	91.2441	189.509	279.518	233.285	261.075	141.049	164.171	277.095
Brd3	34.3972	37.1901	33.6028	37.2931	23.7853	32.3934	15.7076	39.9204	29.5915	50.1835	49.575	26.3933	38.3352	43.7586	35.6273	38.2358
Brd4	34.997	35.9396	35.2773	37.3505	31.625	41.23	26.4859	41.74	28.3354	35.1894	46.0816	40.9348	43.0121	41.6485	39.9916	53.42
[truncated: 12,582 more rows]

## Sheet: 8 cell stage
Symbol	X8cell_wt_male_IB105	X8cell_wt_male_IB106	X8cell_wt_male_IB11	X8cell_wt_male_IB112	X8cell_wt_male_IB16	X8cell_wt_female_IB10	X8cell_wt_female_IB107	X8cell_wt_female_IB109	X8cell_wt_female_IB110	X8cell_wt_female_IB111	X8cell_wt_female_IB12	X8cell_wt_female_IB13	X8cell_wt_female_IB14	X8cell_wt_female_IB15	X8cell_KO_male_IB113	X8cell_KO_male_IB117	X8cell_KO_male_IB17	X8cell_KO_male_IB19	X8cell_KO_male_IB20	X8cell_KO_male_IB21	X8cell_KO_female_IB114	X8cell_KO_female_IB115	X8cell_KO_female_IB116	X8cell_KO_female_IB18
0610007P14Rik	33.6589	33.8625	35.363	14.4128	20.8141	23.6491	29.5727	32.1761	7.9613	25.6474	26.3051	43.8124	36.0418	19.8748	39.4005	53.5688	26.5332	31.2874	35.4156	32.9637	31.8809	30.1354	29.9329	13.4081
0610009B22Rik	10.0342	10.0949	1.29617	12.2761	14.6662	9.1958	6.61201	17.4402	23.7337	39.6994	6.03222	5.15568	17.9076	12.4233	15.6611	22.7019	26.8475	10.3636	40.5576	8.6201	25.4575	28.1419	19.8298	11.2963
0610009O20Rik	0.47404	12.8765	2.71473	3.04477	4.85011	0.50684	5.10203	3.60466	2.61623	3.4037	0.997425	2.84163	4.23001	0.948085	1.03582	16.8271	0.859203	5.71203	1.27737	7.12665	1.68375	1.96868	1.63942	6.03453
0610010F05Rik	0	0	0	1.17868	0	0	0.423232	0	0.253198	0	3.47509	0	0	0.550531	0	0	0	0.796041	0.865359	0	2.60724	0	0	0.500587
0610010K14Rik	89.8693	136.248	121.894	93.533	107.569	85.4112	90.2	89.2187	84.9612	103.065	57.7785	73.3258	104.697	64.9059	132.279	139.738	137.752	123.029	150.232	91.5733	82.7578	149.856	100.364	65.0708
0610011F06Rik	18.2672	29.6871	8.04712	12.0339	6.63549	12.0192	21.6052	19.2332	25.8505	23.0615	17.7396	6.73862	20.062	11.2414	5.37324	6.90641	13.0174	28.1068	7.57284	12.6751	39.9284	39.7885	34.0175	16.1842
0610012G03Rik	35.6365	65.4691	87.3307	81.2739	67.9837	90.2858	79.8071	41.2367	59.146	58.4067	71.7224	72.4458	84.3379	48.5485	87.6025	127.346	45.7133	129.196	75.1519	128.115	83.468	89.5007	77.0283	115.057
0610030E20Rik	5.65616	8.28817	5.70746	7.37123	11.9999	10.7804	10.5872	5.23602	6.55997	6.55851	3.10463	15.6261	6.14438	10.6566	14.24	7.52077	6.1412	12.5049	6.29532	16.4152	9.60836	5.01366	9.56801	9.8389
0610037L13Rik	41.1458	34.7421	34.3264	28.3158	21.1069	25.9243	37.2805	21.231	32.4406	12.4354	26.2816	18.4986	28.8481	35.268	36.1235	29.2915	22.1956	37.1845	39.2676	36.2311	25.2277	39.3907	29.2221	30.7324
0610038B21Rik	0.748255	0	0	0	0.294451	6.40023	2.30096	2.27593	4.12963	1.53503	0	3.58832	0	2.99304	0	0.40863	0	0.721298	0	8.09939	0	0	0.646942	2.72151
0610039K10Rik	3.59493	0.60278	0	0	0	0	3.68493	0	0	0	0	1.43665	0	0.798877	0.654604	0	1.68929	0	0	0	0	0	0	0
0610040B10Rik	0	0	0	0	0	0	0	0	0	2.65665	0	0	0	0	0	0	0	0	5.81589	3.11499	0	1.95567	0	1.57002
0610040F04Rik	0	0	0	0	0	0.509809	0.733131	0.725155	0	0.489091	0	0.571655	0	0	0	0	0.0960262	0	0.428283	0	0	0	0	0
0610040J01Rik	6.09408	8.58334	0	1.30475	7.43418	1.95472	0.936996	2.78041	2.24222	5.93841	5.129	10.9593	4.35035	7.31293	0	5.99048	3.68186	1.17491	5.20009	2.56529	7.21522	5.52188	4.74205	9.23543
0610043K17Rik	0	0	0	0	0.725645	5.91478	0	0	0	0	0	0	0	0	0	6.04217	1.11409	0	0.828152	0	0	0	0	0
1110001J03Rik	18.0888	33.7967	34.2706	33.1956	22.3716	16.5775	31.7856	23.5799	21.3926	6.62658	29.9046	6.19616	41.5059	32.7322	42.3489	26.813	36.9494	14.3233	23.2108	17.0936	15.2976	33.1709	15.6396	17.2311
1110002L01Rik	1.03599	1.21597	0.624518	0.739356	1.22304	1.84613	1.06193	1.05038	0.635296	0	0	1.24205	0.6163	1.84177	1.32051	0.377178	0.278185	0.0832225	2.32635	0.207666	0.408863	1.30378	0	2.51204
1110004E09Rik	31.3559	38.9392	55.82	31.4687	47.814	40.8593	33.1453	23.8435	44.1648	37.1886	26.8027	18.7963	38.4724	66.6317	31.0461	61.5387	17.3656	43.6864	21.5633	38.3013	41.7652	21.0869	32.1936	51.0831
1110004F10Rik	74.8875	33.5757	38.5194	29.6271	40.6807	40.0346	20.0249	77.9905	66.638	39.6601	35.9671	59.5297	50.8447	18.9933	24.9011	62.6789	48.3595	42.7645	76.7697	63.1453	79.0273	52.5516	58.4138	99.674
1110007C09Rik	2.83481	3.56495	0	3.03467	0	0	0	0	2.60756	0	0	0	0	0	0	0	0	0	0	0	0	0	0	0
1110008F13Rik	19.5359	15.8325	40.8911	18.5895	18.7921	16.2459	31.7062	18.1565	22.9614	36.7377	19.4108	10.4096	9.68471	5.78844	30.2371	32.599	12.4587	38.4488	15.5977	24.8013	20.56	23.766	30.9663	32.2378
1110008L16Rik	6.94651	6.62072	4.40789	13.307	13.524	6.25444	15.7398	7.22829	11.7704	25.3137	3.84634	10.9581	16.9645	8.53084	0.998602	9.18442	13.5478	10.9255	12.6431	9.45391	5.62727	12.1468	8.85088	9.75157
1110008P14Rik	81.5234	106.447	37.6422	66.8459	54.6056	40.8003	34.6703	63.3104	67.0106	81.8428	91.2408	18.7158	24.7645	31.2219	30.321	75.7801	59.0349	40.9652	45.1816	62.5843	65.7167	56.9733	56.988	71.4993
1110012L19Rik	14.0158	25.4896	2.27474	2.3083	5.51545	3.45821	1.65769	9.83796	10.9088	16.0354	13.611	15.5109	3.84823	13.6565	28.8589	1.76635	19.1071	8.31438	13.5576	5.83508	19.1473	16.6888	0.932159	9.1498
1110017D15Rik	0	0	0.266267	0	0	0	0	2.68701	0	0.453073	0	0	0	0	0.48258	0.482437	0	0	1.98371	0	2.09186	0.667049	0	0
1110019D14Rik	0.760743	0	0	0	0	0	0	0	0	5.46228	0	0	0	0	0.415573	0	3.37053	0	0	0	0	0	0	0
1110020A21Rik	14.9455	10.8071	0.56309	7.99959	13.2329	12.9834	4.30864	9.94414	8.59211	2.39534	1.96542	4.47952	8.3352	4.35912	17.8594	21.9351	3.57422	9.67973	4.19507	8.4258	6.63564	13.7538	0	30.0106
1110028F11Rik	0	2.75496	0.761889	0.901987	1.32628	0.900883	1.94327	0	0	0	1.77287	0	0.751863	1.68517	3.91238	3.45108	2.63016	3.14738	1.51364	0.760035	0	3.65829	5.46373	0
1110032A03Rik	2.55801	0	0	4.10754	0.754964	2.735	3.93307	6.808	6.4706	3.93579	0	0.766697	2.28259	0	0	0	2.06063	0.308231	1.14882	2.69197	2.27146	0	0	3.8766
1110034G24Rik	5.42294	8.96303	0	3.3173	11.5847	6.62648	10.7204	14.1383	9.97643	4.37057	8.9653	15.7895	6.91294	6.19768	9.31042	5.07691	2.96435	18.1098	8.00228	3.72698	10.0895	24.8613	3.34906	7.98353
1110037F02Rik	4.32453	6.92888	9.46213	4.11504	11.9754	23.29	7.63424	6.82043	5.3038	19.3042	15.8394	11.9055	6.86028	13.988	9.53697	6.12285	5.61258	8.87785	23.0183	15.7961	13.8433	8.10303	6.37013	13.1074
1110038B12Rik	164.457	85.646	38.489	161.554	47.9665	105.502	139.818	117.699	215.343	56.561	87.5261	69.5885	148.477	68.363	126.831	85.5855	83.3847	46.6272	69.5142	63.9922	135.154	121.988	120.443	34.0127
1110038F14Rik	38.648	14.712	36.8357	42.491	38.6381	42.4389	46.575	15.8856	40.3538	23.0357	42.8573	52.5964	31.6906	32.0327	37.0892	29.0922	24.8225	42.7936	37.9978	32.6632	51.9417	70.9848	36.1244	26.594
1110046J04Rik	0	0	0	0	0.577154	4.70442	2.25506	0	1.34908	0	1.54299	1.75837	2.61749	1.95555	0.801195	0	0.29537	0.706909	2.63474	0.88198	0	0	3.80422	0
1110051M20Rik	0.575843	0	0	1.23288	0	0	0.885388	0	0.529681	2.95333	0	0.690376	0	0	0	0	0.579845	0	0	0	0	0	0	0
1110054M08Rik	0	0	2.41324	0	2.10046	0	2.05174	2.02942	0	4.79069	0	0	0	0	0	1.45748	1.07495	2.2511	2.39718	0.802457	0	0	0	0.808911
1110057K04Rik	44.0011	41.2914	32.4316	45.1243	22.2624	20.1624	57.4206	29.8038	53.0581	14.0332	18.6721	25.7115	41.5732	36.4829	10.7054	16.962	33.2116	25.1288	19.9272	18.0108	34.5849	39.2275	28.4526	24.2075
1110058L19Rik	18.7939	23.2048	0	3.65799	2.68935	0	2.62696	15.5903	6.28628	0.876258	1.79746	4.09671	6.09832	3.41709	1.86665	10.2635	7.91389	4.5292	7.67313	6.1646	2.02286	19.3514	5.9088	0
1110059E24Rik	31.1233	4.41575	43.0559	29.0461	23.2389	29.0106	17.1783	29.1281	44.7777	24.9666	57.0907	33.4866	41.3024	9.57646	19.6175	37.9159	35.8397	31.9253	15.0529	38.872	17.9522	11.1478	20.6994	10.6427
1110059G10Rik	12.5454	8.69844	12.5703	21.7781	6.4045	6.52544	5.21328	11.8601	37.7378	39.8222	11.4147	7.72354	9.68183	6.32922	23.5231	18.1463	10.3109	12.0117	15.3798	13.0494	19.6707	34.3071	26.0908	8.22148
1110065P20Rik	1.49553	4.51373	0	6.40387	0.588515	0	0	0	1.37564	0.767013	1.57337	0	0	0	0.816966	1.63345	0.602369	1.80206	0	0	0	3.9524	0	0.906575
1190002N15Rik	0	0.435375	0	0	0	0.308467	0	0	0.530753	0	3.0352	1.38355	0	0.769349	0	0.630222	1.91736	0	0.259138	0	1.02474	0	0	0
1190007I07Rik	4.57056	3.06548	0.459205	6.52373	2.39812	9.77361	2.34249	9.26803	7.00694	7.81369	1.60281	1.82654	0	0	4.16128	0	7.97737	6.976	2.05267	2.74852	1.80381	4.60157	2.63447	4.61771
1200014J11Rik	10.8809	3.46647	8.08972	12.8128	9.2059	29.4722	23.9796	10.2046	10.5091	9.20782	18.3155	16.5238	24.9207	20.0693	11.3925	9.90363	4.82087	10.4015	10.7507	14.6133	12.4533	9.37998	20.6968	16.1599
1300002E11Rik	1.72709	1.01357	0.520563	1.23257	0.566366	0.923297	0.442582	0.437767	1.05909	0.295258	1.81698	0.345101	0	0	0.786219	0.785986	0.637669	0.0693696	0.387824	1.73099	2.72644	0.108676	0.497748	1.04695
1300017J02Rik	0	0	0.301965	1.07247	0.19712	0.53558	0	0	0	0	0	0	0	0	6.02005	1.9149	0.201761	0	1.79973	0.30123	0	0	2.59857	2.42922
1500004A13Rik	0.314024	0	0.1893	0	0	1.00726	0	0	1.44425	0	1.32147	0.376482	0	1.04675	0	0	0.632413	0.454066	0	0.377679	1.11539	0.355674	1.08602	0.380716
1500009C09Rik	1.19705	1.20429	1.26281	1.28145	0.471059	0.639939	0	0	0.550545	0	0	0.717571	0	0.399019	0	0.326861	2.29021	0	0.806405	1.07978	0.708638	1.80776	2.06994	0.725641
1500009L16Rik	42.9495	69.135	15.2468	10.2172	21.0328	28.5732	23.4798	34.8366	33.361	39.6496	9.03697	6.8656	15.3301	13.9984	20.3338	28.6674	67.4669	33.5817	21.8607	0	10.1702	17.2963	28.8821	5.78568
1500011B03Rik	2.62126	1.97784	0	2.80607	6.44693	0.700658	7.05306	2.98986	6.02782	1.00828	2.06827	3.14262	2.33903	4.80567	5.72769	12.8835	8.05041	22.4256	10.3007	16.5512	3.87938	5.19562	3.9661	6.75317
1500011K16Rik	9.83619	2.82735	2.5412	12.0339	3.8707	0	6.48156	8.54807	6.46263	5.0447	0	10.1079	0	2.81035	6.14085	6.90641	5.09377	6.77273	0	2.53501	0	4.77462	8.50438	5.1108
1500012F01Rik	80.2965	42.7215	35.3724	76.0395	38.2822	26.4161	26.1165	70.4521	45.452	33.2622	55.2341	25.9181	44.093	41.1779	52.2991	13.4926	45.403	12.6525	46.4641	73.3585	42.0497	16.3237	33.3771	19.6572
1500012K07Rik	0	0	0	0.929123	0	0.463992	0	0	0.798353	0.222568	0	0	0.774481	0	0	0.236993	0	0	0.194896	0.260967	0.513803	0	0.750413	0.263065
1500015A07Rik	0	4.30548	0	0	0	0	0	2.78936	0	0	0	0.732969	0	0	3.67372	0	0	0	0	1.10295	0.723845	0	0	1.48242
1600002D24Rik	0	0	2.01594	0	0	0.550088	0	0.782447	0	0	0	0	0	0.342994	0	0.561936	0	0.495953	0.23106	0.61878	0.609141	0.194242	0.889655	1.24751
1600002H07Rik	15.9532	12.8398	17.6311	12.5239	8.16122	17.0571	14.7173	13.7485	13.6961	7.36376	7.83232	12.7509	17.0827	11.3446	12.4912	5.22734	7.17531	7.04847	13.6129	11.5122	10.0737	6.42459	14.2529	22.565
1600002K03Rik	63.019	36.1029	75.4506	18.7394	61.9975	82.3526	34.9898	47.9204	48.3059	53.8677	101.29	58.7636	84.3507	67.6874	114.752	80.3024	69.8027	64.9672	76.2587	89.4783	89.1208	113.675	72.6483	73.2195
1600010M07Rik	70.2996	30.7095	95.3506	23.765	37.1281	73.1858	54.0446	22.5081	13.6135	29.413	93.4211	37.7051	52.8257	51.7999	105.102	62.6385	61.4739	128.4	44.0346	140.175	24.0937	27.2396	70.378	59.4366
1600012H06Rik	7.44291	5.40796	5.60843	11.5088	18.7125	16.3579	5.08616	3.14427	10.2694	25.4484	3.48013	15.3679	6.64154	8.82127	12.6493	9.25838	5.49607	11.3601	3.71406	6.96239	16.1557	15.4552	4.2901	15.0394
1600014C10Rik	0.330317	2.82468	1.89166	8.48653	0	0	1.01576	2.00942	0.911511	0.50823	0.347509	1.58406	1.76851	2.20212	1.80443	1.26273	0	0.398021	0.890084	0.794549	0	0.374128	2.28474	1.60188
1600015I10Rik	0.458773	1.61542	0	0	0	0.981034	0	0	0.843992	0	0	0	0	0.611701	0	0	1.29349	0.88449	0	0.275885	0	0	0	0.834311
1600020E01Rik	15.0607	9.25945	0	10.7484	5.26812	32.2056	25.7295	25.4496	13.8534	5.14946	24.6471	16.05	17.9188	30.1215	16.4545	3.65547	10.7843	12.905	19.54	21.1325	21.794	10.7404	20.2556	15.2161
1600025M17Rik	4.1667	6.28787	3.76766	0	0	6.68251	9.60977	6.33682	5.74902	3.20547	17.5343	17.4841	18.5904	26.3892	4.55231	12.5151	0.839132	0	0	2.50566	0	0	5.4038	6.31453
1600029O15Rik	1.88987	1.58442	0.189876	1.34874	0.247899	4.71482	6.78014	2.87416	0.579457	0.323087	2.65098	3.02102	3.37278	3.35979	0.688257	0.344027	0.507469	0.455446	0.848753	1.51531	2.23756	0.475673	4.35729	3.05499
1700001C19Rik	7.59307	2.86463	0.953595	16.2568	0.498	10.8246	19.4579	6.73617	5.82031	2.59618	2.66275	6.82748	6.77553	8.43678	2.76526	0.691109	0.892015	1.21992	5.11514	2.28306	6.74249	1.67225	8.20621	9.97282
1700001L05Rik	1.5187	2.10085	0.114438	2.43866	2.61464	3.85648	2.91884	0.288709	0.873095	2.0446	2.19689	0.227595	2.37157	1.89838	3.94071	1.03672	3.40259	3.65996	1.61988	3.19646	2.69715	1.86347	1.64133	3.22217
1700001O22Rik	2.8651	6.12517	2.15893	3.0671	1.12746	3.82918	1.10131	0	1.31771	0	6.02843	0.858739	6.39154	1.43256	0.782562	12.1261	4.18327	4.48805	3.53852	7.32248	2.54415	0	4.33504	4.34199
1700001P01Rik	0	0	0	0	2.156	3.90527	2.80798	0	6.71947	0	0	2.18951	0	1.21752	0	0	1.47117	0	0	3.2947	0	0	1.57899	0
1700003E16Rik	0	0	0	1.19018	0	1.78309	0	0	1.02267	0	0	3.99879	0	1.4824	0	0.607165	0	0	0	0	0	0	0.480631	0.33698
1700003M02Rik	0	0	0.200166	0	1.30667	0.710049	1.02109	3.02993	0.610861	0	0	1.59237	0	0.442734	0	0	2.13989	1.28035	1.7895	0	0	1.50436	0	2.01285
1700003M07Rik	0	0	0	0	0	0.526326	0	0	0	0.252468	0	0.590175	0	0	0	0	0	0	0	0	0.582828	0	0	0.298406
1700007G11Rik	0	0	1.59575	0	2.60423	2.8303	0	2.01292	0	2.03646	0	0	0	0.882383	0	0	0	0	0	0.795933	0	0	0	0.802334
1700007J10Rik	13.3346	6.70763	3.40084	41.7261	3.6328	55.9322	72.5476	24.9594	28.3053	9.99534	64.7473	28.2843	64.0707	36.2428	10.086	7.84232	3.71832	11.1238	5.52797	30.2247	48.5777	17.0395	80.7035	23.6281
1700007K13Rik	0	0	0	3.03467	0	1.51548	0	0	0	0	0	0	0	0.944941	0	5.41842	0	0	0	0	0	0	2.45098	0
1700007L15Rik	7.6278	2.30219	2.75892	16.3312	1.20067	4.89335	9.3825	0	5.61305	10.1714	1.60496	0	5.44522	4.06818	0	9.16437	3.99402	11.0295	0.685138	0.917401	0	5.18369	2.638	5.54867
1700007P06Rik	1.38468	0	0	0	0	0	2.12902	0	3.82104	0	1.45675	0	0	0.923125	0	0.75619	0.278861	0	2.48748	1.66537	1.63943	0.522778	0	0
1700008J07Rik	0.468583	1.64996	4.51954	1.00324	3.13471	4.50904	7.2047	2.1379	5.60324	3.84516	1.47891	2.24713	2.50879	1.87434	5.63142	4.35027	2.3592	1.46803	4.41931	2.25427	2.21916	3.00748	4.4565	3.9767
1700010D01Rik	0	0	0	0	1.79739	2.44177	0	3.47319	0	0	2.40261	2.73798	0	1.52251	1.24755	1.24718	2.29963	0.550369	0	0	8.11171	0	0	2.76878
1700010I02Rik	5.22749	0	0	0	1.02855	0	0	0	0	2.68103	0	0	0	0	0	0	0	0.629895	1.17385	0	6.18921	0	0	0
1700010J16Rik	0	0	0.387244	0	1.01116	0	0	0	0	0	0	0	0	0	7.01836	0	0	0	0.576999	0	1.52114	0	0	0
1700013H16Rik	0	0	0	0	0	0	0	0	0	2.86502	0	0	1.66159	0.620696	0	0	0	0	0	0	1.10233	0	9.65973	0.564387
1700016D06Rik	2.70687	1.8155	0	7.72724	1.0652	13.5061	8.32391	5.4889	6.63967	2.31379	7.59401	1.08175	6.44114	10.226	1.47869	1.47825	0.726849	2.39191	2.83657	1.62779	9.61459	0.681309	11.7018	3.82872
1700016H13Rik	1.20464	9.69546	0	0	0	5.15198	0	0	2.21615	7.41392	0	0	0	0	3.94838	6.57869	5.57988	4.06435	3.24608	4.3465	0	0	0	3.65122
1700016K19Rik	2.47469	3.11207	1.11884	0	0.486915	0	1.90248	1.88178	2.2763	3.80758	0	0	0	0	5.40741	3.37863	1.74432	0	1.66709	2.97632	1.46498	2.33576	9.62827	3.75033
1700017B05Rik	7.15999	5.34439	6.89198	4.94503	14.6332	28.1521	4.97174	1.7563	1.91207	8.41041	8.99057	29.0751	5.77078	27.5622	14.005	9.83843	7.44233	17.9787	2.80068	24.8619	18.8687	1.39521	19.1707	35.2825
1700018B24Rik	0.676316	0.680409	2.75196	4.34399	2.66142	1.08467	1.55981	2.5714	0.31105	2.08118	0	3.24333	0	1.35264	1.47781	0.923359	0.885322	6.11204	1.36682	1.42347	0	1.91504	3.21609	1.22993
1700019E08Rik	0	0	0	11.527	0	0	0	0	0	0	0	0	0	1.19643	0	0	0	0	0	7.55447	0	0	0	4.35156
1700019G17Rik	2.08589	0	0	0	0	0.371703	0	0.528713	0.639559	0.356598	0	0	0	0.695301	0	0.189855	0.070013	0	0.780656	0	2.05803	0	0	1.47519
1700019L03Rik	7.48389	2.73788	3.89625	4.36993	4.28369	13.8212	7.32255	4.1388	1.87744	3.83827	2.14729	6.52539	2.4284	6.35	7.80483	7.43097	3.69945	3.93506	2.13886	2.4548	12.0828	3.08236	10.5882	8.6609
1700019M22Rik	1.87433	0	0	0	0.73758	0	0	0	0	0	13.8032	2.24713	3.34505	0	4.09558	1.02359	1.13241	0	3.36709	0	4.43831	0.707642	3.24109	1.1362
1700020I14Rik	4.41417	14.8029	23.7269	20.4767	23.7397	20.4516	7.91819	12.3075	15.5645	20.7524	17.0277	14.9944	13.1297	29.9184	8.03781	18.4815	18.6684	23.0487	18.5027	26.9872	16.5498	14.4434	22.899	20.5147
1700021F05Rik	233.502	149.375	260.1	173.889	287.646	175.033	171.706	206.508	323.343	182.238	210.943	203.873	208.361	184.434	264.124	253.65	184.267	214.692	231.962	141.944	277.963	406.291	267.719	196.935
1700021K19Rik	2.13287	1.60933	0	1.36995	1.42684	2.28045	0.983819	1.62186	1.96189	1.53144	1.57072	4.60277	1.52258	1.8485	0	0.582392	0.944986	4.21486	0.574731	1.53913	2.52526	3.54311	0.922041	1.16363
1700022A21Rik	0.787012	0	2.13492	0	0	0.841467	4.84028	0	0	0	2.48392	1.88709	0	0	0	0	0	3.03463	0	3.78618	0.9318	0	0	0
1700022I11Rik	0	0	0	0	0.240713	0	1.41077	0	1.12532	0	0	0	0	0.2039	1.50369	0	0	0	0	0.367847	0.362117	0	0.528874	0.74161
1700025F24Rik	0	0	0	0	0	1.36291	0	0	2.34505	0	0	0	0	0	0	2.78454	0	0	0	2.29966	1.50922	2.88756	0	2.31815
1700025G04Rik	0.116833	0.293851	0.0704296	1.75099	0	0.374752	0	1.0661	1.39708	0.299602	0.491657	0.140071	1.04254	1.01256	0.382937	0	0.235291	0.168936	0.209882	0.140516	0.829965	0	0.303043	1.06235
1700025N23Rik	0	0.635526	0.380804	0	0.497171	0	0	0	1.16213	0	0	0	0	2.52683	0	0	0	0	0.567404	0	1.49584	0	1.09234	0
1700026D08Rik	0	0	0	0	0	4.70805	0	0	0	0	3.70604	0	0	0	0	1.92378	0	0	0	1.58879	0	0	0	0
1700026L06Rik	0	0	0	0	0	1.81586	0	0	0	2.6131	0	0	0	0	1.85552	3.70995	0	0	0	0	0	0	0	3.08857
1700028D13Rik	1.59161	0	0	0	0	0	0	0	1.46402	0	1.67445	0	0	1.06108	0	0	0	0	1.4296	0.957121	1.88442	0	0	0.964818
1700028E10Rik	0	0	0.252748	0	0	0	0	0	0	0	0	0.502669	0	0.279519	0	0	0	0	0	0.252133	0	0	0	0.254161
1700028J19Rik	2.88018	0	0	0	0	0	0	2.92017	2.6493	0	0	0	0	1.92013	4.19564	0	2.51351	0	1.72468	0	0	0	12.451	0
1700028K03Rik	0.700641	0.17622	0	0.750039	0.551428	1.12368	0.538636	0	1.61119	0	0	1.25999	0	0	2.10508	0	1.34047	0	0	0	1.24431	0	0	0
1700029F12Rik	0	2.51423	0	0	0.393376	0	1.537	0	0.919507	1.02538	0	0	1.78402	0	0	0	0	0.240907	2.24473	0.601139	0	0	0	0
1700029I15Rik	0	0	5.66184	0	0	6.69475	0	4.76132	0	0	0	3.75345	0	4.17435	1.71024	0	0	9.05388	15.4664	0	3.70672	2.36399	2.70685	5.69349
1700029J07Rik	0	0	1.88039	0.890466	0	0.889375	0	1.89758	0	3.41293	0	0	0	0	0	0	0	1.00231	0	0.500218	0	0.157024	0	0
1700029P11Rik	5.56442	5.59809	4.69608	4.76538	10.5105	14.2786	18.8223	10.155	9.21303	10.8445	14.0497	6.67116	3.97224	4.45156	12.1588	19.4482	5.60309	19.8466	6.49744	12.0463	30.3054	34.0332	10.5842	16.1909
1700030C10Rik	9.25423	12.6353	15.3413	15.5677	8.84411	9.1878	16.2616	13.0688	6.68829	12.2046	4.17252	11.0949	11.7969	14.5424	1.08329	13.7176	8.3867	4.46042	21.6713	5.16756	4.69576	11.7295	17.1455	21.6379
1700030J22Rik	0.383572	0	0	0.821231	2.41507	0.410112	2.35905	2.33338	0	0.196723	1.21061	3.21904	0.684547	2.30144	0	2.3042	1.54495	1.29414	0.689058	3.92126	0.454139	1.8826	1.65818	1.62762
1700030K09Rik	0.469548	4.01531	1.13221	1.00531	0	0.502037	1.44391	2.1423	1.29572	1.44491	3.95189	3.37764	3.35194	1.8782	0.256501	0	0.472812	0.339474	0.843507	0.564729	0	0.177275	1.21791	1.70781
1700030L20Rik	3.47084	2.90987	4.53331	2.47703	5.00806	4.948	1.77887	1.75951	7.44941	3.56019	24.3432	9.70942	0	8.48432	4.42406	10.1091	6.29094	6.6916	5.71551	6.95734	4.10938	1.74719	3.00089	8.41596
1700034H15Rik	5.48635	2.62835	1.81113	7.27152	4.11232	6.98329	17.2728	20.6608	13.9381	2.41182	3.02337	5.01148	7.92627	5.57346	0.428149	0.71337	0.263071	0.314803	1.17331	1.25685	7.73296	6.50992	1.80705	2.21718
1700037C18Rik	0	0	0	4.44827	0	1.11071	4.79175	0	0.95555	0	0	0	0	0	3.97238	4.53852	5.23024	10.014	0	1.2494	3.68983	2.35322	0	6.29726
1700037H04Rik	4.59143	20.7865	4.42849	7.86423	37.2202	4.90912	16.9429	20.9483	21.1168	31.0835	2.89824	3.30279	9.83298	6.73413	15.5507	32.0951	14.6098	28.9904	18.1459	17.1187	14.1339	12.481	15.879	27.8328
1700042G15Rik	0	0	0	2.40382	2.20911	1.20044	4.31572	3.41502	1.03275	4.3187	0	6.73032	2.00373	1.87126	2.75998	4.29203	0	0	3.78176	0	5.31723	4.02694	6.30976	9.86871
1700044K03Rik	0	0	0	0	0	3.2234	0	9.16995	0	0	0	0	0	0	0	0	3.03575	0	2.70793	7.25183	0	0	0	0
1700048O20Rik	1.84999	1.55099	0.185869	3.96084	0.970668	2.63732	0	1.87567	0.567228	0	1.29752	0.739315	0	0.41111	0	2.35736	0.620949	2.08056	1.10779	2.22499	2.92045	0	1.5995	6.35485
1700049G17Rik	0.662811	0.222274	1.46504	0.473028	4.26018	0.944896	0	1.34403	4.06451	1.81299	0.232436	0.794642	1.97149	3.24042	18.2245	2.05115	0.444945	0	0.297672	1.19575	9.417	4.58774	3.62942	2.27681
1700051A21Rik	0	0	0	0	3.96273	0	0	2.55246	0	0	0	0	0	0	0	0	0	0.202234	0.376876	0	0.993554	0	0	0
1700052K11Rik	0.472272	0	0.142348	0	0.371694	1.0099	0	0.718243	0.434413	0	0	0	0.842846	0.31485	0.257989	0	0.0951109	0	0.2121	0.284003	0.559157	0	1.63331	1.14515
1700052N19Rik	0.995278	2.25292	0	2.1309	2.54578	2.12829	0	3.02729	2.74647	2.55224	3.66477	2.98309	4.44059	0	0	4.07649	3.90856	1.19928	6.25779	2.39406	0	4.50913	0	1.50832
1700061G19Rik	4.64193	3.26901	6.7158	3.97536	13.8827	4.96311	11.4195	5.64765	10.2475	7.14213	16.604	8.34779	19.0538	10.2123	8.62157	10.14	6.82432	5.70523	0.833887	4.74545	15.3886	0.175253	9.23085	12.0997
1700063D05Rik	1.60732	0	0	3.44129	1.26502	5.15562	2.47134	2.44446	5.91389	4.9461	0	1.92702	0	3.21466	1.75607	0	0.323699	0.774709	2.88744	7.73256	5.70908	1.21367	2.77939	4.87172
1700065O20Rik	0	13.882	1.95718	3.47561	7.66579	6.9427	12.4799	4.93767	0	0	0	5.83869	0	3.24672	5.32075	9.75183	0.980781	14.475	5.83246	12.6907	5.76601	3.67732	0	5.90436
1700066B19Rik	0.455109	0	0	0	0	0	0	0	0	0	0	1.09126	0	0.303407	0	0	0	0.438713	0.408784	0	0.538837	0	0	0
1700066M21Rik	1.13694	2.66891	2.05611	0.811399	5.9654	0.810405	0.582701	1.15272	2.0916	1.36057	7.97409	1.36307	0	2.52655	0	1.03483	5.57157	0	5.61667	5.69752	0	0	0	5.51361
1700067K01Rik	1.05128	0	0	0	0	0	0	1.59882	0	1.07835	0	0	0	2.80344	0.574288	0	0	1.01341	1.88855	0	0	0	0	3.18639
1700069L16Rik	0	0	0	3.46573	0	0	0	7.38546	2.97795	0	0	1.9407	2.8889	0	0	0	0	0	0.726986	0	0	0	0	0
1700071M16Rik	0.455109	0	0	0	0	0	0	0.692141	0	0	0	0	0	0	0	0	0	0.877426	0	0	0	0	0.786975	0
1700073E17Rik	0	0.124645	0.448121	0	0.09751	0	0	0	0.227927	0	0.260688	0.297076	0	0	0	0	0.0499027	0	0.111285	0	0	0.0935522	0.214241	0.300417
1700080E11Rik	0	0	0.788714	0	1.5446	0	0	0	0	1.34205	0	0	0	0	0	0	2.89843	0.315309	0.587598	3.93397	0	0	1.13122	2.37937
1700080O16Rik	8.6214	0	0	1.67804	1.85054	2.51398	0	8.34377	2.1628	9.24531	10.7192	7.51722	1.39875	2.09005	0	4.70824	2.52548	0	2.11196	0.942639	0	0	10.8423	0
1700084E18Rik	0	0	0	0	1.03329	0	0	0	0	0	0	0	0	1.75053	0	0	0	0	0	1.57903	0	0	9.08104	3.18346
1700086O06Rik	0	0	0	0	0	0.630991	0	0	0.542847	0	0	0	1.05323	0.39344	0	0	0	0	0	0	0	0	1.0205	0
1700088E04Rik	0.909491	0	2.7413	0	1.4316	0	0	0	0	0.466452	0.956827	0	0	0.606331	0.49683	0	0.549488	0.876725	0	0	0	0	0.786347	1.10265
1700092M07Rik	2.99893	0	1.80782	0	2.36026	6.41286	4.61101	0	5.51704	0	0	10.7862	5.35207	3.99859	4.9147	6.55099	0	5.78177	0	0	0	0	5.18575	5.45376
1700093K21Rik	0	0	0	1.68616	1.54958	0	0	0	0	4.03914	0.828545	0	2.81104	1.57512	0	0	0	2.27755	0	0	0	0	0	0
1700095A21Rik	4.26415	1.60873	0.321314	11.412	0.839006	9.11838	6.55634	0	42.1649	6.01413	1.12152	2.55614	3.80503	1.42139	3.49408	0	1.9322	0.256908	6.22392	1.28213	15.1459	1.6099	11.0603	6.46221
1700096K18Rik	7.86468	0.395614	0	13.4707	0	5.8862	4.83694	0	9.40448	3.22685	0.827401	5.65737	7.0179	2.09726	6.44439	3.43599	0.633548	0.568601	3.53208	2.36473	0	1.78156	2.71992	3.33725
1700101E01Rik	0.879994	0	0.795718	0	0	1.88177	1.35304	1.33832	2.42835	1.35397	0	2.11005	0	0.586666	0	0.961149	0	0	0.790422	0.529188	4.16756	0	0.760844	0.533444
1700102P08Rik	0	0	0	0	0	0	1.59579	0	0	0	0	0	0	0	0	0.566798	0.627057	0	0	1.8724	0	0	0	0.629153
1700105P06Rik	0	0	0	0	0	2.19539	0	0	1.88872	0	0	0	0	1.36889	0	0	0	0	0	4.93909	0	0	0	4.97881
1700111N16Rik	0	0	0	0	0	0	0	0	2.77802	0	0	0	0	0	0	0	0	0	0	0.605387	3.57574	0	0.8704	0
1700113A16Rik	0	0.583158	1.74713	4.96414	1.36861	1.23952	0	1.76309	5.33183	0	0	0	0	0.772871	0	1.26621	0	1.6763	2.60325	1.3943	1.37258	0.437687	1.00233	0.702757
1700120C14Rik	5.87419	2.95487	0	0	1.1558	3.14032	9.03187	0	10.8066	0	0	17.6064	0	0	1.60445	3.20796	0.591502	0	5.27627	1.76623	0	3.32665	5.07883	5.34131
1700120K04Rik	0	0	0	0	0	2.24391	0	0	0	0	6.62378	0	0	1.39914	0	0	0	0	0	0	2.4848	0	0	0
1700121L16Rik	0	0	0	0	0	0	0	0	0	1.04183	0	2.43539	0	1.35425	0	0	0	0.489544	0.912296	0	0	0	0	0
1700123I01Rik	10.5976	12.0833	12.7769	4.5379	3.33626	24.9279	31.5023	13.9681	20.1459	8.6963	7.43276	26.2578	41.6088	13.1882	9.64861	20.449	7.96786	2.89447	11.7399	12.7458	14.2202	15.4707	14.0494	7.2807
1700123M08Rik	1.06904	0	1.28887	0	0	2.28601	8.21849	0	4.91669	0	1.12468	0	0	1.42539	4.0879	0	0	0	0	0.642869	1.26571	0	0	2.59216
1700123O20Rik	23.5279	17.6009	11.4556	11.6246	12.1074	7.09523	9.27571	8.25733	11.6533	4.95046	5.07741	15.9119	3.22994	8.84812	5.27287	11.2015	28.3082	12.794	15.4434	5.44175	8.57118	18.2211	6.78073	6.94833
1700125G02Rik	0	0	0	9.40222	0	7.04303	0	0	0	0	0	0	0	1.46384	2.39895	0	0	0	1.97225	3.96126	7.79912	0	0	1.33104
1700125H20Rik	0	0	0	0	4.13953	0	0	0	7.52581	0	2.45929	1.40129	0	0	0	1.2766	2.35387	0.281676	2.09968	2.10861	0	0	0	6.37671
1700128F08Rik	4.10664	2.58218	4.95114	4.39617	4.84809	6.58618	3.15708	4.68411	7.55487	2.63272	5.40047	6.1543	16.4902	5.47555	2.80418	1.68201	2.27435	1.73193	16.5989	4.3217	6.07769	2.71327	2.66295	5.60116
1810009A15Rik	233.478	209.723	190.453	182.495	191.046	101.042	139.605	177.539	170.445	173.914	177.399	177.724	178.577	114.886	190.301	294.475	198.902	200.505	200.558	174.946	157.961	386.872	230.703	192.079
1810010H24Rik	1.03694	6.25926	0	0	0.408052	0	0	4.73099	0.953811	7.4454	0	0	1.85058	0.691294	3.3987	0	0	5.99747	6.05403	0	0	0	2.68961	0.62858
1810013L24Rik	10.07	3.37699	8.0939	13.1756	7.59523	19.141	6.45133	10.2098	30.104	12.6247	15.5969	14.4205	13.9779	13.7997	22.4624	37.2734	13.182	11.9992	11.5575	10.261	81.1403	25.8739	29.7474	9.66523
1810014B01Rik	1.4069	0	1.27217	3.01219	0.27682	4.51276	3.24478	3.20948	2.58824	3.96858	2.22019	1.68673	2.51085	1.87588	0.384277	2.30498	0.991678	0.508582	0.315925	1.26907	0	3.18701	6.69026	1.27928
1810018F18Rik	0	0	0	0	0.309916	0	0	0	0	0	0	0	0	0.52504	0	0	0	0	3.53696	0	0.932444	0	0	0
1810019D21Rik	13.8468	10.0997	13.3554	16.3054	22.6131	46.6355	28.7417	9.47636	17.1947	12.7829	18.2094	35.6919	56.8373	47.541	21.5578	52.9333	6.27438	35.0384	23.0091	33.7237	34.4279	10.717	52.078	38.6115
1810020O05Rik	2.17687	0.547511	8.85778	2.33035	0.428318	0	0	0	2.00236	0	3.43526	0	0	1.45126	0	0	0	0	0	1.96361	3.86604	0	1.88213	1.3196
1810022K09Rik	346.709	137.236	308.366	316.393	296.356	233.966	91.7602	242.032	528.04	371.667	272.071	143.099	182.584	178.092	453.312	401.963	247.817	284.222	379.062	281.981	393.671	347.631	351.364	237.735
1810024B03Rik	0.900152	1.3584	0	9.63616	0	3.84974	0	1.36897	4.96795	1.38499	0.947002	3.23757	1.60647	1.80031	0	0	0	0	0	3.24786	2.13151	0.679695	1.55654	3.81964
1810026B05Rik	1.55107	0.334383	1.40252	6.6417	0.523176	1.65839	1.36277	3.70685	11.6176	2.72742	1.86491	0.531306	0.395448	1.77266	6.41532	2.66218	0	0.907793	0.298541	1.33249	13.9044	0	2.87369	0.671602
1810026J23Rik	14.7392	20.0726	18.8538	19.2419	27.4445	31.5181	11.6075	18.042	13.5577	11.2468	15.5063	31.8936	24.3798	21.5697	14.925	20.8102	30.5521	25.1243	18.0825	22.9153	30.2197	19.8158	21.7572	31.8165
1810030O07Rik	0.443077	0.668636	0.400644	3.79452	0	5.68481	4.76877	8.75994	8.55871	8.63516	6.52592	6.37444	4.74445	2.95386	0.242041	0.241969	0.0892312	0.106778	0.994942	0.532891	24.6558	3.34562	10.3433	3.22306
1810032O08Rik	14.837	4.30579	1.376	8.5524	2.47017	6.71151	9.65148	6.9429	11.023	2.34137	2.40141	16.4197	4.07369	3.04349	3.11732	4.98623	4.02233	0.550094	6.1508	5.14746	2.70255	4.52438	6.90741	4.49701
1810034E14Rik	1.26481	0	0	4.06195	0.497723	14.8756	6.80648	0.961776	2.90854	10.0546	0	3.03275	6.77177	1.26481	0.345465	0.690726	0	0	0.284017	4.18329	1.4975	0.716282	0.546777	8.81722
1810037I17Rik	16.3466	5.28606	10.9099	19.999	10.1085	2.49681	12.5669	5.32722	5.37007	8.38371	1.22839	6.99925	12.5028	3.11366	24.8756	15.3035	21.6335	12.0997	18.3534	18.958	13.8243	10.139	26.2475	7.07797
1810041L15Rik	0	0	0.0580505	0.41235	0	0.411845	0	0.292905	0	0	0	0	0.34372	0.385195	0	0	0	0	0.172992	0	0	0	0.166519	0
1810043G02Rik	0	0	0	0	0	0	0	0	1.85419	0	0	0	0	0	0	2.93558	1.89448	0	1.20707	0	0	0	0	1.62927
1810043H04Rik	110.73	98.6351	61.1876	108.658	67.1765	56.7292	78.0324	66.6585	67.902	28.395	84.9426	77.4395	49.4038	67.6685	44.1063	46.6128	70.1516	87.2825	110.855	72.1367	71.013	78.385	55.8465	48.944
1810044D09Rik	2.34484	20.0518	12.7217	10.0406	18.4547	30.085	25.2372	10.6983	25.8824	21.6468	44.4039	14.0561	4.18475	10.9426	12.8092	12.8054	2.83337	11.3018	8.42466	5.64032	11.1049	21.2467	18.2462	14.2142
1810055G02Rik	6.66074	14.3159	8.94302	7.77856	11.6759	12.301	13.0343	14.7343	5.01283	4.96888	19.7482	29.0384	10.8065	10.8995	7.27716	9.92047	4.39006	7.00449	12.2375	16.386	1.43384	2.74334	7.85302	18.7201
1810058I24Rik	28.0084	6.16392	27.9642	16.8655	22.0436	8.42242	18.8407	21.298	8.05098	25.1382	26.7037	9.44415	10.9343	11.0867	23.4285	25.3335	31.5522	19.4058	14.5442	14.2113	12.4355	16.1921	17.4053	14.8561
1810062O18Rik	0	0	0	0	0	3.24486	0	0	2.79158	2.33474	0	0	0	1.01163	0	0	0	0	0	0.912514	0	1.1458	0	0
1810064F22Rik	1.98018	0.49804	0.447635	4.23958	1.16885	5.29298	10.6562	1.50575	3.18752	0.507788	6.24972	2.96754	6.18441	2.64025	0.540859	0.811048	1.09667	1.31233	2.4456	2.67927	3.51672	2.42972	5.56421	3.00091
2010002M12Rik	2.37062	0.170355	0.306227	0.725075	0.133269	5.06931	2.08283	3.6053	3.42663	1.21582	3.20658	2.0301	0.604395	1.8062	0.185001	0.369892	0.136406	0.897764	1.67304	1.83289	3.20772	0.639297	0.585612	1.23176
2010009K17Rik	1.99929	1.00569	0	0	0.786752	0	3.074	0	0	0	0	2.39694	0	0	1.09215	0	0.402636	0	0.897891	2.40456	0	3.01927	1.72858	0
2010012O05Rik	25.1381	19.4945	15.1538	39.2443	7.83136	15.1186	25.7674	40.62	35.1661	37.3348	19.2838	18.2084	18.6929	17.1079	18.0236	29.1724	25.4183	8.58232	24.2257	17.6364	27.9026	27.879	30.3376	13.3336
2010107E04Rik	814.887	1119.79	994.695	748.674	895.669	474.025	772.88	859.438	933.362	923.934	745.62	321.912	702.075	545.342	1001.16	888.332	1226.11	1035.33	1142.78	1053.29	613.63	960.688	907.009	562.111
2010107G12Rik	0	0	0.795841	0	0	0.564617	6.49558	0	1.45724	0	0	0	0	2.11232	0	0	0.10635	0.890843	0	0.317562	0.62523	0	3.65261	0
2010107G23Rik	5.92509	9.27258	0.595295	1.40952	2.33162	3.51948	6.07342	4.0049	4.23897	5.06468	6.23347	2.36786	2.34984	3.51118	2.87708	15.1002	0	3.6491	3.54799	5.14667	3.8973	2.98265	4.55363	2.39449
2010109I03Rik	5.43526	1.82272	3.82257	19.3949	2.13886	7.10275	15.7854	6.42917	9.99909	1.54866	5.71815	4.34421	5.38895	5.63659	1.64952	3.29806	0.729738	2.03756	1.35612	5.08435	7.86524	1.59604	12.5315	8.05396
2010111I01Rik	0.649526	0.163364	0.489434	1.39064	2.30039	0	0.499339	0.493907	1.19491	0	0.341666	0.778714	0.579592	0.866038	1.9515	4.96598	1.5697	2.2697	2.4795	0.585892	0.38451	1.59396	1.68474	1.77181
2010204K13Rik	0	0	0	0	0	0	0	7.32821	3.32422	0	2.53468	0	0	0.8031	0	0	0	0.580622	0	1.44883	0	2.27403	0	0
2010300C02Rik	1.8292	8.01832	2.36289	2.23791	3.9076	2.79396	2.81249	7.55086	2.1633	2.27835	3.02407	0.939868	0.932717	4.18105	0.856494	0.713534	1.94717	0.188925	3.99017	3.77142	2.7845	4.04497	3.38899	3.64334
2010308F09Rik	1.62567	3.27101	0	0	1.91918	1.73815	0	2.47236	5.98139	0	0	1.94901	0	3.25135	0	0	0	0	9.49126	0	3.84949	1.22752	0	1.97093
2010315B03Rik	4.5435	0.623317	3.48589	17.6867	3.41335	6.62438	4.44555	4.39719	16.3372	8.6854	2.60726	8.91358	8.10862	9.36241	21.8866	4.2858	2.9946	3.88211	4.63753	2.73225	26.4079	14.5027	7.49951	4.25653
2010320M18Rik	4.58896	1.53891	1.84422	9.825	1.80583	4.90649	4.70384	4.65267	4.22109	2.35355	8.04634	0	2.72992	6.11865	0.835608	4.17681	1.84834	8.47864	4.80884	15.6377	10.8664	0.577512	7.93524	5.56357
2200002D01Rik	26.9726	18.0905	10.8398	9.62476	6.1916	7.20973	27.6478	10.2552	22.7428	12.6807	7.09411	5.38956	0	14.9849	4.91147	6.13751	9.05336	10.292	8.07571	5.40669	0	14.4264	17.4904	2.72509
2200002J24Rik	1.86818	0	0	3.9998	0	0	0	0	0	0	3.93083	0	0	1.24546	3.06161	3.06071	1.50494	0	1.67803	2.24688	4.42376	0	0	0
2210013O21Rik	0	0	0	5.70065	0	0	0	0	0	2.04836	0	0	0	0	0	2.18111	0	0	0	0	1.57622	1.50787	0	0.807021
2210015D19Rik	6.81278	9.96946	3.1735	0	4.14328	0.662198	9.52273	6.5934	11.3939	2.54115	8.47052	8.16783	3.31596	8.25796	1.01499	8.45576	2.24514	7.7614	7.51008	5.21423	2.93315	9.58702	4.28388	3.7544
2210016F16Rik	50.8819	41.8456	39.0711	23.344	40.0457	28.9283	34.7704	38.0771	34.9165	31.2736	16.144	36.7949	32.4311	36.6136	34.6339	67.042	27.7323	54.4986	40.4433	38.1261	36.3369	47.2631	37.7079	52.8756
2210016L21Rik	29.3531	33.8735	49.1808	27.7259	44.5051	40.6148	58.4061	22.3205	20.6471	59.7747	42.6883	87.9785	38.5187	48.3466	36.3141	41.0181	13.5615	38.2823	41.0989	25.9583	27.5982	21.8383	35.0824	53.3808
2210018M11Rik	3.12295	6.99775	8.30046	2.43137	13.0714	6.98162	3.92866	8.20361	0.522291	10.9205	8.06438	12.9341	0.506674	5.11031	4.49759	6.35678	14.5798	2.80518	13.2603	9.21926	7.73111	7.39587	2.45464	10.8423
2210404O09Rik	0	0	0.618613	1.09855	0.605739	0.548602	2.36675	3.12133	18.4067	1.05261	1.07961	1.84546	0	2.05241	3.92409	0.560418	0.309999	0.618267	0.691308	3.08554	11.5424	1.35602	6.65438	0.622071
2210408I21Rik	0.404685	0	0.243952	0	0	1.5144	0.311112	0.307727	0	0	1.06437	0.242588	0.361113	0	1.98961	0	0	1.26784	0.636113	1.33847	0	0	0.174945	0.245316
2210409E12Rik	244.846	138.369	225.953	122.965	226.009	193.917	204.499	64.3599	86.1946	153.48	410.235	235.561	302.101	120.912	348.418	189.84	504.662	387.547	494.15	369.007	386.522	295.581	462.591	153.921
2210420H20Rik	0	0	0	0	0	0	2.79455	0	0	0	1.91213	0	3.24368	0	0	0	0	0	0.816265	0	0	0.686199	0	0
2300002M23Rik	4.56568	1.83732	11.8348	0	0	1.95263	4.21198	1.38872	1.67987	4.21489	3.84264	1.09476	0	0.60876	0	4.48806	0	0	0	0	0	0	0	1.10707
2300009A05Rik	0	0	0	4.08006	0	0	0	0	0	0	0	0	0	0	0	0	3.45405	0	0.85585	3.43795	0	0	0	0
2310003H01Rik	1.79463	9.56912	2.27187	4.61079	3.95482	3.0701	2.20747	8.73384	6.93323	5.70658	0.377608	3.87285	1.92169	6.7	4.11751	1.56811	6.07188	3.89245	2.25675	4.96437	1.69984	4.06532	4.03427	5.8746
2310005A03Rik	0	0	0	0	0	0	0	1.24327	0.751964	0	0	0	0	0.545002	0.446577	0	0	0.197012	1.46857	0	1.93579	0	2.12043	0.495559
2310009B15Rik	0	0	3.6093	0	0	0	6.13724	0	0	4.09432	0	0	7.1236	1.33053	7.63169	0	1.60772	0.480971	0.896319	1.20017	4.72591	0	3.45111	0
2310010J17Rik	2.1182	1.06551	0	0	0	0	0	0	0	0	0	0	0	0	1.15712	0	0	0	0.951298	0	0	0	0	0
2310011J03Rik	19.2336	22.4598	20.9114	36.7673	30.275	34.5189	24.2919	20.8936	18.3236	17.9673	16.6213	45.2948	25.7442	21.9814	28.8937	33.0116	21.1657	24.0036	32.3923	23.5455	20.3322	29.8242	28.5076	25.8169
2310014L17Rik	2.46284	0	0	0	0.276906	4.51415	1.62289	0	2.26541	3.96981	0.740293	2.10907	1.25581	1.17279	0.576593	0	0.070856	1.18706	0.158011	3.38523	1.24969	0.132833	1.21679	0
2310015A10Rik	0	0	0	0	0	0	0	0	0.865418	0	0	0.281993	0	0	0	0.513803	0	0	0.316903	0.282889	0	0	0.203363	0.570328
2310015D24Rik	0	0.196518	0.235506	0.836433	0.768681	0.835409	1.20136	1.18829	0.71871	0.200365	0.411006	0.468377	0	1.0418	0.213414	0.213351	0.0786777	0.188299	0.175454	1.17466	0	0	0.337776	0.473644
2310022A10Rik	7.97799	8.65992	8.85923	14.3839	18.8368	13.9174	16.7858	8.9402	6.17974	9.69082	11.0437	15.6057	22.4811	12.8768	13.0745	9.17235	18.6883	20.6431	32.4352	15.4028	16.4057	10.9385	10.1651	17.3084
2310022B05Rik	0	0	0.207732	2.21337	0	0.368444	1.58952	1.04815	0	2.4743	1.45014	0	0	0.689204	0.564737	0.56457	0	0	0.464286	1.24336	0.815995	0.780611	1.78765	0.208893
2310033P09Rik	27.5486	25.8676	18.8211	19.6606	17.3453	12.7637	40.9454	9.77586	20.2721	7.5354	6.76256	26.4223	29.4989	15.917	10.0327	30.0892	25.7058	22.794	18.9708	23.7452	21.7445	22.5351	23.0246	22.2662
2310035C23Rik	7.16725	3.07512	6.86208	6.76991	5.64086	8.11394	4.53765	6.73244	6.39879	7.78421	3.54837	5.05459	4.51451	8.99424	3.68496	3.33851	2.67456	4.01334	4.63894	5.32418	4.24291	1.91008	8.74844	12.523
2310036O22Rik	180.137	195.366	169.817	172.323	110.101	69.6644	231.791	172.924	179.799	175.601	157.255	32.1652	36.4805	41.7342	188.433	148.609	78.4735	138.241	169.261	106.79	125.547	190.042	113.773	75.8962
2310039H08Rik	1.47425	0	0	0	1.74042	1.57625	0	0	0	6.80489	0	3.53494	0	0	0	0	0.890696	0.355284	0	7.09235	0	1.66978	2.54927	1.78735
2310039L15Rik	17.7507	17.8581	21.4009	30.4034	28.6392	98.6902	51.8559	18.897	26.1243	30.9529	408.972	44.6906	22.1753	46.152	30.0598	35.8672	18.2315	35.5057	28.699	24.5512	48.3375	14.0735	36.8334	63.4856
2310040G24Rik	232.33	96.8968	288.527	78.7057	194.424	393.046	332.349	89.4514	592.423	639.517	408.401	259.148	309.661	265.661	701.248	676.95	464.336	464.22	431.892	292.689	503.139	700.053	480.569	487.578
2310045N01Rik	62.6776	72.6109	49.2329	89.4621	45.5923	36.5533	49.6452	54.8822	47.1707	35.0678	5.99452	68.3127	98.2998	69.6421	51.8774	39.4151	49.3431	54.0114	57.1508	39.9757	42.7262	32.2685	54.1911	51.8107
2310047M10Rik	1.26481	3.81739	0.762453	2.70796	1.24431	6.76162	3.88942	0.961776	0.581708	3.56776	5.32255	9.85644	4.51451	8.8537	8.63663	12.7784	4.83968	9.14431	0.568033	7.22568	5.99	2.86513	1.09355	12.2674
2310057M21Rik	14.9269	15.794	13.3422	2.20404	13.1658	2.20134	3.95705	8.61081	5.68151	9.76747	8.12266	16.0445	6.43023	11.6671	5.90474	14.3358	3.93907	4.21751	9.47774	5.262	1.21883	17.4897	9.34559	16.849
2310061I04Rik	17.4615	9.70817	3.60105	1.96764	14.8277	5.8957	2.8261	8.38607	5.07212	10.8409	4.83429	14.3236	6.56061	5.51419	0	9.53592	8.14364	10.4095	2.0637	4.42128	8.70482	16.3077	10.3297	9.47078
2310061J03Rik	0	0	0	0	0	0.902551	1.29791	0	1.55294	3.03055	0	0	0	0	0.461132	0	0	0.610298	1.13733	1.01526	0.999442	0	0	0
2310067B10Rik	0.684303	3.098	13.0629	4.39529	1.52595	1.4633	1.75358	1.38761	3.77668	0.116986	0.239973	2.46123	4.885	4.10584	2.49211	13.8271	2.38874	4.34269	4.40499	6.7213	3.51085	0	5.12762	11.0618
2310068J16Rik	0	0	0	0	0.800087	1.08693	0	0	0	1.04275	0	0	0	1.35545	1.11067	0	0	0	0	1.22266	1.20361	0	0	0.616244
2410002F23Rik	109.245	62.1834	39.5129	72.63	52.7187	28.8935	48.6226	76.0754	92.0249	30.3733	22.3812	54.4572	48.2281	29.132	59.6773	85.0934	74.2236	54.5943	51.9028	73.9929	42.8873	47.974	44.7408	40.0823
2410003L11Rik	13.0346	12.1768	0	7.97345	6.59483	1.99092	0	0	8.56403	21.0101	17.6309	0	0	1.24139	8.13762	10.169	6.00007	4.03874	8.36271	10.0779	6.61396	1.40603	11.2697	3.38632
2410004B18Rik	30.3891	24.1057	42.9797	32.5317	41.3953	51.2371	26.9566	10.6654	34.4037	34.1687	72.5491	47.6437	45.8906	47.532	28.0936	29.3619	37.4266	32.3928	35.1697	36.5492	49.8183	19.8575	46.4856	20.5472
2410004N09Rik	57.9008	76.7856	31.7307	45.0785	22.7849	36.5815	24.2797	88.057	58.1009	6.74901	44.3013	41.0192	65.7576	19.3004	47.4444	44.5558	27.0315	25.3704	34.2775	68.055	34.2765	34.7774	38.6835	17.5494
2410004P03Rik	1.90143	0	0	0	0.249415	0	0.974517	0	1.74901	0	0.666799	0	1.13114	0.845086	0	0	0.255287	0	1.13859	0	0.750415	0.478584	0	0.38421
2410006H16Rik	192.816	238.748	106.547	248.751	161.48	118.937	129.228	240.607	204.645	101.425	93.6238	112.62	154.409	69.2164	78.3224	145.799	142.381	125.105	182.071	124.87	90.7303	155.859	96.1782	67.4326
2410007B07Rik	13.2639	8.34012	8.99524	11.8326	3.04475	3.54542	11.8965	10.0861	1.01672	6.80269	3.48857	5.3007	13.8085	8.10577	6.64191	4.22542	10.2397	7.72492	12.9066	3.98816	3.92603	5.84234	22.936	6.70039
2410012M07Rik	7.53865	5.05618	0	12.1052	3.70823	5.37351	0	0.955414	12.1351	7.73271	0	2.25952	1.12116	5.44461	5.1477	3.43078	1.01214	2.87654	3.38565	8.31123	1.48759	0.237181	1.08632	12.5671
2410015M20Rik	93.5825	132.871	52.3189	87.2538	64.1489	40.3458	78.9062	78.0478	72.1965	48.7699	74.6338	50.669	53.8752	30.188	99.7694	98.9156	102.44	60.3832	75.2445	50.8301	76.8445	111.123	74.3863	45.749
2410016O06Rik	15.0586	24.9237	5.27087	23.9204	22.1739	11.4262	51.5348	8.12631	21.4473	17.9375	22.9969	9.90039	5.2015	10.6868	39.0075	19.8959	5.67398	27.2761	10.0353	10.224	25.8807	13.7547	35.699	3.53355
2410018L13Rik	2.42984	4.48165	2.92951	10.4046	1.91236	8.65987	6.22666	4.92714	6.70515	0.830795	1.7042	5.82624	0	9.17942	6.19431	5.75016	8.97132	3.31825	6.91127	6.33183	1.91791	1.83474	8.40335	6.87373
2410021H03Rik	0	0	0	0	1.17703	0	0	2.27444	0	0.767013	6.29346	0	0	0	0.816966	0	0	0	2.6866	0	0	0.564628	0	0
2410088K16Rik	9.57641	0	4.32964	0	4.71059	2.55976	3.68105	7.28202	4.40436	4.91146	0	2.87028	17.0907	3.19215	0	5.22978	0.482149	10.9623	1.07521	4.31911	5.6691	4.5194	2.06994	5.80513
2410089E03Rik	3.91874	4.05197	5.77451	3.2628	2.31314	1.86217	3.68211	2.81431	5.20665	2.95889	4.80982	2.8711	2.13694	2.32223	4.34087	2.73453	4.40635	2.09865	2.93322	1.96379	3.60865	5.13715	2.54111	3.43128
2410114N07Rik	3.59493	0.60278	0	5.13118	0.471555	10.2498	11.0548	1.82242	5.51124	1.84374	10.0854	2.8733	8.55431	5.59214	3.92762	0.65441	0	1.73271	1.6145	4.32365	11.3501	0.90483	12.4327	8.71684
2410127L17Rik	4.89796	10.9502	7.54552	23.3035	13.2778	6.98249	5.02058	13.2426	32.5384	65.5917	18.3214	1.95738	5.82747	10.8844	42.5127	11.8881	11.3984	23.0829	12.465	29.1268	50.2585	63.0782	19.7623	5.60829
2410131K14Rik	9.81672	6.65564	7.71877	3.65525	4.53487	3.19442	3.28124	2.59644	3.53339	0	6.28639	12.7926	3.04687	7.1136	8.6268	19.8124	5.32928	13.166	10.351	9.23998	8.08537	3.70624	1.10707	8.5381
2410141K09Rik	28.7664	22.2619	22.0097	37.901	8.70774	21.2932	6.80459	43.7487	40.7083	17.0232	23.2797	10.6117	31.5928	19.1777	62.8572	22.9603	72.6387	33.596	28.8197	33.2669	73.3571	123.644	63.1353	33.5345
2500004C02Rik	25.2175	6.34253	3.98139	77.1299	2.59902	46.8632	90.4709	53.8747	35.3463	7.39048	56.2184	26.634	76.0795	36.4255	13.1197	7.54158	3.86938	6.65605	6.47163	15.8868	33.4113	9.29405	55.546	23.6579
2510002D24Rik	5.54996	5.11825	2.23042	7.92168	5.82401	4.94498	8.53335	4.22026	5.10505	6.16723	2.91941	6.65384	0	5.54999	6.56889	12.1236	11.9222	1.11459	3.32336	8.89998	2.19034	1.04768	17.5945	6.16795
2510003E04Rik	9.22001	6.49306	4.58536	8.88304	6.71222	4.43608	2.83525	8.41321	4.66449	10.4031	5.81992	10.5011	3.29092	6.76137	5.03664	1.25879	3.24943	9.44333	7.45337	5.54448	4.91231	8.3543	5.58014	7.54525
2510009E07Rik	0	0	0	0	0	1.17975	0	0.335616	0	0.226361	0	1.05829	0	0.294242	0	0	0	0.531825	0	0	0	0	0	0
2510039O18Rik	4.1728	3.98815	4.02472	6.2538	0.656827	7.13845	6.4159	2.53844	2.30298	5.35028	2.19499	5.00276	6.70234	1.39094	2.27949	7.74797	2.60512	3.62022	7.30872	4.5168	9.88097	0.157542	4.32937	4.04722
2610001J05Rik	6.95259	5.7229	3.04812	18.9452	1.74107	0.675787	2.91544	9.61243	12.7905	7.13156	0.66495	1.51553	0	3.37097	21.0617	7.59377	5.21886	11.4241	3.40631	4.94114	8.98001	5.48845	8.74358	8.81233
2610002J02Rik	12.0036	25.2846	6.55765	24.0936	10.6281	5.61495	9.22808	17.1144	10.3513	10.7735	3.15709	4.49722	8.0334	2.50076	11.0653	8.60383	21.9078	9.03997	16.8465	3.15806	11.5472	0	11.6756	13.1886
2610002M06Rik	0.390205	0.196283	1.23492	0.835431	0.76776	0.417204	0	0.296717	0.179462	6.40399	0.205257	1.16954	0.696384	1.17062	0.319737	2.13095	0	0.0940367	0.700973	0.351977	1.61697	1.03124	2.86766	0.354807
2610005L07Rik	8.52776	4.71865	2.14196	10.3462	2.01349	8.81389	12.6748	9.51077	14.9039	1.31209	3.58864	8.17912	4.56575	8.71731	3.10565	2.32855	2.17538	2.26065	2.42558	4.10256	8.41386	2.1464	7.12733	9.47731
2610015P09Rik	1.25127	0.157355	0	0	0	0	0	0.95148	3.16514	1.60435	0.658196	0.375036	0	0	0	0	0.37799	0.376934	1.26439	1.12868	0	0	1.35231	0.56888
2610020C07Rik	3.69998	0.531766	0.796579	3.395	2.288	12.4331	10.5651	4.0193	4.37576	2.1687	5.56078	3.16849	5.65989	4.93333	1.44371	0.288657	0.319345	2.0381	1.18692	3.49642	8.76134	0.798231	7.312	5.1266
2610020H08Rik	2.91208	4.39455	0	4.15652	2.86488	7.265	3.73122	5.90501	3.12507	0.24892	4.59546	1.16376	0.866179	1.61783	5.30263	2.38548	1.85713	0	0.435944	1.75119	8.04491	0.732958	2.09815	7.94373
2610028E06Rik	0.643293	0	0	0	0	0	0	0	0.295862	0.659852	0	0.385621	0	0.214432	0	0.351309	0	0.0775146	0.577813	0	0.761641	0	0.556191	0.194979
2610034B18Rik	0	0	0	0	0	0.557896	0	1.58711	0.479962	0	0	1.87672	0	0	0	3.13452	0	0	0	0	3.70672	0	0	0.316305
2610034M16Rik	0	0	0	0	0.966947	0	1.67914	0	0	2.94052	0	0	0.487252	0	0	0	0.934726	0	0	0	0	0	0	0
2610037D02Rik	0.627702	0.6315	0.756783	2.68783	0.864539	3.0201	1.93025	1.43194	1.44346	0.482895	1.32074	4.5153	2.24047	1.25541	1.20014	0.68559	0.505652	2.19344	0.986667	2.83103	1.85796	0.710956	1.89949	3.42456
2610206C17Rik	0.663712	0.333864	0.800198	0	0.261182	1.41927	1.02049	0	3.66303	0.340398	0	5.57005	0	0.884953	0.362567	0.36246	0	0.79975	0.298077	0.798251	0.785817	0.751741	0	0
2610305D13Rik	16.9092	11.6395	23.8736	95.2704	6.12874	24.2642	11.631	56.1691	110.104	103.839	20.5981	43.2123	30.9714	18.6892	103.066	14.5805	11.2914	9.22239	6.19513	16.0554	74.8118	26.8799	8.84878	12.4081
2610306M01Rik	0	0	0	4.7193	0.433703	1.17838	0	0	0	3.95672	0	3.96399	0	2.939	3.61235	1.80564	0.221956	0.531207	0	2.65106	2.60976	0	0	4.00857
2610318N02Rik	23.404	12.2256	12.7518	7.70893	8.85562	1.92487	0	15.0587	13.2479	15.2348	0	2.15838	4.8194	2.40042	4.91728	20.1549	19.5784	4.55554	10.1066	7.03703	6.39454	9.51572	4.66963	4.36531
2610507B11Rik	9.33967	10.5515	15.2752	19.3407	8.07364	15.5518	17.4206	13.5054	11.2668	16.5688	12.0809	6.24112	6.83121	11.3301	8.19666	3.92989	13.4131	16.0139	11.9646	18.1384	4.89449	18.6134	5.82465	16.892
2610507I01Rik	3.92287	0.986651	6.97612	1.67978	1.85246	11.744	3.0158	2.3864	7.57762	1.00596	2.88893	6.11405	2.8004	11.2456	1.07148	6.64119	1.97507	8.31938	2.29032	6.36938	6.03794	5.77612	4.40923	5.70721
2610524H06Rik	14.471	17.5916	13.0851	5.16376	17.0838	16.7617	24.1041	9.16995	15.5294	34.0164	6.34341	17.3493	6.45647	13.6671	20.4216	15.147	12.6287	26.1556	8.12378	67.4421	18.5611	27.7725	22.938	19.7374
2610528J11Rik	11.2091	5.01197	5.25551	10.6661	0.490108	0	5.74486	11.3647	14.893	10.8589	9.17195	1.49317	8.89088	0.830308	0	1.36031	2.2574	1.50073	11.1868	0	4.42376	9.4043	0	3.01993
2700029M09Rik	67.4315	35.858	88.557	30.9367	71.6456	51.4981	20.7359	71.7861	58.4816	87.4473	50.6722	70.4493	55.0137	59.0831	59.4638	96.2713	42.4861	56.6448	57.5394	42.8673	87.8208	93.8323	74.9589	57.2269
2700038G22Rik	14.9728	2.51056	14.0403	28.4949	5.56469	32.0175	29.4162	12.6505	9.18165	14.9316	8.75113	12.9645	11.8761	20.5183	6.3616	16.8078	1.84272	9.82268	5.23005	16.007	20.6819	2.82644	22.2949	24.7078
2700049A03Rik	1.97743	0	0.0596018	5.5038	1.63412	4.01708	1.5202	3.30806	6.36618	1.41983	0.624104	1.89659	1.05871	1.58195	1.40428	2.0518	1.354	0.953095	1.68734	2.73501	7.49191	1.7171	1.19678	2.99675
2700054A10Rik	0.524192	0	0	0	0	1.40115	0.402986	0.797204	0.241085	0	0	0	0.935505	0.524194	0.143176	0	0.158351	0.126327	0	0.945674	0.620629	0.0989528	0.453216	0.47664
2700060E02Rik	69.4321	89.2135	84.3927	58.1692	57.9122	22.5937	49.8966	60.8314	47.2054	62.7041	36.5229	24.4297	29.6314	23.6473	61.016	68.8288	64.1392	55.6544	70.8383	50.3762	22.3385	31.3425	39.8032	25.1619
2700062C07Rik	119.26	137.201	174.405	82.7477	92.1232	96.8143	66.2162	78.9309	91.4161	95.7117	81.321	59.575	63.0632	95.7027	101.945	182.12	98.0724	105.383	91.2508	131.482	120.282	139.246	108.84	129.192
2700069I18Rik	0	1.47364	0	3.13609	0	1.56612	2.25216	4.45532	4.04205	0	0	1.75611	0	2.92956	0	0	0	0.353	1.31568	0.880846	3.4685	1.10603	2.53289	0
2700081O15Rik	0	0	0	0	0	0.244226	0.702418	0.347388	0.42022	1.40581	1.20155	0.547707	0	0	0	0	0	0.385336	0.102585	0	0	0	0	0.138467
2700089E24Rik	0	0.228566	0	0	0.715229	3.40076	0.698637	0.691037	0	4.6608	1.4341	0	2.43276	0	8.43938	0	0	0	0	2.18596	2.15191	0	1.57144	1.9281
2700089I24Rik	0	0	0	0	0	0.66691	0	0.948616	0	0	0	0	0	0	0	0	0	0	0.28013	0.375095	0.738504	0.235494	0	0
2700094K13Rik	149.372	103.842	44.5165	93.4268	57.4595	37.6838	61.9328	63.8115	52.4891	76.6087	40.6109	60.3647	32.948	17.9024	44.9247	67.8254	138.918	65.9284	68.5915	74.6864	55.639	99.4827	56.5927	61.0436
2700097O09Rik	38.4025	39.1178	37.0397	39.0545	34.3798	15.3974	41.332	43.8026	42.3887	10.8325	94.9427	50.6446	32.5543	33.2823	74.4726	40.8954	72.5051	53.2147	70.7118	19.0521	22.7337	47.1205	71.386	22.1152
2700099C18Rik	5.36279	0	0	5.74089	2.11035	2.86693	1.37426	9.51518	11.5101	10.5433	10.3435	2.14314	1.59513	2.97934	11.7182	0	7.20009	0	13.6479	4.8374	9.5241	7.08642	4.63667	1.08362
2810001G20Rik	2.52962	0	1.90613	2.70796	1.99089	2.70465	0	0	0	0.648684	0	4.54913	0	0	0	4.14435	0	8.8395	1.7041	8.36657	0	0	0	1.53343
2810002D19Rik	0	0	0	0	0	0	0	0	0	1.18313	0	0	0	0.51264	0	2.51961	0	0	0	0.924829	0	0	0.66484	0
2810004N23Rik	65.9677	53.0935	71.3316	65.3223	44.4555	59.0707	41.8394	53.9249	53.0945	54.9785	47.7133	103.804	47.0921	95.6537	53.6041	54.9392	67.4227	62.5975	52.9574	52.0668	69.3173	77.5191	40.638	81.9774
2810006K23Rik	7.53909	2.59477	7.17587	7.64585	5.30893	19.0912	16.4725	6.03454	9.12463	6.51213	12.5234	48.0472	10.6222	21.956	5.85246	9.31782	2.87678	11.2837	6.7717	8.59009	7.0469	6.44171	9.26285	19.9642
2810008D09Rik	5.69796	12.4203	0.572475	36.5981	7.47414	12.1844	17.5218	17.3312	24.4589	9.74107	0	11.3855	16.9482	27.8568	0	2.07448	1.53002	10.9854	12.795	42.2601	2.24874	2.86831	6.56862	29.9351
2810013P06Rik	1.68579	0	0	4.81238	1.32677	7.81054	1.72799	4.27298	3.1013	16.7154	0	4.71587	0	4.12084	4.91147	0	0.226334	3.92722	0.757098	10.1375	8.64902	0	3.40091	9.87845
2810021J22Rik	0.23295	2.81232	0	2.49374	0.550019	2.98882	0.358173	1.06283	1.07138	5.8542	1.47045	4.18925	2.07869	5.74613	3.69038	2.16268	0	1.06665	1.25543	1.82111	1.65484	0	1.20845	1.97697
2810025M15Rik	30.5418	63.8538	30.4936	20.4345	13.8966	26.5323	20.5448	14.5153	20.1922	52.3766	25.1027	24.0296	25.5501	14.6347	24.5049	44.3042	33.0607	18.861	26.1471	40.7506	32.7707	42.5202	20.6301	31.8212
2810047C21Rik1	0	4.88164	0	4.45233	1.09112	0	0	1.05421	2.55046	3.19962	0	0.831055	1.2371	0.462124	7.952	0	1.1168	0.167052	0	1.66739	1.64142	0	2.39731	0.840401
2810049E08Rik	0	0.520185	0	0	0	2.21133	0	0	0.951214	0	0	0	0	0.689412	0	0	0	0	0	0	0	0	0	0
2810403A07Rik	23.9394	8.21924	36.6506	25.2205	46.8037	64.5991	54.3358	15.6033	40.1958	11.1085	57.5666	80.1803	47.4709	54.9723	17.6442	32.3727	32.9829	23.718	42.3227	39.9891	49.4889	17.5025	56.8375	46.2997
2810403D21Rik	3.40177	0	2.39243	4.85547	1.78487	6.06191	1.74346	1.7245	2.08605	9.3049	3.57882	1.35946	4.04734	0	1.23886	9.28872	2.51197	1.63961	4.07401	2.04567	4.0276	0	0.980391	4.12424
2810408I11Rik	7.99153	16.0798	0	3.42199	1.88688	3.4178	2.45748	0	8.82108	12.2959	3.36299	5.74862	0	2.13109	20.0816	1.74571	5.47201	6.93326	7.17809	14.4172	0	19.3098	19.3466	3.87551
2810408M09Rik	8.54085	4.60314	10.4811	1.30614	2.64076	9.78408	5.62799	8.35016	5.61155	4.06747	12.8362	7.314	15.2425	8.54089	15.9964	8.32901	2.94864	4.9987	6.57556	4.03548	5.05606	7.37039	6.3295	13.3133
2810417H13Rik	0	0	1.00729	1.02215	0	0	0	0.726067	1.31743	0.489706	0	0.572373	0	0.318279	0	0.521444	0.0961469	0.920433	0	0.287096	0.565248	0	0.825549	0.289405
2810428I15Rik	71.1161	77.6541	63.2598	70.5596	52.5579	31.5275	50.6719	31.6552	23.9324	27.5775	54.7445	41.5907	46.4335	26.5964	28.4259	73.8856	69.1652	66.464	52.1925	33.3783	36.9657	30.1238	71.9848	69.3964
2810429I04Rik	0	1.95981	0	0	2.29974	0	0	0	0	7.99267	0	0	0	0	0	0	0	0	0.874868	2.3429	2.30641	0	1.68426	3.54261
2810433D01Rik	0	0.429718	0	0	0	1.82675	2.62696	3.89757	0.785785	0	0	1.02418	0	1.13903	0	0	0.172041	0	1.91828	0	0	0	0.7386	0.517848
2810454H06Rik	0	0	0	0	0	0	1.24048	0	0.742115	0	0	0	0	0.268932	0	0.220299	0	0	0.72467	0	0	0	1.74388	0
2810459M11Rik	0	0	0.721824	0	0.538515	0	0	0	0	0.701848	0	0	0	0	0	0	0	2.2261	0	0	0	0	0	0
2810474O19Rik	25.116	14.4254	33.953	34.1101	37.4691	61.9242	47.551	39.0522	36.2056	33.6451	40.818	27.1903	56.5313	69.1006	80.0686	18.1176	46.0893	28.5927	35.9437	19.274	87.4348	59.3712	38.2449	39.0853
2900005J15Rik	0	0	0	2.40027	0	0	0.86187	0	0	0.287488	0	0	0	0	0	0	0	0	0	0	0.663673	0	0	0
2900026A02Rik	0	0	0	0	0.460893	0.208709	0.300134	0	0	1.40159	0	0	0.348371	0	0	0.319807	0	0.611553	0.175333	0.117386	0	0	0	0.11833
2900076A07Rik	1.33442	4.69872	5.2287	0	0	4.28025	0	2.02942	1.22744	0.684384	0	0	2.38149	3.55846	0	0	0	3.53744	4.79436	0.802457	0	0	5.76869	1.61782
3000002C10Rik	1.7834	0.448548	0	1.90914	0.350899	1.9068	2.74207	0	0	0	0	3.20717	4.77415	1.78341	4.384	0	0.17958	0.214894	0.800936	0	2.1115	1.00997	0.770964	0.54054
3010026O09Rik	3.99857	4.02277	17.4756	8.56097	11.4079	19.2386	12.296	13.6825	19.3096	13.8426	13.6717	23.9694	5.35207	17.3272	26.2117	20.7448	19.3265	8.67266	17.5089	16.2307	28.4052	9.81264	19.0144	21.815
3110001I22Rik	9.19597	7.47246	0	1.51451	8.62937	6.05062	15.2269	3.22741	0.650675	20.6794	11.9072	10.1769	6.31219	14.1477	4.25066	7.72618	9.97219	14.8313	9.84838	8.50774	4.18761	26.7068	2.44641	15.0083
3110002H16Rik	109.195	105.279	131.812	88.2435	158.611	159.674	119.336	65.1243	62.0376	98.28	122.199	152.733	158.576	149.877	159.653	133.297	122.998	171.179	101.446	179.613	121.679	94.5775	175.862	216.101
3110007F17Rik	1.23869	0	0	0	0.974888	1.3244	0	0	0	0	3.90947	0	2.21064	3.30318	0	0.676461	0	0.298515	0	0	2.93315	0	0	0
3110009E18Rik	4.18583	0	3.46955	0	4.52978	1.11886	6.43593	3.18296	4.81285	5.90368	0	2.50919	3.73515	3.48821	0	8.57223	3.79343	2.77408	0	0.629291	0	3.95084	7.23815	0.634353
3110021N24Rik	0.628914	2.21452	2.4643	5.38604	0	4.03458	1.93398	2.86941	0	1.29021	2.64659	0	2.2448	1.25783	0.343559	0.686914	2.02651	0	2.54204	1.1346	1.48924	0	1.63128	4.19366
3110040N11Rik	9.30823	20.0669	15.6312	8.54099	12.5587	9.95228	8.17821	20.2231	17.1241	13.6398	30.777	6.37692	4.7463	11.5245	27.6034	17.4285	21.9594	31.4051	33.443	35.9842	15.7438	39.661	44.8383	35.4675
3110043O21Rik	1.06904	0	0	1.52588	1.40228	2.28601	0.547899	0.541939	0	1.64483	2.62424	0.854443	0	2.13808	0	0	0.717645	0	2.40055	1.50003	0.421903	0	6.16193	1.08007
3110052M02Rik	0.782867	0	0.0786547	1.11742	0.10269	0.558023	0	2.38121	0.480072	0.40151	0.823612	1.25144	0.465718	0.347942	4.56169	0	0.262769	1.44644	0.820377	0.784633	0	0.0985222	0.451245	1.58189
3110056K07Rik	0.717628	0	0	1.53645	0	2.30185	1.10339	1.09139	1.3202	0	0	2.58109	5.12289	1.91368	5.8803	9.0138	0	3.80476	0	4.31548	2.54896	0	1.86138	6.9603
3110057O12Rik	0	2.30034	0	0	1.25969	0.488942	0.703123	2.7819	1.68256	0.234536	2.40551	0	0	1.21947	4.7464	0.998947	4.23641	2.42454	1.23226	1.65	3.79002	2.41712	3.55844	1.66327
3110062M04Rik	0	0	0	0	0.240778	0.327099	0	0.465267	0.281406	0	0.643707	0	0	0	0.668487	0	0	0	0.274791	0.367945	0	0.577512	0	0
3110070M22Rik	0	0	0	0	0	1.08018	3.10671	0	0.929289	2.59071	0	1.21122	0	0.673521	0	0	1.83114	0.24347	0	0.607534	1.19614	0	0.873486	0
3110082I17Rik	22.6203	9.02438	3.99675	10.02	9.20839	1.66796	10.7937	20.1664	12.1972	8.00088	4.92363	10.2867	4.17616	11.9602	6.39146	0	16.8082	0.187977	7.70675	0.469061	5.54106	11.485	7.41836	3.30984
3300002I08Rik	0	0	0.53007	11.2957	0	9.40157	0	0	1.61765	0	0	0	0	1.17243	1.92138	0	0.354171	0.847636	0	0	0	0	0	0
3425401B19Rik	0.205443	0.310029	0	0.87971	0	0	0	0.312443	0.188974	0	0	0	0	0.136963	0	0	0	0.0495104	0.738126	0.123544	0.243239	0	0	0
3632454L22Rik	0	0	0	0	0	0.232705	0	0.331001	0.600595	0	0	0.260935	0	0	0	0	0	0	0	0.261764	1.54612	0	0.376353	0.131935
3830406C13Rik	0.46007	0	0	0.985013	1.26732	1.96761	0	4.8978	8.46377	0	0	0	0.821069	2.45372	4.2725	3.26624	1.29715	2.1066	1.65296	1.10666	3.81297	2.43175	0.795553	3.06779
3830408C21Rik	0	0	0	2.571	0	1.28392	0	0	0.552285	0	0	0	0	0.800561	4.26389	0	0	0	0	1.08319	0	0	0	1.45587
3830417A13Rik	0	0	0	4.43883	0	0	3.18772	0	0	0	0	4.97121	0	0	0	0	0	0	0	0	0	0	2.39004	0
4632415L05Rik	1.10801	0.27868	0.0834917	5.3376	0.763039	3.85021	3.40726	3.37019	3.31237	0.568268	2.33137	0	0.988716	2.77005	0	0.605099	0	0.534048	1.86606	1.66577	2.29575	0	1.91598	3.0225
4632427E13Rik	8.51714	2.5706	1.02686	32.8234	2.01098	21.8555	13.0955	10.3625	26.6368	4.36819	1.79208	14.2956	6.08008	15.8987	0	0.93026	5.1458	0	0	7.17054	20.1681	9.64679	5.89114	19.6194
4632428N05Rik	0.235162	1.30121	2.55168	0	1.57318	1.5086	1.08472	1.7882	0	2.29154	3.46361	0.563869	1.25905	0.470325	1.67001	3.59588	1.37342	1.36014	0.633675	2.12123	0.278425	0	2.03321	1.99574
4732456N10Rik	0.899442	0	0	0	0	0	0	0	0	0	0	0	0	0	0	0	1.81139	0.325139	0	0	0	1.01874	0	0
4732471J01Rik	7.85093	1.51893	0.182027	1.29299	2.61417	5.81134	3.71422	0.918453	3.88853	0	1.2707	5.06825	2.15558	5.63659	0.329904	0.659612	0.972985	1.60094	2.71223	5.08435	5.00516	3.42008	2.08859	3.66089
4831440E17Rik	0.730977	0.122567	0.0734413	4.1734	0	3.64726	1.87319	2.9645	2.68951	0.124966	0.25634	2.6291	1.7394	1.78684	1.86346	6.12098	0.637916	3.40577	0.547144	1.90483	3.46183	0	1.89601	2.95407
4833417C18Rik	1.72796	1.30382	1.56248	11.0988	0.339991	8.31387	6.64209	1.31397	5.56305	1.77245	7.2716	6.21496	10.7934	6.91189	2.35985	1.88732	0.869988	2.29035	3.10416	3.11735	9.20639	1.30477	11.952	6.80859
4833420G17Rik	12.2401	7.43094	32.313	23.4951	30.8931	42.4199	24.0114	21.8245	32.2236	22.5127	31.5267	61.7345	36.1562	46.7095	26.9762	25.8157	28.6453	16.5798	29.9497	25.889	26.4852	22.4684	28.8289	41.4486
4833427F10Rik	1.54521	1.9432	1.16436	1.65415	3.04033	2.47819	2.37584	1.175	2.13201	0.396247	2.43845	9.26274	1.37884	4.12058	0.844106	1.68771	1.24476	0.930963	2.08189	2.32305	1.82949	0.291693	1.33599	5.1518
4833439L19Rik	28.1276	18.222	12.9738	32.848	17.1061	15.4926	17.6922	12.9628	18.4245	17.0487	12.1056	14.3063	12.1693	15.3424	22.3496	37.2382	26.9498	12.6328	32.5376	29.2162	22.2015	15.9291	19.1605	19.6341
4921506M07Rik	1.54103	0	0	0	0.606421	4.11915	3.55412	1.17182	0	0	1.62124	0	0	0.51368	1.68365	0	1.39657	0	0.346043	0	1.82454	0	0	1.40124
4921513I03Rik	0	0.328131	0	0	0	0.697449	1.00297	0.992056	0.600022	0	0	0.782057	0	1.73951	0	0.356236	0.262739	0	0	0	1.54464	0	1.69197	0.790853
4921515E04Rik	1.97418	0	1.04131	2.11336	0.776871	2.63847	3.79424	3.75297	12.2574	2.02499	2.59616	2.36683	0	2.96128	3.77453	0.26953	0.596369	0.832585	6.42795	2.37436	12.8555	2.23602	1.70687	1.19673
4921517D22Rik	0	0	0	0	0.142727	0	0.557665	0	0	0.186017	0	0.434836	0	0	1.38692	0	0	0	0	0	0.429423	0.136934	0	0.219863
4921524J17Rik	22.1488	16.8918	45.8698	22.9455	39.6434	30.5566	18.6753	22.8185	15.7729	40.6743	41.3415	43.6859	35.7029	43.8215	40.5912	69.0626	38.5622	35.47	46.848	40.3875	42.2961	35.0671	51.89	33.3494
4921531C22Rik	0.598211	0	0.180307	0	0	0	0	0	2.20102	0	0	0	0	0	1.63393	0	0.481895	0	0	0	0.708266	1.35511	0	0
4921536K21Rik	1.30587	0	1.04961	2.79589	0	0.46541	0	0	0	0.446497	0	1.04374	0	1.74117	1.18894	2.61489	0	1.67844	2.15041	4.44999	2.06149	0	2.63447	6.06899
4930402H24Rik	23.0174	14.7045	17.5524	17.741	23.5501	16.2426	25.1272	22.7536	11.8565	13.5757	18.1616	29.2513	29.1656	24.8589	19.9923	13.9528	21.6941	26.4594	27.0836	25.607	12.8084	24.8537	22.488	25.1153
4930404A10Rik	0	0	11.3021	0	1.28311	5.22937	3.76005	6.19857	2.99925	13.3783	5.14551	2.93188	2.90957	0	0	0	0	0	0	3.43139	8.68614	4.30862	0.704787	0
4930404N11Rik	3.2794	4.94887	18.2863	7.02123	7.09775	7.01263	10.0845	2.4937	7.54128	19.342	6.90017	21.6242	8.77894	13.1177	35.829	22.3865	5.94396	13.8305	3.682	9.86041	3.88273	3.71436	2.83537	9.93971
4930405A21Rik	0	0	0	4.90427	1.80281	0	0	0	0	2.3496	0	0	0	0	1.87697	0	0	0	0	0.688742	1.35603	0	0	2.77713
4930415O20Rik	0	4.0512	0	0	0	2.15273	0	0	1.85201	4.13049	0	0	0	0	0	1.09955	0	0	1.80847	2.42155	0	0	0	1.22051
4930427A07Rik	24.7959	10.4226	18.6332	24.726	16.4409	13.0742	24.024	24.7958	12.1852	5.57462	10.3631	28.0988	33.3408	26.4944	16.1431	27.4536	16.0755	17.0265	23.1873	25.3285	8.84752	23.468	22.0259	16.0606
4930430F08Rik	1.4133	4.02859	0.709973	0	2.03925	1.00739	0	0	1.30001	1.6913	0.49562	0	0.840756	0.942206	0	0	1.32825	0	0	0	0	0	0	1.99904
4930431P03Rik	0	0	0	0	0	0	1.53565	0	0.45935	0	0	0	0	0	0	0.272719	0.100571	0	0.224276	0	0.591256	0	0	0
4930432K21Rik	98.6977	63.6683	65.5569	38.1536	78.937	87.4505	43.5587	41.0001	37.8273	89.521	35.0922	112.85	73.3925	77.6791	79.6257	56.3952	13.0671	52.4162	18.0586	14.5633	2.16399	28.6371	0	119.382
4930433N12Rik	0	0	0	0	0	0	0	0	3.03397	0	6.0726	0	0	0	0	1.35096	0	0	0	0	0	0	0.712947	0
4930444M15Rik	2.74932	0.345744	0.828673	2.94316	0	3.67444	1.0568	2.09062	0.63223	5.9927	0	0	0	0.458222	1.12641	2.62751	0	3.64412	0.308684	0	0	0	0.594266	0.416653
4930444P10Rik	19.0727	4.79702	7.18588	20.4174	34.3998	15.2943	36.6565	21.7547	26.3156	30.1606	21.7375	5.71655	39.7113	16.9536	30.3884	51.211	40.0109	33.3238	32.1212	51.6124	26.3451	29.4032	13.7419	53.9545
4930447C04Rik	0.596645	0	1.61852	0	0.70437	0	0.917373	1.81479	5.48816	1.53001	0.627699	0	0	1.1933	2.93338	5.21335	0.480634	2.3006	0.535914	1.79397	5.6513	3.60416	2.5793	4.34017
4930452B06Rik	0	0.208377	0	0.886905	0	0	0	0	0	3.82419	0.435807	0.993278	1.47858	0	0.678875	0	0	0	0.372081	1.24554	0.980914	0	0.358158	0.251112
4930453N24Rik	35.1039	40.4846	70.968	69.6584	69.4068	89.7126	31.5946	35.1572	48.041	129.539	111.694	117.02	65.7047	97.0357	34.1432	105.672	43.9693	46.0131	30.3772	57.1511	50.6855	59.1549	62.1823	86.6756
4930455D15Rik	0.705194	0	0	1.50982	0.277505	1.50798	2.16854	0	0.648662	0.361673	0.741896	0.845454	0	0.470131	0	0	0	1.18963	0.316707	0	1.66986	0	0	0.427481
4930465K10Rik	0	0	0	0	0	0.965486	0	1.37331	0	0.926251	0	0	0	0.602006	0	0	0	0	0	0	0	0	0	0.547393
4930468A15Rik	0	0	0	0	0	0	6.98776	0	3.13531	0	0	5.44867	2.02771	3.02984	0	0	0	0	0.510267	0	0	3.43168	0	0
4930481A15Rik	0	0.272196	0	2.31707	0	0	1.66399	0.822945	0.497739	0.555047	0	0	0	0	0	1.18204	0	1.04324	0.729057	0.325403	0	0	0	1.96812
4930483K19Rik	0	0	0	0	0	0.984999	1.41648	0	0.847403	0	0	0	1.64413	1.22835	0	0	0.742127	0	0.413741	0	2.18148	0	0	0
4930486L24Rik	0	0.835024	0	0	3.59282	0	1.27617	0	0.763465	0	0.873201	0	0	0	0	3.62618	0	0	0	0	0	0	0	1.00628
4930500J02Rik	12.9386	5.0065	2.3999	14.9163	12.5331	11.7056	6.12116	4.54093	9.15492	10.209	3.14123	5.96618	5.3287	8.62578	7.6117	5.97885	6.61449	4.55725	6.70478	10.1747	7.07029	4.8849	12.9078	13.8765
4930502E09Rik	1.50939	0	0	3.23162	0	0	0	0	0	0	0	0	0	0	0.824541	0	0	0	0	1.81536	0	0	0	0
4930503E14Rik	0	0	0	0	0	0	0	0	0	0	0	0	0	2.35759	0	0	0.534141	0	0.39705	0	0	1.00135	0	1.07185
4930503L19Rik	1.49226	0	4.34791	0	0	1.59552	0	1.51298	0	0	0	2.98179	0	0	0	0	0	0.599376	0	1.19651	6.47827	0	0.860142	0.603064
4930506M07Rik	0	1.12373	0	0	0.329661	0	0	0	0	1.00251	0	0	0.498355	0.372326	0.610172	0.152498	0	0.672958	0	0.167924	0	0	0	0
4930507D05Rik	0	0	0	1.11207	0.613193	1.11071	0.798624	0	1.43332	0	0	0	0.926977	0	0	0	0	0	0	1.2494	0	0	0	0.314863
4930511M06Rik	2.32434	0	1.00083	1.42184	0.130667	4.97034	3.5738	3.53492	8.24663	2.21388	1.74666	1.59237	1.77779	2.65641	1.81389	0.362671	0.267486	0.800216	6.56151	3.19486	7.46961	0.501453	3.73217	3.01927
4930513N10Rik	4.47218	2.04511	2.81846	4.35226	4.15971	3.91224	1.87533	3.09155	4.48764	3.12771	4.27722	1.9497	0.725576	4.87877	7.32909	4.66258	3.2751	4.605	3.65179	5.13424	5.29494	5.83281	2.4606	7.64007
4930515G01Rik	0.910945	1.83292	0	0	0	0	2.80125	0	0	0	0	0	0	0	0	0	0	0	0	0	1.07853	0	0	1.10441
4930519F09Rik	1.4752	0	0.444641	1.57921	0.870774	7.88637	2.2682	2.24352	2.71388	0	3.10396	2.65292	0	0.983472	0.805862	0.402812	0.445636	0.711027	1.98757	1.33068	3.4932	0.556954	1.27546	1.7885
4930519F16Rik	0.977352	0	1.47292	2.09252	0.384604	6.26987	1.50273	0	2.69701	3.00753	5.1411	4.68698	10.4655	5.86414	4.80511	5.33743	5.11756	9.65695	0.87787	8.22828	6.94295	14.7597	6.76015	8.29446
4930519G04Rik	1.1167	1.12346	0.67317	2.39086	1.53804	5.37285	5.15095	4.24576	5.1359	0.572723	1.17482	2.00821	2.9894	1.11671	3.05011	2.13445	0.449785	1.48015	2.50758	6.04379	3.96643	0.210802	3.37925	7.10779
4930520O04Rik	0	0	0	0	0	1.94174	1.39616	0	0.835249	0	0	0	0	0	0	0	0	0.875328	0	1.63816	2.15019	0	0	0
4930522H14Rik	1.17727	0	0	0	0	0	0	0	0	0	0	2.82284	0	0	0.643108	0.642917	0	0	0	0.707953	0	0	0	0
4930526L06Rik	2.2345	1.68601	0	0	0	8.36187	3.43565	1.69914	2.05537	0	1.1754	4.0184	1.99391	1.48967	0	0.610141	0.225003	0.269249	1.00353	1.34372	0	0	1.93195	2.70906
4930528D03Rik	0.919768	0.462667	0	3.93846	0	1.96682	0	0	0.846035	1.88689	0	1.10271	0	0	0	1.00459	0	0.221658	0.413074	1.10621	0	0.694506	0.795232	1.67266
4930529C04Rik	0	0	0.097277	0	0.38101	0.345071	0.496228	0.49083	0	0.165524	0.339537	0	0	0	0	0	0	0.155556	0.144944	0	0	0.121848	0	0.195641
4930539E08Rik	0.248061	0.249562	1.19629	2.6555	0.390465	1.32613	0	0.754515	0.912702	0.254447	0.260972	0.2974	0	1.15762	0	0.135469	0.399656	0.239124	0.891246	0.149172	0.587395	0	0.214474	1.80447
4930539J05Rik	4.56751	4.59514	1.37669	0	2.69608	2.44177	7.02277	3.47319	2.10068	2.34254	0	5.47597	0	1.52251	8.73286	8.73028	7.3588	5.50369	5.12824	2.74669	2.7039	6.89774	3.94907	4.15317
4930548H24Rik	0	0	0.722113	1.70979	0	1.7077	0	2.42904	0.734575	1.22873	0	0	0	0	0	0	0.482486	0	0	0	0.945513	0	0	1.9364
4930550C14Rik	0	0	0	0	0	1.97	0	0	0	0	0	0	1.64413	0.614173	3.5228	0	0	0	0	0	0	0	0	1.67537
4930550L24Rik	15.9485	24.7968	0	0	0	0	0	0	0	6.69234	0	6.95295	0	0	37.621	0	0	0	0	0.43594	0	64.8654	0	72.5087
4930555B11Rik	0	0	3.13685	1.59157	0	1.58962	1.14298	1.13054	0	2.66879	1.56413	1.78246	0	0.495585	0	0	0	0	1.33542	2.23515	1.76027	0	1.28544	0
4930556G01Rik	0	0	0.385505	2.73836	5.03309	2.735	0	1.94514	0	0.655964	1.34557	0	2.28259	8.52674	0	2.79391	0.257579	0	0	1.53827	0	0	0	0
4930556M19Rik	0.261975	0.13178	0	1.68267	0.309275	2.24082	2.014	1.59367	1.44585	0.13436	0.55122	0.314081	0.467538	0.698604	0.71555	0.143068	0.105518	0.378806	0.705928	0.47262	1.55086	0.197815	1.13252	0.952841
4930558J18Rik	0	0	0	0	0	0	0	0	0	0	0	1.33163	0	0	0	0	0.33553	0.133837	0	0	5.91775	0	0	0.673304
4930562C15Rik	3.27384	2.99422	0.627943	3.18605	0.117119	1.59107	0.915217	0.45263	1.36881	0	0.626223	0.356818	0.531154	1.98415	0	0.487603	0.239752	0.502074	0	0	2.81901	0	2.57324	1.26291
4930563E18Rik	0.733801	0	0	0	0	0	1.12826	0	0.674976	0	0	0	0	0.489203	0	0	0	0	1.31822	0.882548	0	0	1.26889	1.77929
4930563E22Rik	0	0	0	0	0	0	0	0	0.949204	2.99906	0	2.06196	0	0	0	0	0	1.9895	0	1.03426	0	0	0	0.41703
4930565N06Rik	1.41506	0	0	0	0	2.52161	0	0	2.16937	0.241914	0	0	0	0	0	0.257593	0	0	0.211837	0.5673	0	0	2.0391	0.857794
4930579G18Rik	0	4.31601	0	6.68002	0	1.66796	1.1993	0	7.89228	2.80031	0	1.8703	0	0.520008	3.40878	0.425971	0.942516	0	0.350307	1.87624	0	0	1.34879	2.837
4930579G24Rik	1.7363	0	0	0	0.455509	1.23763	1.77977	3.52081	2.12948	0	0	0	0	2.31508	0	0	0	0	0	6.26479	0	3.93318	2.00161	2.10506
4930590J08Rik	0.335668	0	1.41643	0	0	1.43557	0	0	0	1.03293	0	0.804863	0	0	0.366732	0	0	0	0	0	0	0	0	0.610436
4930591A17Rik	0	0	1.40198	0	0	0	0	2.35799	1.42617	0	0	0	0	6.2019	0	2.54018	0	0	4.17794	0.932379	0	5.8537	5.36214	0.939877
4930594C11Rik	1.24094	0.208074	0	0.885617	0	0	0	0	0.760971	0	0	1.48775	0	0.55153	0	0	0	0.0996857	0.185771	0	0	0	0.357638	0.752243
4931403G20Rik	1.23066	0	0	1.31743	0	1.97372	1.89221	1.87162	1.13201	0	0.647357	0	0	0.820445	0	0	0	0	0	0	0	0	0	3.35707
4931406B18Rik	0.287051	0	0	0	0.225919	0.613826	0.441356	0	0.26404	0	0	0	0	0.191368	0.156808	0	0.0578092	0	0.644582	0.172619	0.339861	0	0	0.174008
4931406C07Rik	1.52914	0.576898	4.26332	6.54781	1.50436	5.72231	0.587783	1.16278	2.81312	1.76457	1.60873	1.83328	3.41125	1.78401	1.25299	3.13155	2.84857	1.38192	1.54518	1.83911	4.52616	0	4.62734	2.78085
4931406P16Rik	6.86738	6.02064	7.92476	4.20089	17.2955	21.6081	5.732	2.68562	7.58023	11.9751	13.6239	10.1152	4.90238	13.8656	12.8622	4.50042	6.8756	10.4974	9.69315	9.20339	8.82772	4.59285	9.16078	17.2465
4931409K22Rik	20.1953	1.99547	3.91312	20.847	4.25742	12.3387	8.87181	9.87221	12.2737	1.47966	0.7588	13.4031	15.4465	14.9061	4.92507	5.12055	2.68722	1.91201	4.211	4.98793	8.53954	4.49308	8.10684	8.96304
4931414P19Rik	0.881697	2.88285	0	0	0	0	0	0.670453	0.811016	2.26098	0	0	0	0	0	0	0	0	1.38591	0	0	0	0	0
4931428F04Rik	3.20741	10.3258	0.676723	0.686709	1.13595	0	1.97262	0.487791	1.18012	3.12548	0	6.5371	0	0.427657	4.20509	2.6274	2.26079	3.78753	2.01665	1.92879	0.379749	0	0	0.38886
4931428L18Rik	0	0	0	0	0.409916	4.45501	1.60163	0	0	0	0	0	0	0	0	0	0.839132	0.251037	3.74258	0.626415	0	0	0	0
4931429I11Rik	0.371445	0	0	0	0	0	0	0	0	0	0.390777	0	0	0	0	0	0	1.34274	0	0	0	0	0.963454	0.225166
4931429L15Rik	0	0	0.674492	1.19778	0.440303	1.79447	2.58053	0	1.0292	0.286924	1.17713	0.670719	0.998423	1.49186	0	0	0.450668	0.134823	0	1.00928	1.32474	0.844863	0.483698	0.339131
4931440F15Rik	0	0	0	0.745228	0	0.372158	0	0	0.32017	0	0	0	0.621194	0	0	0	0	0	0	0	0	0	0	0.843995
4931440P22Rik	0	0	0	1.31247	0	0	0	0	0	0	0	0.73494	0	0.408678	0	0	0	0.443197	0.275308	0	0.725792	0	0	0
4932411N23Rik	0	0	0	0	0	0.67058	0	0.953837	0.288453	0	0.329913	0.375964	0	0	0.171307	0	0	0	0	0	0	0	0	0
4932414J04Rik	0	0	0	0	0.146504	1.19416	0	0	0.342449	0	1.17501	3.1244	0.66442	2.73017	0.203374	1.01657	0.374882	0	0	0.223881	0	0	0	1.80545
4932414N04Rik	0.312817	0.157355	0.282859	0	0.123099	1.00339	0.480972	0	0.28774	0.32087	0.658196	2.62525	0	0.625637	0.170883	0.341666	0.251993	0.301547	0.280976	0.188114	0.370367	0.354307	0.270462	1.13776
4932435O22Rik	0	0	0	0	0	0.358155	0	0.509442	0	0	0	0	0	1.1166	0	0	0	0	0.601761	0	0	0	0.579243	0.20306
4932438A13Rik	1.07624	1.69631	1.05967	3.84039	0.931739	1.30413	1.2135	2.61883	4.61982	3.8638	1.50967	1.46234	0.256096	0.526163	3.17476	0.509379	0.621332	0.190202	1.45004	0.604053	1.69898	0	1.36476	2.13119
4933401B06Rik	0	0	0	0	0	0	0	0	0	0.479462	1.96703	1.1208	0	0	0	0	0	0	0	0	0	0	0	0.566702
4933402N22Rik	0	0	0	0	0	0	0	0	0	0.527495	1.08204	0	0	0	0	0.561682	0	0	0.461912	1.237	0	0	1.77851	0.623475
4933404K08Rik	0.794695	0.399752	0.239529	1.70145	0	1.69936	2.44377	1.20859	2.92395	0	0.836056	0	0	3.1788	0.43412	0	0.320087	0.383032	1.42761	0.955786	0	0.300033	0	1.44521
4933404O12Rik	0.574102	0.144394	0.0865202	1.84374	0.112959	0.920739	3.08949	3.92899	0.52808	0.441661	0.603982	0	0	0.191368	0	0.156762	0.115618	0.0691774	0.257833	0.517858	0.679721	0	1.24092	0.348015
4933405D12Rik	0	0.746412	0	0	0.583917	0	0	0	2.72979	0	0	1.77898	0	0.989235	0.810584	0	0.298832	0	1.33281	0.892316	3.51366	0.560217	2.56587	0
4933406J08Rik	9.1772	5.43102	6.50848	2.31158	8.49737	9.8122	6.6402	4.10498	11.9174	17.7194	4.54346	7.11928	10.5977	8.63741	10.9112	10.3184	5.54459	7.28542	13.0919	9.73896	12.1439	9.37534	4.20068	7.85383
4933407K13Rik	0	0	0	1.44542	0	0	0	0	1.55248	0	0	0.404696	0	0	0	0.368687	0	0.244047	0	0.202991	0	0	2.62667	0
4933408B17Rik	0	0	0.290843	0	0.18986	1.54756	0	0	1.33138	0.494889	0	1.73529	0.861045	0.643296	0.26356	1.84437	0	0.697631	0	4.64216	0.571231	0	0	1.46234
4933408J17Rik	0	0	0	0	0	0	0	0	0	0	0	0	0	0.408678	0	0.669547	0	0.147732	0.825925	1.84319	0	0.23144	0	0.371603
4933408N05Rik	104.451	137.695	138.089	111.044	112.254	106.287	124.048	99.6928	121.919	104.184	175.061	98.4532	84.8483	99.8889	127.496	112.51	153.05	141.136	124.876	126.057	67.3771	119.664	118.335	143.227
4933411G11Rik	1.05616	3.98455	1.27335	0	1.45465	1.12923	0.811947	0.803115	0.97149	0	5.55563	1.26622	0	0.704108	0	0	0.212699	1.52716	3.08312	0	1.87569	1.79436	0	1.60058
4933413J09Rik	0.336461	0	0	0	0	1.07922	0.517326	0	0	0	0	0.403382	0.600469	0	0	0	0	0	0	0	0	0	0.581808	0
4933416M07Rik	0	0	0	0	0	0.801608	1.15275	1.14021	0	0	0	0	0	0	0	0	0	0	0	1.35256	0	0	1.29644	0
4933421O10Rik	2.95998	2.53121	2.49807	4.43614	3.96033	13.6086	11.8329	4.05145	8.44036	3.33979	12.1447	25.9056	3.16954	9.66932	4.52748	5.33438	1.37106	3.56668	5.98206	4.62799	4.90635	2.1233	7.42168	13.2779
4933426M11Rik	25.4243	18.6743	47.6064	21.6771	29.1292	29.1079	42.2046	32.8489	39.1149	21.6938	43.3168	36.6852	23.6907	34.9492	26.5481	12.9015	31.718	14.3146	31.9305	17.1832	17.8479	15.6299	24.5107	17.5942
4933427D06Rik	0	0	2.75207	3.72358	1.71098	1.85951	0.668517	3.30622	1.59975	0	2.74454	0.521272	0.775959	2.89863	0.237516	1.42467	1.75126	1.57173	0.976341	3.13757	3.0887	0	0.375922	2.37211
4933427D14Rik	0.263064	0	0	0.563222	0	0.843798	0	0.400074	0.483951	0	0	0	0	0.52613	0.574818	0	0	0.126793	0	0	1.24584	0.297955	0	0.318933
4933427G17Rik	0.605201	0	0	0	0	0	0	2.76121	0	4.03507	0	0	0	0	0	0	0	0	0.271799	0.36394	0	0	0	0
4933430I17Rik	15.9786	8.03764	4.62347	13.6841	12.5757	8.88378	7.86173	11.6643	11.7581	5.90037	4.70686	11.494	9.12524	14.4873	12.5693	3.14139	15.3173	20.794	10.9076	7.68703	12.8644	4.8261	5.52604	2.7121
4933431E20Rik	1.05381	0.212038	0.190578	0.451244	0.248816	1.80277	0.648116	0.641066	0.775467	0	0.665196	0.505365	1.12842	0.843054	0.460535	0	0.4669	0.304754	1.51448	1.01394	1.74676	0.238716	1.27558	0.255524
4933433C11Rik	0	0	0.240199	0	0	0	0	0	0	0	0	1.91085	0	0	0	0	0	3.45693	0	0	0	0	0	0.483084
4933433G15Rik	1.97674	0	0.893717	4.23222	1.55576	2.11352	1.51967	6.01256	0	0	0	1.18496	0	1.97675	0.53992	0.539761	0	0	2.6633	1.18872	0	0.373154	0.854547	1.19828
4933434E20Rik	39.9334	40.4749	33.9533	40.8347	37.5271	30.5886	41.2386	42.6029	33.4427	74.2807	32.6062	42.8741	41.4842	63.1786	47.5362	62.1693	24.3667	60.9021	31.8535	53.4045	47.9858	47.4801	80.39	49.8597
4933438K21Rik	0.67312	0	0	0	1.05954	1.43939	4.13983	0	0.61916	0.345224	0	1.614	0	0.448749	0	0	0	0	2.72072	0.809567	1.59391	0.254133	0	0
5031425E22Rik	0	0	0	0	0.352277	0.478572	0	0	1.64688	0	0	0	0	0.895207	0	0.97776	0	0	0.20102	3.49917	1.0599	0.506968	0	1.62799
5031439G07Rik	14.7205	24.8345	12.7646	15.031	15.3285	15.2548	28.9013	17.9098	13.7487	19.397	10.9598	11.9466	10.9126	15.551	8.53626	4.08135	11.539	17.1919	16.3751	8.57985	16.8924	10.8588	15.077	11.12
5330411J11Rik	1.38637	0	0	2.96822	0	3.70573	2.13161	1.05421	0	0	0	0	1.2371	0	0	2.27133	0	2.83989	0	0	1.64142	1.30854	2.39731	0.420201
5330426P16Rik	0	0	0	0	0	1.34264	0.96539	0.954888	3.46525	0	0.660553	0	1.12054	1.67434	0	2.40022	0	0.907882	1.12793	0	0	0	0	1.14183
5430401F13Rik	0	0	0	0	0	2.02399	0	0	0	0	0	2.26953	0	0	2.0682	0	3.4311	0	0.850163	0	0	0	0	0
5430405H02Rik	0.755197	1.13965	1.13812	4.85065	1.7831	13.7267	8.12808	11.4852	7.64123	0.387319	3.17801	2.71621	1.34777	2.01387	4.12544	0.412421	1.21671	1.09198	2.03498	1.81656	5.3648	0.570241	12.4059	3.20455
5430416N02Rik	16.3839	24.7246	2.74349	27.283	2.86549	35.0351	11.1961	27.6856	20.094	16.8057	1.91518	10.9126	3.24886	13.3499	5.96672	4.9708	5.86588	3.07099	7.35812	32.8418	12.9321	1.37459	12.5916	4.41412
5430416O09Rik	0	0	0	0.597131	0	0.596399	0	0	0	0.143041	0	0	0	0	0	0	0	0	0	0	0	0	0	0.169068
5430427M07Rik	0	0	0.336091	0	0.438795	0	0	0	0	0	0	0	0	0	0.609127	0.608947	0	0.268722	0	0	0	0.420985	1.92817	0.675939
5430427O19Rik	0.297156	0	0.179132	0	0	0.317717	0.456892	0	0	0	0	0	0	0	0	0.16228	0	0	0.533818	0	0	0	0	0.540399
5530601H04Rik	1.52679	0.921614	0.276113	0	0.120163	1.95891	2.34751	5.10834	1.68527	1.25287	1.285	0.732183	2.7248	1.01786	0.166808	0	1.96787	1.54537	3.42844	0.367255	3.97688	0	1.84808	1.11063
5730403I07Rik	0.561099	0	0.507363	1.20132	0	0.599923	0.862719	0	0	0.287772	0	0	0	0	0	0	0	0.270442	0	0	1.99298	0	0.970254	0.340133
5730405O15Rik	0	0	0.387244	0	0	4.12101	0	0	2.36356	2.63569	0	7.70155	0	0.856519	0.701836	0	0	0	0	0	3.04227	0	0	0.778816
5730409E04Rik	0	0	0	3.41839	0	0	1.84117	0.607048	0	0	0	0	0	1.33053	0	0	0	0.0961941	0.358528	0.480069	0.945182	0	0.345111	0
5730455P16Rik	3.26603	3.7913	0.302897	3.22735	0.790915	2.68616	4.24912	3.05665	6.00842	1.15965	1.05723	4.81924	0.896732	1.17243	2.33311	4.80204	4.04767	4.05655	1.1283	3.17268	8.62614	5.8808	2.17216	7.46245
5730480H06Rik	1.31365	0	0	0	0.516944	0.702273	0	0	0	0	0	0	0	0	0	0	0	0	0.589969	0	0	0	0	0
5730507C01Rik	73.9704	19.6193	87.2901	405.046	54.5124	114.559	37.9111	132.95	309.276	223.485	54.71	67.184	127.212	139.872	253.224	148.853	125.315	74.3306	124.829	56.6139	316.346	264.038	115.506	93.2131
5730508B09Rik	0	1.07282	0	0	0	0.760102	1.09306	0	0	0	0	0	0	0.947888	0.776704	0	0.859025	6.51036	0.319275	6.84016	2.5251	0	1.84397	0
5830415F09Rik	21.9434	52.9828	32.1879	23.4905	42.8876	31.2823	25.8666	28.9224	34.9861	20.6326	49.249	47.3541	48.2992	40.9612	53.9418	15.978	68.9392	31.3767	47.3035	43.1061	26.8464	48.3268	32.8852	30.1509
5830416P10Rik	0.215343	0	0.0649065	0.46105	0	0.460485	0.6622	0.654997	0.990399	0	0	0	0	0.430687	0.117636	0	0	0.0518961	0.193423	0.129497	0	0	0.558556	0.261077
5830417I10Rik	1.27484	0.524682	1.18768	2.97758	0.77531	3.71741	2.8511	2.99634	1.38585	1.66429	1.95083	1.8063	1.44783	2.39517	1.07627	0.632914	0.723542	1.14512	1.35327	1.74234	2.46989	0.962618	2.50507	1.96712
5930412G12Rik	0	0.238355	0	0	0	0	0	1.44127	0	0	0	0	0	0.315897	0	0.258771	0	0	0	0	0	0	0	0
6030407O03Rik	0	0	0	0	0	0	0	0.96231	0	0	0.665688	0.758609	0	0.421839	0	0	0	0	0.852523	0	0	0	0	0.76714
6030408B16Rik	1.15871	0.874292	0.174624	1.2404	0.227986	1.85833	3.56316	0.881099	2.66456	0	1.21902	2.08376	1.03395	2.70367	0.949458	0	0.466706	0.558483	1.56115	1.04519	0.685942	0	1.50273	1.4048
6030419C18Rik	0	0	0.642328	0	0	0	0	0	0	0	0	0	0	0	0.291037	0.872853	0	0	0	0.320383	0	0	0.460632	0
6030458C11Rik	4.58002	2.09443	2.32169	6.24009	2.04808	4.89692	2.88083	5.69897	5.74482	7.47397	1.53313	2.4959	1.85768	1.2491	4.20781	3.52442	1.34163	3.46178	1.30895	3.12979	5.42262	4.4015	3.23991	5.80513
6030468B19Rik	0	0	2.86769	0	0	0	0	0	0	0	1.11216	7.60438	0	0	4.04239	0.577314	0	0	0	2.54285	1.25162	0	0.914001	1.92248
6230400D17Rik	4.18968	0	0	2.24253	0.824354	6.71936	0	1.59294	3.85382	5.37191	0	0	0	3.49142	6.29394	0	0.21094	0.504842	0	0	1.24012	0	3.6224	2.53974
6330408A02Rik	1.70241	0	0	0	0	1.45616	0	0	0	0	0	0.816405	0	0	0	0	0.342848	0	1.83495	0	0	0	0.294381	0.412793
6330416G13Rik	1.25575	0	0	2.68857	0.12354	0.671319	0	0.477444	0.288771	0	0	1.12914	0	0.209293	0	1.37156	2.46573	0.756568	0	0.943937	0.371693	0	0	1.90306
6330418K02Rik	1.53791	0	0	0	0	0	0	0	1.41463	0	0	0	0	0	0	0.83987	0	0	0	1.84966	0	0	1.32968	0
6330549D23Rik	0.402968	0.608109	0.364376	0	0.158574	0	0.619583	0.612843	1.11199	1.03335	0	0.966234	0	1.07459	0	1.10033	0.0811537	0.0971125	0.361951	0	1.43131	0	0	0.244275
6430548M08Rik	1.45079	0	0	1.55307	0.499545	1.55117	1.67299	0	1.16767	2.13919	2.8618	1.08709	0.647291	0.725397	2.27851	0.198073	0.584348	0.305926	0.733002	0	0	0	1.41114	0.879452
6430550D23Rik	1.73454	0.872518	0	1.23789	0.227523	7.41823	3.55593	0.879311	3.72281	0.889595	0	2.77271	1.03186	1.92728	3.47428	0.31575	2.91099	0	0.259664	0	4.79185	0	1.99958	2.10292
6430562O15Rik	0.662169	0	0	0	0	0	2.03624	0	0	0	0	0.793872	0	0	0	0	0	0	1.18954	0	0	0	0	0
6430571L13Rik	0	0	0	0.956064	0	0.954893	0	0.679123	0	0	0	0	0	0.297701	0	0	0	0	0	0.268534	0	0	0	0
6720489N17Rik	0.863982	0.86921	1.30207	5.54938	2.20994	5.54258	0	5.25586	11.9208	28.3591	5.90817	9.32243	2.31288	3.74394	12.5072	8.72886	0.782989	8.53677	0.58203	7.53361	21.993	2.77263	23.157	0
6820408C15Rik	0	0.681622	0	0	0	1.4488	0	0	0	0	1.42557	0	0	0	0	0	0	0	1.5214	1.22229	0	0	0	0.410707
6820431F20Rik	30.575	15.38	6.78271	54.4639	4.52395	15.43	26.326	58.7751	85.947	8.15415	6.6906	17.0085	24.0091	29.8414	25.1203	7.88115	6.74863	2.12209	7.4699	6.7662	47.4944	27.7966	25.8008	11.8619
7420461P10Rik	0	0	0	0	1.21039	1.64432	2.36462	0	0	0	0	1.8438	2.74465	0	8.40119	0	1.85832	0	0	2.77449	0	0	0	0
8030423F21Rik	0.399857	0.201138	0	0.856097	0	1.28257	2.4592	1.21623	1.47121	0.205075	0.841336	0.958775	0	1.86601	0.655293	0.218366	0.0805273	0.192726	0.718313	0.480911	1.42026	0.150964	1.03715	1.21195
8030462N17Rik	1.33364	1.84485	0	0.713832	0	0.712957	1.02527	1.01411	0.306682	0.683984	0	0.399723	1.19005	1.33364	0	1.09247	0.134291	0.723145	1.6471	0.400994	0.394747	1.6364	0	2.02109
8430419L09Rik	0.541503	0	0	2.31872	1.70472	0	2.91406	0.823531	0	0	4.55749	1.94762	0.9664	1.26351	0.73952	0.591441	0	0	0	0	1.28225	0	0	0.984761
8430429K09Rik	0.44119	0	0.132979	0	0.520846	0	0	0	0	0	1.85661	0.528941	0	2.05889	0	0	0.0888512	0.212647	0	0.795933	1.04471	0.999411	0	0.267445
9030612E09Rik	0.613014	0.308362	0.369537	0	0.241231	0.65543	0.94254	0.932287	2.81936	2.51518	1.28984	0.73494	0	0.817356	0	0.334774	0.370365	0.443197	0.550617	2.21183	1.45158	0.694319	0	1.11481
9030617O03Rik	1.05877	0	0	0	1.5277	0	0	0	0	0	0	0	0	0.470568	0	0	0	0	0	2.54679	0	0	0	0.213939
9030624G23Rik	13.0641	13.3959	18.4767	21.5157	10.0842	8.59572	10.8159	9.16995	14.79	9.53491	6.87203	9.03607	8.96732	18.7588	14.5476	9.60407	17.1014	12.2302	15.5706	9.97127	11.3032	5.8808	10.8608	10.0515
9030624J02Rik	39.505	27.7247	17.2847	21.8272	18.8055	10.5596	19.104	20.3498	18.7552	17.9735	8.04409	14.1323	27.8601	13.8056	25.2353	24.3579	42.346	25.6438	24.3236	25.0976	14.7108	24.1766	11.8444	17.1882
9130008F23Rik	0	0	0	0	0	0	0	0	0	0	0	1.26564	0	0	0	0	1.59451	0	0.237053	0.634829	0	0	0	0.319968
9130011E15Rik	15.3467	15.0437	25.5004	6.73999	17.8079	13.4635	16.336	10.1737	16.6502	5.85271	7.03777	16.0403	23.1751	20.9871	21.9261	12.4641	6.4191	7.30208	10.0734	15.8546	20.0337	13.8166	10.2068	18.3675
9130019O22Rik	0	0	0	0	0.578196	0	0	0	0.540607	0	0	0	0	0	0	0	0	0	0	0.176714	0	0	0	0.178136
9130023H24Rik	0.636466	0	0	0	0	1.02076	0	0	0	2.44819	1.67398	0	0	0	0	0	0	0	0	0	0	0	0.275145	0.771639
9130024F11Rik	0.305685	0.307534	0.552819	0	0.240584	3.92203	1.88002	0.464893	1.4059	0.313554	1.60797	0	0	2.44549	1.50288	0.667751	0.800305	1.17869	0.960994	2.75737	2.17153	0	2.11436	0.185303
9130227L01Rik	0	0.300758	0	1.2801	0.470565	0.639268	0.919298	0	0.549967	0	1.25803	0.716818	2.13409	0.797201	0	0	0.240821	0.720447	0.268519	1.79774	2.12368	0.677198	1.03389	1.44976
9130401M01Rik	54.8886	56.0973	52.5206	35.4416	56.5704	26.0829	48.2252	50.3506	46.4815	45.5775	40.3301	65.8058	40.427	31.9459	33.3157	85.1679	49.8309	58.1603	61.4314	42.9621	44.356	46.0509	70.0552	69.7148
9130409I23Rik	0	0	0	0	0	0	0	0	0	0	0	0	0	0	0	0	0	0	0	0.722127	0.710878	0	0.519121	1.0919
9230105E05Rik	0	0	0	1.08439	0	4.33225	0	0.770276	0.465883	0.519524	0	0	0	0	0	0	0	0	0.227466	0	0.599665	0.191221	0.875816	0.307027
9230110C19Rik	6.44242	3.60078	4.31514	13.7933	18.3098	8.4189	11.0062	8.70915	9.87661	12.8494	6.02465	15.4476	10.22	3.34053	12.1221	6.25471	10.5237	1.72509	17.0385	1.72186	5.0851	6.75639	1.2378	3.47141
9230114K14Rik	4.84246	2.16523	1.29739	17.2796	1.27039	10.9303	11.5819	4.09141	5.44411	6.07092	10.755	10.9662	13.4434	7.17405	2.93923	9.40274	2.27552	1.68567	0.724926	2.91203	6.37038	3.04707	10.2344	7.82787
9230116N13Rik	0	0	0	0	0	1.16208	0	0	0	0	0	0	0	0	0	0	0	0.130965	0.488124	1.9608	0	0	0	0
9330020H09Rik	1.32975	0.334448	0.3006	1.4235	0.784916	4.97614	8.17821	2.52789	3.66944	0.340994	3.49739	4.38413	2.37315	3.54601	1.27121	0.907736	0.267798	1.52218	1.49299	2.99868	5.90394	0.376529	4.02395	4.43344
9330151L19Rik	1.3428	0	0	0	0.704554	0	0.68821	0	1.23516	0	0	1.07326	0	0.298402	0	0	0	0	0	1.34583	0	0	0	3.79864
9330158H04Rik	1.83628	0.738955	0.221389	0	0.289042	4.712	2.82337	3.35118	2.70251	1.13013	2.31822	1.7612	1.96628	2.93806	0.601864	1.20337	0.295846	0.973566	1.48443	1.3251	1.73928	0.693275	3.49282	0.890506
9330159F19Rik	1.00956	0.406268	0.0608584	0.432296	0	2.80648	1.55225	2.14951	1.11436	0	0.212421	0.726216	0.72069	1.21148	0.661795	0.220533	0.162653	0.194638	0.9068	0.728524	1.91247	0.0762308	0.349147	0.979178
9330159M07Rik	9.30115	5.69583	4.7537	24.2429	6.8429	31.1313	14.9228	16.6055	29.7583	31.5254	8.93435	19.3932	11.5474	15.6368	19.882	12.1465	3.74632	11.9872	10.3522	14.5912	26.8126	13.741	32.8664	20.5919
9330175M20Rik	0	0	0	0	0	0	0	0.679123	0	0	0	0	0	0.297701	0	0	0	0.107615	0.200548	0	0.528702	0	0	0.270694
9330182L06Rik	0	0	0	0	0.19384	0	0	0	0	0	0.518221	0.295279	0	0	0	0	0	0	1.32733	0	0	0	0.425888	0.1493
9430008C03Rik	20.1189	10.8432	3.57346	16.153	4.24132	11.1396	14.3621	13.1131	17.8452	5.89623	5.29151	13.7831	17.3116	9.58048	4.90643	7.84797	3.68999	6.92646	9.84227	9.07394	7.23115	7.73142	10.2505	7.62243
9430015G10Rik	6.85469	17.4559	17.5616	8.25522	7.41795	17.4063	11.8569	7.16704	7.48741	13.1834	2.7043	25.1678	7.64582	6.56911	6.08486	6.08306	13.287	9.29214	17.1241	12.1087	4.05789	11.9693	14.0756	9.34931
9430016H08Rik	43.0035	42.3984	49.2545	58.9253	48.3986	48.7378	25.1256	43.1645	73.5744	50.7271	52.4803	38.152	62.9323	50.4577	59.1989	30.9998	84.3531	45.5996	39.0125	48.6174	71.281	61.0463	66.9255	44.3161
9430020K01Rik	0.507915	0	0.816485	0	0.199873	0.36204	0	0	1.09013	1.82347	0	0.608938	0	0.338612	0	1.29443	1.15928	1.14244	1.44468	0.101812	0.200453	0	0.439144	1.23157
9430037G07Rik	1.4348	0	0	1.53596	1.12924	6.51984	2.7576	3.27313	5.27913	1.83967	3.7737	4.7305	1.92048	1.91308	1.56759	0.587671	0.722388	1.98822	1.28876	5.17695	1.69877	2.70851	3.41146	4.13138
9430038I01Rik	16.2075	35.6685	25.9522	36.8692	16.7421	64.9837	52.9548	30.811	20.4989	17.1443	50.0876	57.0791	50.6187	42.545	42.6086	52.5535	15.5042	39.5473	17.2874	27.4119	23.9866	22.9465	35.0326	47.8962
9430060I03Rik	0	0	0	0	0	0	0	0	0.626936	0	0	0	0	0	0	0	0	0	0.306099	0.819735	0.806966	0	0	0
9430091E24Rik	1.27996	0.214618	0.514392	0	0	5.93028	1.96801	0.648866	0.392451	2.84464	0	1.02303	0	2.2755	0.233069	0	0.343696	1.23385	0.191613	0.51314	0.505147	0.322161	0	0.258633
9530027J09Rik	1.35344	0	0	0	0	2.89417	0	1.02917	1.86741	0.694138	0	2.43394	0	0.451147	3.32705	0	0	0.489253	0.303918	0.406947	2.40365	1.27745	0	2.0511
9530036O11Rik	0	0	0.117391	1.66772	0	0	0	0	0	0	0	0	0	0	0	0	0	0	0	0	0.461123	0	0.336737	0
9530052E02Rik	0	0	0	2.55752	0	2.55439	0	0	2.19756	0	0	0	0	0	0	0	0	0.575753	1.60943	0.718342	0	0	1.0328	0
9530059O14Rik	0.286474	0	0	0	0	0	0	0	0	0	0	0	0	0	0	0	0	0	0.128657	0.172272	0	0	0	1.04195
9530068E07Rik	28.178	19.0539	38.2888	24.7251	33.0838	25.1887	22.0177	14.753	28.4686	33.4047	32.5604	31.0135	17.3123	33.2595	27.0006	29.0108	34.5138	32.5064	35.0603	25.0007	19.1421	19.7073	14.7774	29.4021
9530077C05Rik	0	0	0.955452	0	1.66323	0.564879	0	0	0.48597	0.541923	0	0	0	0.352217	0	0	0	0	0	0	1.87656	0	1.37037	0
9530082P21Rik	0.360403	0.362583	0	0	0.141824	1.54136	2.77069	2.19244	0.663022	0.18484	0.37916	0.432086	0.643197	0.720809	0.787512	0.590459	0	0.0868546	0.323718	1.08365	0.853414	0.272136	2.49283	2.4032
9630028B13Rik	0	0	0.100847	0	0	2.50414	0.51444	0.508844	2.15433	0.171598	0	0	0	0.892228	0.182774	0	0.134764	0.0806325	0.300527	0.201203	1.18841	0	0.578563	0.811286
9630033F20Rik	115.114	136.053	199.246	101.522	180.46	222.809	124.231	72.589	108.181	113.437	177.227	121.927	116.916	136.432	120.484	155.032	198.467	166.901	156.916	152.518	119.67	138.626	124.072	196.861
9830107B12Rik	0	0	0	0	0.360683	0	0.939508	0	0	0.313386	0.642844	0	0	0	0.500693	0.500545	0.0615289	0.147257	0.274423	0.91863	0.723457	0	0.264154	0.185204
9830147E19Rik	1.36451	0.343192	2.26202	7.79046	1.61087	4.37677	0	1.72932	7.11237	3.849	1.67478	1.36326	2.02932	2.42581	3.60274	1.73874	1.51139	1.42496	1.94056	1.50435	8.61622	4.29302	4.5224	2.61932
9930012K11Rik	0.573813	0	0	1.22854	0	0.613517	0	0	1.58344	0	7.24414	0	3.07219	0	0	0	0	0	0	0	0	0	0	1.04352
9930021J03Rik	0.283975	0.285694	0	1.21599	0	1.82175	0.218313	0.431877	0.391816	0	1.64315	0	0.7602	0.567953	0	1.7059	0	0.0342181	1.21158	0.597694	0.840548	1.07213	1.35039	0.0860715
9930104L06Rik	8.90912	5.45576	8.52291	9.95191	25.1509	8.69725	11.3159	9.42554	9.26383	6.75451	17.5231	33.4365	12.4433	22.9831	21.5832	9.30766	11.7014	11.2953	17.9182	16.7714	18.8032	20.9127	17.0802	19.4892
9930111J21Rik1	0.590004	0.148394	0	0.631601	0.116088	1.57707	0.453581	0.448646	1.89947	0.151298	0.931067	0.353677	0	1.18001	0	0.161104	0.0594105	0	2.38477	1.4192	6.28694	0.334129	0.765177	0.715309
A130010J15Rik	0.8917	2.54177	0.358357	1.27276	0.233933	3.4958	2.74207	4.06836	4.37449	3.65862	2.18892	0.712704	1.59138	2.97235	0.16237	1.13626	0.17958	1.64752	0.667447	2.68114	1.75958	3.36656	3.59783	2.7027
A230020J21Rik	0	0	0	0	0	0	0	0	1.27136	0	0	0.828535	0	0.460723	0	0	0	0.166546	0	0	0	0	0	0.418927
A230046K03Rik	50.7739	27.4977	35.8847	131.615	23.3487	182.205	233.305	76.6266	69.0713	29.8318	184.604	95.857	207.267	149.923	40.9139	24.2223	23.8984	51.7107	33.0249	81.1876	84.7598	39.7343	153.058	87.501
A230056P14Rik	0	0	0.244473	0	0	0	0	0	0	1.24797	0	0	0	0	0	0	0.163347	0	0	0	0.960318	0	0	0.49168
A230072C01Rik	6.21314	5.46939	8.11505	11.0853	8.35365	23.8042	26.2708	7.87424	11.9064	12.7461	31.5931	55.2461	14.7845	18.2943	7.35381	9.61367	3.64952	5.49019	9.99878	10.5862	20.2295	8.21007	18.3539	22.2842
A230072E10Rik	0	0.174238	0.835222	2.22481	0.40892	3.33313	7.98867	3.16071	5.09781	1.95414	3.27968	3.3222	3.09086	3.46382	3.78437	0	0.209273	0.834754	1.86674	1.04149	9.84253	0.784644	4.49222	2.72964
A230077H06Rik	0.781078	0	0.117712	0	0	1.25268	0.600474	1.18788	1.43693	0.200296	0.410865	0	0.69698	0.781082	0	0.213278	0	0.188235	0.52618	0.234852	0.924775	0	0	0.473482
A330032B11Rik	4.15693	4.4808	2.50588	13.9857	0.934755	20.9529	42.9143	12.6439	10.9248	3.6548	18.1179	14.2392	23.316	15.836	2.27082	7.13474	1.91352	2.43292	3.73381	8.9278	16.8744	2.01783	20.0242	11.1595
A330035P11Rik	0	0	0	0	0	2.69667	0	1.91788	0.773322	0.43118	0	1.00793	0	0.840722	0	0	0	0.405215	0.566357	0	0.995387	1.58704	0	1.5289
A330069E16Rik	33.2168	11.5677	12.3223	71.1175	12.5686	87.422	129.646	48.574	31.7292	18.3464	81.9879	38.2919	66.1209	57.0651	16.7496	9.76773	5.1458	23.7072	16.6392	35.3405	63.5296	16.8819	118.191	44.1437
A430005L14Rik	125.698	130.117	133.386	120.103	131.223	95.5207	143.752	42.6566	92.6883	75.6553	160.655	110.845	124.215	123.275	85.1224	180.406	169.041	146.956	152.093	253.629	129.144	137.271	135.624	146.726
A430033K04Rik	0	0	0.218641	3.10614	1.71273	0.387792	0	0.551598	1.33448	0	0	0.434836	0	0.483598	0	0	0.0730435	2.27259	0.651557	0.654327	0	0	0.313588	0
A430078G23Rik	1.92045	0.966033	0.347305	0.822338	0.604582	2.87466	2.95278	0.584133	4.23959	0.590965	4.84896	0.460483	1.37094	2.04849	1.04909	0.629266	0.541462	0.555378	2.41496	1.38584	1.819	1.74013	3.65292	1.16416
A4galt	18.8622	10.5424	11.6864	5.60891	2.88657	12.3245	5.63921	12.7494	4.81948	2.68719	1.65366	20.7294	10.2858	15.7186	6.58306	11.1593	1.58278	1.38895	8.94176	8.19207	3.72206	0.197815	10.8722	7.30512
A530032D15Rik	8.41745	8.79409	9.17261	6.93147	16.3072	20.0766	11.9467	11.8167	16.6765	27.8949	23.1607	34.9326	13.8667	22.8783	14.5021	16.2658	7.30236	16.2284	17.1569	8.9556	22.2319	21.7568	29.6707	21.5878
A530054K11Rik	1.76033	0	1.4591	8.95108	1.12567	8.46959	2.7066	5.01966	8.90567	2.70846	0.925974	5.53994	4.71239	1.90703	7.45255	0.240334	0.265885	1.59085	2.76701	4.63129	0.781568	0.498451	4.75619	1.33387
A530064D06Rik	1.19957	0	0.180782	1.28415	0.944102	2.56515	1.8444	0	1.10341	1.23045	1.89301	4.31449	0	1.19958	1.63823	0	0.483164	1.01181	0.808102	1.80342	3.55065	0.226446	0.518575	2.90867
A630001G21Rik	8.24086	3.55317	4.96776	5.04107	9.03383	6.92298	7.24042	5.37124	0.541445	0	4.33488	10.5856	9.45459	7.84847	2.89398	17.6802	15.6479	7.09283	3.43666	8.49543	10.4539	0.222235	5.59825	11.4183
A630010A05Rik	0.702585	0	0	0	3.31775	0	1.08026	0	0	0	0	0	3.76163	2.34196	0	4.60427	0	1.8625	1.26214	2.95751	0.831842	2.38731	0	0.8518
A630033H20Rik	0	0	0	0	0	0	0.516868	1.02249	1.23686	0	0	0.403025	0	0.22411	0	0	0	0	0.150973	0.404306	0	0.126916	0.290647	0
A630072M18Rik	1.47452	0.42384	0.190472	4.96093	0.414463	4.05397	4.85818	0.961065	3.48767	0	1.32965	2.27288	1.12779	1.26388	0.57535	0.690215	0.0848439	0.406113	0.756818	1.52007	2.24459	0.318112	4.37098	2.04306
A630075F10Rik	2.16447	0.544391	0.97859	2.31707	0.851754	2.31423	2.49599	3.29178	1.99096	1.94266	1.13856	5.18995	0	3.60747	0.591195	0	0.871805	0.782434	1.94415	2.92863	3.20334	0.612887	4.6785	3.93624
A730017L22Rik	4.31846	2.65503	1.44625	8.21853	0.18882	10.7736	8.85313	3.64868	22.0682	5.16789	2.01921	3.45159	5.99432	4.47842	3.66964	1.83428	0.966327	1.38763	14.0071	13.5617	24.4285	0.724626	8.71206	6.98082
A730020E08Rik	0.686088	0.69024	0	7.3446	0.269987	3.6678	2.10979	3.13026	3.15544	1.75937	0.721797	0.822549	2.44887	1.37218	0.374791	0.749361	0.276343	0.330685	0.308126	0.412582	0.81231	0	2.37277	1.6636
A730046J19Rik	0	0	0	0	0	0	0	0	0.222698	0	0	0	0	0.161405	0.132256	0	0.292546	0	0.978581	0.145591	0	1.82811	0	0
A730090N16Rik	0	0	0	0	0	0.881015	0	0	0	2.53564	0.866887	0	0	1.09867	0	0	0	0	0	0	0	0	0	0
A830010M20Rik	0.674714	0	0	0	0.132756	0	0.259352	0.513061	0	0	0	0	0	0.337359	0	0	0	0	0.0757546	0.304307	0	0	0	0
A830018L16Rik	0.549665	0.138248	0.0828373	1.17684	0	0.881546	0.845138	0.835944	1.1376	0.493338	0.722841	0.82374	0.980966	0.274834	0.2252	0	0.110697	0.231815	0.308572	0.330543	1.95237	0.103761	1.30691	0.666403
A830052D11Rik	12.1019	3.55107	1.82381	17.2735	3.17486	26.9567	21.7085	16.8711	25.974	9.31005	8.48782	21.7633	8.99906	20.1699	7.16183	6.05822	2.4372	6.8051	7.2467	6.67105	8.35817	4.18824	10.4633	20.7854
A830080D01Rik	5.0784	3.23578	5.30636	8.69831	0	13.7555	10.9316	14.4169	35.5018	13.0228	2.84945	13.8005	11.4801	5.8684	14.0559	4.2525	0.886374	4.73226	6.38607	1.22157	36.0761	21.0905	4.09807	9.23543
A830082K12Rik	0.4944	0	0.298035	0	0.778219	2.64305	0	1.50379	0.909534	0	0	0	0.882338	1.64801	0.270077	1.07999	0.298702	0.357441	1.33223	1.48655	2.92678	0	0.854918	0.899102
A930004D18Rik	2.50254	0	0	1.33949	1.23099	0	1.44292	0.47574	0.575481	0	0	0.375036	2.23309	1.66837	0	0	0	0	0.421464	0.564341	1.1111	0.118102	0	0.948133
A930005H10Rik	0.811098	9.79207	2.20026	0	1.91508	0.86722	2.49421	2.46708	0.746077	0.415989	0	0	1.44754	0	4.87389	3.5436	1.63347	4.10485	6.55684	0	1.92064	5.51206	0	5.90016
A930007I19Rik	0	0	0.148246	0	0.580641	0.525871	0	0	0.452412	0.25225	0	0	0	0	0	1.61159	0	0	0.441776	0	0.582325	0.371383	0.425245	0
A930012L18Rik	0	0	0	1.0321	0	0	0	0.733131	0	0.247235	0	0.577942	0	0.321376	0	0	0	0	0.64949	0	0	0	0	0
A930015D03Rik	0	0	0	0	0	0	0	0	0	0	0	0	0	0	2.3374	0	0	4.81211	0.640548	0	0	1.07696	1.23316	0
AA415398	1.19831	0	0	0	0	0	0	0	0.551124	0.307289	41.6024	9.33823	0	0.399439	0	0	0.361992	0	0.269084	2.88243	0.709383	0	0	0.726404
AA465934	2.92954	0	0	0	0	0	4.50432	0	0	1.50248	0	0	0	0	1.60033	0	0	0	1.31568	1.76169	0	0	0	3.55172
AA467197	3.56123	17.0182	15.0275	7.62461	13.3133	24.7496	5.47557	46.036	14.7408	39.2687	59.9452	4.26954	6.35559	15.4321	0.9727	10.6965	5.37897	2.5747	12.795	0	16.8656	53.7808	3.07904	3.23817
AA543186	0.67193	0.337998	0	0	0	2.87369	1.03313	3.06566	1.23613	0.689227	0	0.805575	0	0	0	0.733896	0.13532	2.1051	2.41414	2.02034	1.59109	1.77578	3.4857	1.62927
AA792892	4.70129	3.78379	3.68425	2.0131	8.88017	13.0691	4.33708	0	2.59465	2.41116	129.585	27.0545	8.39022	9.40263	4.62273	6.16182	6.05948	7.70426	3.80048	6.78513	5.5662	4.25987	5.69063	3.98983
AA987161	6.5995	7.94361	5.68331	25.736	4.26652	9.07218	3.26156	8.96133	24.9322	16.5608	6.69502	5.36894	6.30958	8.17085	51.3731	16.6044	21.8348	11.0194	12.1731	9.63811	39.3472	45.0268	24.2502	6.71521
AB124611	0	0	1.31402	0	0	0	5.36245	3.97809	1.60404	0	0	2.09067	4.66822	0	1.90521	0	0	0	0	0	2.06465	0	0	0.528546
AF067061	0	0	0.779762	0	0	1.38302	0	0	0	1.99023	698.114	43.4224	0	3.44941	0	0	0.521005	1.87038	0	0	0	0.488362	0	1.56824
AF067063	45.0178	60.8182	79.0869	99.1372	91.6131	136.147	55.3737	52.8152	37.8596	114.782	1225.97	408.643	94.1144	123.478	102.584	110.28	133.661	76.5628	98.2005	43.3146	83.7569	102.463	71.1724	138.786
AI118078	1.8938	0.952629	0	1.01366	2.79465	1.51863	0	2.88013	0	6.31328	1.99236	0.567617	1.68989	0	0	4.91256	2.66974	1.82557	0	2.84711	0	0	1.63738	0.287
AI314180	15.8357	16.223	16.4728	11.9906	7.59954	8.25924	11.5803	13.8039	19.8954	15.8472	9.54898	4.39906	5.51442	13.9046	9.91657	7.27703	7.19505	6.18986	7.6323	7.43248	12.3469	10.2804	12.5228	11.2384
AI413582	33.991	13.4987	35.5887	19.1513	37.3121	19.1278	24.7561	35.3698	16.4559	19.268	45.1707	19.3034	9.57828	26.2388	13.6819	45.9186	21.6172	33.6287	10.4449	29.0472	4.23625	27.6925	17.0145	41.21
AI427809	0	0	0.15085	0	0	0	0	0	0	0	0	0.600024	0	0.333655	0	0	0	0	0.224769	0	2.96277	0	0.432715	0.910158
AI429214	0.581722	0	0	0	0	0	0.894427	0	1.07018	0	0	0	0	0	0	0	0	0	0	0	0	0	0	0.352634
AI464131	7.09687	10.5724	20.4857	19.8697	17.2935	21.3045	13.8496	9.96285	13.0559	16.799	19.5271	34.0336	15.1012	22.9284	21.3225	16.9933	7.53099	9.60397	2.6969	14.7729	9.37201	10.4084	15.3399	19.6901
AI467606	1.78247	0	0	0	0	0	0	2.71083	0.546526	0.304726	3.1254	0	0	0.396106	0	0	0.478629	0	0.266839	0	0	0	0	1.80086
AI507597	0	0	0	0	0	0	0	0	0	0	0	0	0	0	2.16156	0	0	0	0	1.58634	0	0	1.14038	1.5991
AI597479	18.7899	10.7784	12.0225	12.704	14.7883	20.795	6.08221	17.0454	17.8901	27.0507	1.38722	13.8325	8.82465	15.6034	11.705	12.0616	8.1657	12.552	10.2152	20.0217	18.3438	18.1707	10.5455	21.5816
AI606473	0	0	0	0	0	0	0	0	0.484398	0	0	0	0	0	0	0	1.90899	0	0	0	0.623497	0	0.455311	0.319228
AI661453	2.9441	1.93664	1.77476	0.484872	1.87151	1.69497	0.348208	1.7221	1.24989	1.27764	7.14768	2.17211	1.21251	1.81176	0.618569	1.48413	1.68752	1.85564	2.64443	0.953316	0.536267	0.513013	2.15386	1.09827
AI662270	2.42811	0	2.43952	3.46573	0.637001	0	1.24445	0	16.3787	0	0	3.8814	5.77781	0.539583	3.53709	1.32602	2.93398	0.195053	0	0.486718	0	0	0.699782	8.34074
AI837181	0	0	0	0	1.16103	0	0	2.24352	2.71388	0	0	0	2.63274	1.47521	0	0	0	0	2.31883	0	0	0.83543	0	1.34138
AI846148	6.29957	4.27794	5.12664	7.41809	6.07352	10.1032	7.74873	2.87416	3.76647	4.03859	8.94705	8.30779	6.74557	7.34954	7.05463	4.12832	1.01494	1.44225	0.424377	4.73534	9.69608	7.72969	4.35729	6.87373
AI987944	1.94403	0.19558	2.34381	7.49194	4.74306	4.15709	0.59781	4.73046	11.4444	6.77986	3.27234	3.72911	2.77556	4.4065	14.8676	4.45896	1.25283	1.3118	2.27	1.63667	22.5565	7.046	4.70628	2.5926
AK010878	23.5372	11.3465	26.6038	29.3961	17.7527	33.5544	70.8714	20.881	36.0839	23.1371	52.6197	44.6796	45.5065	54.2666	35.8945	36.4194	16.9856	21.2712	27.7481	40.6933	52.2514	21.8456	55.9633	26.7525
AK129341	0.624948	0	1.03601	0	0.122964	1.00228	0	1.42565	0.287425	0	4.93106	0	0.557661	0.833268	0	0	0.188788	0.828346	2.10501	0.375815	0	2.35946	0.54033	1.32593
AU015228	0.764314	0	0.230372	1.6364	0.451156	2.043	1.76276	1.74358	0	0	26.1331	8.24701	0.682022	0.254773	0	0	1.77014	0	2.05955	0	1.80986	0	0	2.08494
AU015836	0	0	0.45798	2.43988	3.58759	0	0	0.577707	0.349413	5.84464	3.19708	0.455418	2.03379	0.506488	0	0	0.535506	9.6122	5.11798	0	6.74623	0.860493	0.328431	0.92108
AU016765	0	0	0	0	1.97991	0	1.93398	0	1.157	0	0	0	0	0	0	0	0	0	1.6947	0	0	0	0	0
AU018091	115.347	192.855	271.162	131.617	174.151	186.583	85.8813	192.513	171.159	183.408	126.566	125.61	265.431	143.662	117.717	86.9982	124.469	129.352	180.495	128.195	67.3058	140.005	152.023	155.472
AU019823	3.74978	2.74362	9.65827	10.2178	5.76826	2.91581	5.76548	4.6659	11.9154	9.7906	16.8557	4.90429	7.90884	9.54494	4.46924	4.09559	6.93382	5.33988	7.19549	6.14985	8.87928	12.7414	2.6526	3.92623
AU019990	0.913868	0.919397	1.65269	0	1.25868	3.9084	5.62047	2.08475	1.68122	3.51522	16.825	16.4345	4.07736	9.13872	0.748831	0.748609	4.04897	1.10118	1.02606	2.47301	5.95097	0.517538	5.53091	7.20171
AU021092	0.830607	0	2.50354	0	0	0	0	2.52642	1.52804	0	0	0.995812	1.48235	0	0	0	0	0	2.98425	0	0.983416	0	0	0
AU022252	12.2077	1.84224	9.19885	7.84106	7.20592	7.17883	9.38501	4.64146	8.98329	6.8871	2.56862	10.2451	6.53601	5.69697	12.6706	9.66683	16.3491	11.1795	8.22386	13.2141	5.78145	8.06568	2.63871	14.4304
AU022751	4.13833	5.20421	0	11.0752	1.01781	1.65925	7.95362	8.65381	8.08899	2.38773	2.17686	7.44215	1.84638	6.89725	0	8.75745	0.937596	0	3.7171	3.7329	0	2.1483	6.70876	3.44935
AU022754	0.765855	0	0.230837	0	0.301377	2.04712	2.35508	1.16473	0.35223	0.981963	5.64001	0.459091	0.683397	1.27643	0.836731	0.418242	0.308471	0.830547	0.687901	1.15137	1.8135	0.722861	1.98648	1.16063
AU040320	6.40478	10.2406	4.34355	1.95895	3.42052	3.66854	3.86873	5.56603	7.15377	3.05019	2.40647	3.01662	2.44936	3.04991	5.623	2.49837	2.02692	5.67791	5.03374	7.29041	4.06237	8.54966	5.14203	9.70628
AU040972	0	0	0	0	0	3.52151	1.68804	0	1.00986	0.563068	0	0	0	0	0	0	0.663303	0.26458	0.986123	0.66021	0	0	0	0
AU041133	6.48971	2.39396	1.30404	18.526	1.53228	1.85033	3.9913	24.3453	15.5206	3.99406	1.36549	7.26179	13.8983	6.92239	35.6878	1.65391	7.31899	1.14692	9.71523	1.82122	12.8061	21.2346	13.4664	3.40946
AW011738	0.415152	0	0	0	0.163369	0.887755	0	0	0	0	0	0.497725	0.740907	0	0	0	0	0	0	0	0	0	0	0.251661
AW146154	5.3455	0.336115	2.81958	27.8966	4.07561	3.21489	1.02737	10.162	11.0632	20.0476	3.51482	7.20979	8.94366	5.79098	33.7636	7.84544	2.89317	4.75034	4.5013	3.81726	38.3691	20.0555	14.154	4.05048
AW209491	10.703	12.1846	9.50824	7.23641	7.31528	7.82984	0.866131	5.99696	7.25424	2.8891	4.7411	10.1304	9.048	6.75985	9.53948	3.38398	13.9539	0.67878	0	5.42006	3.33477	4.25355	5.3575	10.9273
AW495222	0	0	0	0	0.944102	6.41286	0	0	0	0.615225	0	0	2.14083	0	0	0	0	0.289089	0	0	1.42026	0	0	0
AW549877	2.24153	0	1.9593	0.479913	0.793871	1.43797	0.689293	1.70449	0.206184	0	1.41491	1.07494	0.800074	0.448308	0	0.244825	0	0.486174	1.20802	2.56111	1.85774	3.46973	0.969013	5.29929
AW554918	0.212968	0	2.31087	0.455966	0.670452	0.455408	0	0.323887	1.37127	1.3107	0	0.510654	2.28046	0.425938	0	0	0	0.205296	0.0956453	1.40876	0.252149	0	0	1.16189
AY074887	3.26531	4.10633	1.4763	10.4866	0	10.4737	22.5926	7.44894	12.0142	1.67468	1.71763	3.91477	2.91374	5.44221	1.78375	2.67483	0.3288	2.75421	2.93294	3.92721	0	3.082	1.41159	4.94849
AY358078	0	0	0	0	0	0	0	2.37251	0	0.800088	0	0	0	0	0	0	0.314172	0.375954	0.350307	1.87624	0	0	0	0
AY512915	0	0.313848	0	0	1.47314	0	0	0.948876	0	0.319991	0	1.49604	0.556745	0	0	0	1.38217	0.751805	0	0	0.369353	0	0	0
AY512931	0	0.478701	0.430253	2.03747	0.374487	1.01749	1.4632	1.44728	0	0.732105	2.50293	0	0	0.317216	0.259928	0.259851	0.0958258	0.344009	0.427389	0.286137	0.56336	0.898218	0	0.288438
AY761184	0	0	0	4.87975	0.896897	2.43689	0	3.46624	4.19295	1.16893	0	2.73251	0	6.07786	0	1.24469	0.459005	0	0	0	0	0	1.97059	0
Aaas	99.1496	139.839	97.7873	85.9868	84.2076	50.3212	56.9266	98.2993	120.062	70.4833	47.5337	69.9679	49.2768	33.4684	82.9581	58.6018	106.158	91.6456	111.322	72.8318	60.1812	60.6515	74.8736	88.6336
Aacs	145.098	117.25	85.6277	94.5808	78.7223	77.1848	124.801	109.788	40.9649	30.9455	38.5403	62.8658	167.292	114.69	64.7445	93.9498	90.4847	77.4654	88.8751	76.4562	89.723	83.5272	77.3205	85.562
Aagab	7.01288	3.0867	6.47337	2.81524	10.1763	2.81179	3.36958	11.3319	5.64436	6.96861	2.30559	3.67838	6.25781	8.47394	9.57736	14.1224	7.67951	15.5274	11.417	13.706	8.30306	9.59781	6.82126	9.29936
Aak1	1.70836	2.37061	2.36152	0.882871	2.15589	2.58238	2.44554	1.61262	1.57141	1.99404	4.33824	1.48314	1.05133	1.88509	1.48029	1.06164	1.96937	1.13573	2.27525	1.16903	1.81341	0.93411	1.32425	2.42828
Aamp	136.501	201.58	139.47	139.421	141.927	123.183	168.479	106.654	110.007	119.462	111.327	144.883	165.385	143.598	109.456	136.779	187.637	175.192	167.6	141.202	123.063	123.4	148.877	105.519
Aard	0	0	0	0	0	0	0	0	0	2.60147	0	1.01354	0	0	0	0	0	0	2.27803	0	0	0	0.730929	0
Aars	29.8237	57.3127	37.572	27.4368	45.3858	38.6135	26.8685	22.6783	25.0754	26.7675	9.80498	42.7391	40.3348	30.6005	26.8562	41.8628	38.1019	27.1771	27.102	26.9019	25.1036	17.4175	22.361	31.2143
Aars2	4.08334	16.4322	9.43584	14.5708	7.36479	6.18499	7.84793	5.69254	3.756	2.61778	3.93788	2.85571	10.3238	7.25931	0.185885	4.27409	1.16499	14.1048	7.18259	5.52495	4.43169	7.45127	11.474	5.15684
Aarsd1	66.6828	37.8436	53.3394	47.5895	48.4446	21.0234	27.6038	41.6053	32.2414	27.1844	28.7809	25.6237	16.7829	27.3572	36.427	38.7506	33.9175	48.8284	23.0367	15.9372	51.6216	35.1815	37.6969	44.5684
Aasdh	6.78696	10.242	8.92652	7.26547	4.12757	5.93719	6.64065	6.56841	9.6481	4.27194	4.21921	4.06843	2.20226	3.49633	0.674097	7.07592	3.23068	22.0064	5.81904	5.00895	4.38304	4.42593	4.00092	13.2776
Aasdhppt	11.9121	5.59263	5.26597	26.3541	10.7815	7.64181	2.44207	15.7007	31.0454	36.8599	8.35474	9.99698	2.83455	6.35316	27.5474	18.6486	10.6355	20.478	6.77642	9.78998	54.534	39.4268	36.3906	19.4967
Aass	0	0	0	0.659248	0	0.32922	0	0	0	1.57921	0	0	0	0	0	0	0	0	0	0	0.364563	0.348754	0	0
Aatf	44.9506	51.592	45.0347	36.5981	62.5337	58.8915	59.3795	49.1051	57.6531	32.4702	39.2974	59.2044	63.2734	48.5384	30.4347	42.1811	39.0155	33.719	40.6595	40.3565	42.7262	54.4979	63.4966	56.0324
Abat	5.1632	3.71032	3.40891	1.57921	2.61232	2.36591	1.89016	5.23489	4.07083	2.01757	3.36262	2.94769	6.58184	1.96694	0.940172	0.537082	0	5.62896	6.95648	1.33068	2.911	4.17715	5.52699	7.00498
Abca1	0.555357	0	0.636083	0.713414	0.699335	1.90011	0	0.33784	0	1.42413	0	0.133163	0.198225	0.518336	2.30566	0.363944	3.08688	0.21414	0.249414	0.267173	0.920539	0.251606	0.672227	0.605974
Abca12	0	0	0.0825388	0	0.107761	0	0	0	0	0	0	0	0	0	0	0	0	0	0.122984	0.329352	0	0	0	0
Abca13	1.20999	1.82596	1.17992	1.2191	0.168053	1.36981	2.07929	0.108246	0.916578	1.8982	2.39616	1.79198	0.254049	0.521957	1.98295	0.855135	0.731037	1.06348	0.575377	1.62647	0.25281	0.214976	0.184615	2.28674
Abca14	0	0	0	0.453172	0.166586	0	0	0.321902	0	0	0	0	0	0	0	0	0	0	0	0.127284	0	0	0.366008	0.256616
Abca16	0	0	0	0	0	0	0	0.340897	0	1.26458	0	0	0.400037	0.448308	0	0.612061	0.63199	0	0	0	0.265391	0.169255	0	0.135879
Abca17	1.97161	1.10197	1.25456	0.469027	3.7069	4.68452	1.34731	0.666329	3.82863	5.39298	4.14846	2.88904	1.17289	1.75255	1.07704	1.91417	4.80888	1.42544	2.95155	1.84432	1.55622	3.1429	2.46228	5.31188
Abca2	0.282742	1.49338	0.255664	0	0.111264	0.151153	0.217365	0.215001	0.130038	0	0	0	0.5046	0.659735	0	0.386022	0	0	0.444434	0.680112	1.00428	1.92146	2.20013	0.0856978
Abca3	3.35538	5.24119	6.17453	4.15909	4.10018	2.45464	2.44377	3.49149	2.59907	4.34748	0.743161	1.05862	2.83652	1.766	0.86824	2.02529	6.11723	3.14938	7.53461	3.50455	4.59994	6.26735	1.52688	4.17505
Abca4	0	0	0.236952	0	0	0	0	0.478234	0	0	0	0	0	0.209639	0	0	0	0	0.353062	0	0	0	0	0
Abca5	0.27563	0	0.124617	0	1.57274	0	0	0	0	0.0706814	0	0.991356	0	0.275631	0	0	0	0	0	0	0	1.76906	0.47662	1.33667
Abca7	0.691291	0	0	0	0	0.184781	0	0	0	0	0	0.414393	0	0	0	0	0	0	0.310463	0	0	0.326241	0	0
Abca8b	0.18446	0	0.111196	0.39493	0	0.197223	0	0	0.169673	0.0946041	0	0.221148	0	0	0	0	0	0.0444536	0.497052	0.221851	1.31037	0.278567	0.637936	0.447271
Abcb10	14.8205	14.7771	20.022	6.23285	7.18601	4.81039	14.2421	13.6847	5.59904	12.3517	8.35279	9.51873	12.2802	11.1154	8.09605	9.53895	12.5251	5.74015	7.48799	8.91238	8.46021	17.086	12.585	8.34234
Abcb1a	1.14486	3.57054	0.897188	2.94138	1.98229	0.48963	0.704112	0.348226	2.5274	1.52663	0.722667	2.19611	0.817275	1.06854	4.12767	1.62557	1.79839	2.04168	0.822661	0.137693	1.89768	0.691576	1.97969	1.52681
Abcb1b	1.04935	0.659811	0.316285	1.685	0.412936	1.12196	0.403357	1.99484	2.17176	0	0.827973	0.629031	0.468183	1.22425	2.00631	1.43265	1.74346	1.32765	0.589086	0.788787	1.2424	0.792351	0.680451	0.477079
Abcb5	7.93834	0	5.67158	1.25897	2.54537	23.2623	9.04119	6.25998	7.30197	23.9757	16.703	20.092	7.34598	12.9366	3.85466	8.50986	12.8488	7.93577	7.92257	7.42583	15.3165	7.32618	13.2186	21.3873
Abcb6	17.8729	32.6395	11.0084	13.3099	18.1948	13.2936	13.1429	22.4543	9.64965	22.9163	16.3506	19.0987	10.4012	9.8431	5.30624	11.2459	21.9878	14.139	8.37583	14.72	11.9606	8.36142	15.7889	23.3175
Abcb7	8.50885	3.88201	12.1672	3.81297	11.4468	12.0596	11.5615	15.348	13.1052	16.2379	20.4016	8.77781	11.6539	12.5325	7.02628	5.40323	10.0026	6.43786	7.10954	4.28386	22.4914	9.48799	14.7135	12.9549
Abcb8	6.58948	25.3475	3.50495	10.7886	5.03361	2.48662	9.53568	11.2004	9.98322	0	0	1.85885	9.68471	2.32571	0.211744	7.62054	10.2261	3.08263	5.22243	2.33095	0.458928	2.04879	5.36214	5.40429
Abcb9	0	0	0	0.731816	0.807046	0.36546	0	1.5595	0.314408	0	0	0.409794	1.22003	0	0	0	0.068837	0	0.307017	1.23329	1.21408	2.32287	0.886586	0.207202
Abcc1	4.03226	3.47713	3.12522	4.111	2.49348	0.821192	0.885686	2.04412	1.23634	3.54519	0.606017	3.91345	1.71339	1.15208	0.104891	2.6215	2.32016	0.694105	0.689871	2.54028	2.50071	1.95731	0.83007	2.67711
Abcc10	9.18222	5.12094	8.30284	11.1117	4.24176	6.8296	5.52448	9.10731	11.0167	3.78791	4.62006	5.26495	7.48109	2.52845	2.61704	4.79649	5.30642	2.26096	2.51013	3.00096	7.0901	8.74209	4.48723	9.55929
Abcc2	0	0	0	0	0.582509	0.452197	0	0	0	0	1.55731	0	0.754792	0.422935	0	0	0	0.76443	0.189942	0.127166	1.50222	0	0	0.128189
Abcc3	15.2644	17.6489	20.8755	11.2189	6.00681	5.6026	6.30533	8.66214	7.96342	2.68746	1.91748	6.5554	19.9232	4.86034	3.48476	6.96747	5.78116	4.66691	5.01362	5.06918	5.93431	5.07488	6.10637	3.59078
Abcc4	0	0.0972424	0	0.413889	0.380364	1.65353	0	0	0.355636	0	0.203377	0	0.345002	0.128877	0	0	0	1.07152	0.520914	0.116251	0.45776	0	0.334281	0.234371
Abcc5	8.09265	13.5077	10.0895	7.08808	6.6587	14.3555	9.89774	10.6292	7.10555	2.07524	4.83741	7.71771	6.56484	15.2045	6.83214	4.62037	9.22308	4.21082	11.4816	8.51646	11.1058	15.9016	12.2446	14.2711
Abcc6	0.689548	0	0	1.47633	0	0.491506	0	0	0.211424	1.29671	0	1.10226	0	0	0	0	0	0	0	0	0	0	0	1.39332
Abcc8	0	0	0.554903	0.492705	0	0	0	0	0	0	0	0	0	0	0	0.502701	0	0	0.206704	0	0.54493	0	0.397937	0.279002
Abcc9	0	0	0	0	0	0	0.929786	0.459836	0.278121	0.155071	0	0	0	0	0.0825853	0.0825609	0	0	0.0678957	0	0	0	0.26142	0.183287
Abcd1	4.35599	0.842758	8.38261	7.8914	8.83448	16.48	15.4559	1.52877	5.54786	14.951	16.5682	7.63271	10.166	12.0628	4.20998	4.02575	2.56428	9.44787	6.77181	22.3664	19.4393	16.5723	8.98091	30.6711
Abcd2	0.411405	0	0.124002	0.440411	0.0809474	1.75949	0.632557	0	0.378425	0.421996	0.649226	0.739849	0.36711	0.137136	0.11237	0.112336	0.0414265	0.148719	0.184765	0.9896	0.974186	0	1.42281	1.12225
Abcd3	16.4284	27.3214	20.9183	12.9208	12.9297	7.16943	4.63949	13.2572	12.9526	22.5257	2.11634	5.22545	8.97524	7.15252	13.9194	4.39431	7.8324	18.8261	11.7447	4.63721	7.14517	13.1644	16.523	7.31661
Abcd4	6.7645	1.81478	2.71852	4.82761	1.24224	3.85736	1.38677	4.80089	2.07408	0	2.37219	1.62199	0	1.20258	0	2.46278	0.817382	0.10868	2.83545	5.15262	1.6018	0.681039	3.11925	2.18697
Abce1	74.1199	44.5005	66.6611	65.908	69.9782	72.2183	43.6552	68.634	81.9236	72.0425	76.4054	54.1055	75.207	95.639	73.4691	74.2634	65.0047	65.4714	45.7706	68.8354	85.2789	70.2973	67.9601	64.135
Abcf1	84.6555	85.1677	73.1678	68.9362	70.6129	75.4275	92.8935	50.0679	41.264	57.3331	70.4119	90.2162	72.3125	65.8435	68.5769	66.9761	48.1591	81.6056	52.8046	45.469	52.6849	64.6053	65.6862	47.1505
Abcf2	166.975	163.307	137.901	106.205	150.064	137.803	163.437	144.82	116.516	100.856	102.51	229.391	166.782	154.427	172.75	175.359	139.503	180.919	141.625	167.796	124.804	118.556	139.388	147.935
Abcf3	30.5	27.7208	8.6707	17.8093	30.2785	15.1935	22.9148	35.316	9.24541	20.2643	29.1704	34.9043	24.742	23.7994	27.4533	23.8489	30.9214	32.4082	24.2824	25.6362	26.6731	28.7878	26.67	23.111
Abcg1	0.391747	0	0.118077	0	0.385398	0	0	0	0.360343	0	0.206068	0	0	0.783498	0.107	0.748781	0	0.0472042	0	0.117789	0.463818	0	0	1.3061
Abcg2	0	0	0	0.979477	0	0	0.703405	0	0	7.27354	0	0	0	0	0	0	0.737062	0	0	0	0.541649	0	0	0
Abcg3	0	0	0	0	0	0.401597	0	0	0	0	0	0.450315	0	0	0	0.410247	0	0	0.67475	0	0	0.141808	0.32475	0.227689
Abcg4	7.85709	9.80175	3.41022	16.1492	0.618379	1.68015	4.34905	7.64753	17.0563	15.6351	13.8869	3.39114	5.04801	2.93333	11.5029	3.77594	17.469	2.04499	17.7845	17.7656	7.06996	9.84845	8.96709	16.7654
Abcg8	0	0	0.939254	0	0	0	0	0	0	0	1.96703	0	0.556136	0	0	0	0	0	0	2.24872	0	0	1.07771	0
Abhd10	6.4293	16.7095	6.62101	5.73549	5.69258	6.30131	0.823781	11.4075	10.3493	3.02262	9.58222	0.642339	4.78088	2.50029	7.90233	13.4592	3.45279	12.9118	6.49673	12.5654	3.80606	4.04557	4.16908	10.7178
Abhd11	8.04892	17.8823	7.88459	35.9017	6.86266	8.60584	29.9078	9.18075	16.0413	4.12806	14.1131	7.23737	16.7587	14.3093	21.6181	13.9194	14.3186	11.9617	11.4469	25.8147	13.5004	32.9206	17.9777	19.9233
Abhd12	11.0078	0	7.85807	7.44243	3.41979	1.23889	5.34473	3.52439	0	0.891404	1.21902	4.86212	3.10186	4.63487	4.74729	13.6049	12.3677	6.28294	2.08154	6.61956	6.17347	0	0	6.3216
Abhd12b	1.05518	0	0	0	0	2.25638	0	3.20948	1.94118	3.78819	0	2.5301	5.64941	1.40691	8.06981	4.03371	7.43759	2.7972	0.947774	0	1.2493	0	6.38616	1.91892
Abhd13	1.97999	3.09862	2.45346	6.59426	3.63607	6.11574	5.07389	3.68037	6.27324	2.25662	6.01767	2.11005	3.53361	4.98666	3.60538	1.9223	2.25958	2.96902	3.06288	1.85216	1.04189	8.22286	0.951055	2.80058
Abhd14a	0.794695	1.59901	9.10211	0	0	0	0	1.20859	0.730989	4.89091	0	0.952758	0	0	0	3.03794	2.40066	2.87274	0	0	0	0	2.06128	1.44521
Abhd15	1.40301	0.705748	0.528601	3.00385	0.138027	3.00017	4.31439	3.20059	1.9358	0.719562	0.738014	2.10258	0.625974	1.63685	0.383212	1.1493	0.423828	0.338115	1.10267	2.10926	2.90696	0.397273	3.0326	1.48836
Abhd16a	9.37454	30.3569	9.00655	13.7988	14.9867	10.0232	12.6121	7.12852	10.2399	7.81289	5.54763	7.02444	13.5934	2.34365	1.9204	18.8783	15.1035	7.90721	6.05211	4.22806	2.7748	16.3693	14.6907	4.26207
Abhd2	1.96278	3.94932	0	0.840467	3.55299	1.67888	5.43219	1.79103	1.44435	0.402662	0	0.941271	0.700582	1.30853	0	0	1.42303	0	0	2.12459	1.85911	3.55698	6.44869	3.3315
Abhd3	9.66268	13.6704	11.6497	15.5159	7.8425	3.87423	8.35699	6.42917	8.33257	12.699	15.8837	5.79228	12.9335	8.05228	9.2373	3.95767	16.0542	1.60094	1.08489	6.53703	5.00516	7.52419	12.0094	15.0096
Abhd4	3.73093	4.79615	0	0.88755	6.52526	3.10262	0	4.41319	5.33842	4.25219	0	0	0	0.552733	2.71747	2.0375	1.92018	5.49468	4.09587	1.74503	1.47244	4.5388	0	0
Abhd5	4.70607	1.63888	2.40047	0	4.70102	1.16116	0.556602	1.65164	0.998956	4.27023	1.14254	3.90606	3.87634	1.44803	2.17529	12.4548	2.91617	3.22791	1.13805	3.70078	2.14302	0.136673	1.87794	7.4611
Abhd6	66.6362	86.3559	213.614	47.1532	338.003	152.155	44.2821	20.6119	60.7749	290.784	115.256	255.242	45.3521	156.991	113.523	188.122	59.7071	85.8742	80.9037	140.931	112.994	101.059	80.0733	177.324
Abhd8	0.574102	0	0	0	6.32572	0.613826	2.64813	2.61933	0	0	0	2.75316	0	0.382737	0	1.88114	0	1.93697	1.03133	0	0	0	0	4.17618
Abi1	21.4649	20.286	11.7632	24.3709	17.4055	14.2569	10.5011	27.2037	22.4366	30.1906	34.5575	16.7662	19.7342	22.5491	20.7865	20.6027	32.5522	17.6349	21.9092	21.5134	23.4886	22.2245	15.7467	13.6033
Abi2	2.47986	0.191913	0.229987	6.53465	1.126	4.89499	5.57272	6.09232	3.6848	1.85886	2.00687	2.0583	2.38308	2.16194	0.416825	1.56263	0.691505	1.01137	1.19939	2.75312	3.3878	0.432119	4.61804	4.39417
Abi3bp	0	0	0.0724346	0	0.283709	0.513895	0.369503	0.365483	0	0.493011	1.01131	0	0	0.160213	0	0	0.145194	0	0	0.43355	2.56078	0	0	0.437037
Abl1	3.1748	5.82906	3.87551	4.07836	5.24721	3.73391	4.88141	10.1394	6.42464	3.01228	3.17303	3.99657	1.41648	2.43402	4.76933	0.866895	3.32474	4.85841	4.13488	0.477294	4.88653	2.81677	2.60768	2.11698
Abl2	0.957283	1.81914	1.3465	1.82182	2.63695	4.09408	2.12604	1.13234	2.25028	2.18206	4.69983	3.31553	0.759301	1.91458	2.26606	0.987479	0.364154	2.35826	1.33753	1.66303	2.89646	1.52598	1.01159	1.9988
Ablim1	0.966712	2.26931	1.65114	1.72478	2.59952	3.1008	5.20229	2.69537	4.00147	0.0826331	2.03405	3.67013	2.30034	5.37065	1.49625	0.703909	1.68728	4.46528	2.89438	1.93779	2.47988	4.98801	1.95025	2.44171
Ablim2	0.606005	0	0	0	0	0	0	0	0	0	0	0	0	0.404005	0	0	0	0	0	0.546635	0.358747	0	0	0
Abo	23.0609	9.02239	0	10.9719	2.77287	5.47923	2.95478	5.84527	16.4984	1.97121	0	3.07196	10.289	8.54111	3.49932	5.59725	0	0	0	6.16345	4.55058	16.2038	16.6154	11.2611
Abr	5.50053	6.62082	1.18423	4.62655	3.16952	3.99077	3.62458	5.07896	5.05959	5.33987	1.03336	1.88416	5.60948	1.57159	0.643884	7.08062	3.83757	2.41447	3.26436	2.36269	3.25624	1.55752	3.05728	4.76338
Abt1	34.5254	27.1442	35.9981	41.0661	52.6343	103.36	90.8335	39.283	38.5797	34.6271	284.121	99.035	68.0059	79.4513	42.6102	48.8825	42.697	48.9978	38.7065	40.2936	37.2436	26.2628	42.4543	54.1052
Abtb1	16.9727	0	17.357	10.3825	5.96341	8.42541	1.86402	12.9062	7.24845	11.8136	0.637715	10.1742	8.65442	10.1028	4.63585	9.26895	22.0957	0.876492	5.17243	5.10329	13.636	3.43282	7.33729	10.2887
Abtb2	2.00016	4.27606	0	1.60589	0.590323	0.26732	0	0.380237	0.91991	0	0	0.899246	0	0.666724	5.46317	0.546155	2.36653	0	0.449143	0.601403	1.48009	0.75515	0	0
Acaa1a	7.13056	6.19547	0.390768	0	1.78563	3.46543	0	0.985848	1.19253	0	1.36394	0	2.31375	4.75373	2.83289	1.41603	4.04698	1.87464	1.45563	5.06762	0.76749	3.42631	1.68139	3.14362
Acaa1b	0	0	0	0	0	0	1.04984	0	0	1.75094	0	0	0	0	0	0	0.550036	0	0	0	0	0	0	0.413906
Acaa2	11.3959	21.019	1.14495	16.2658	6.87621	1.62459	12.8493	13.865	12.5789	3.11714	9.59124	2.73251	4.06758	8.10381	2.49011	21.9895	10.8631	1.46472	10.9184	11.4216	4.49749	1.43416	7.88234	3.22378
Acaca	6.43481	3.30034	6.23689	7.56383	5.06441	6.34044	5.43192	5.56472	4.52627	1.94131	6.3715	2.57156	4.95387	4.87871	3.37731	4.06536	2.7951	3.64882	3.34323	4.32485	1.94201	0	5.12719	6.57768
Acacb	8.46133	7.16133	3.35996	8.05145	5.44375	8.18519	6.81461	11.0299	12.6011	6.06162	2.54334	2.4153	4.31446	11.1027	1.02715	1.24689	1.10897	3.3338	2.95558	3.87676	4.29342	10.547	8.47688	6.18757
Acad10	0.314718	1.58311	0	0	0	0.336494	0.483895	0.478631	0.578977	0	0	1.13194	0	0	0	0.171871	1.39438	0	0	0	1.11785	0	0	0.381558
Acad11	10.5518	9.41709	7.28418	10.2026	10.4477	8.37043	7.85028	4.65893	9.39281	10.1251	2.14857	4.89697	13.9717	11.1191	16.1768	8.92249	4.79844	7.79279	4.28027	7.77818	7.25402	4.62631	7.65162	13.4118
Acad12	0	0	0	0	0.755282	0	0.737761	0.729735	0.441363	0	0.504802	0	2.569	0	2.35905	0	0	0	0	0	0	0	0	0.581735
Acad8	37.8007	27.0209	19.429	26.4093	13.6226	5.53065	23.2482	23.6005	26.3523	23.6724	10.4653	16.6965	27.6947	12.2024	21.3016	20.8607	28.768	13.8084	26.269	18.9031	15.0754	12.619	16.5133	10.8542
Acad9	18.6389	23.5861	18.6972	15.5883	24.1816	22.1082	25.5237	14.1732	19.2878	20.463	6.43419	12.5697	12.474	19.2214	5.56823	6.99799	10.9678	10.1067	18.3112	11.5588	11.034	2.52892	10.5756	10.0629
Acadl	201.175	151.189	148.868	98.0077	113.771	66.3318	127.802	125.496	118.01	139.011	87.4465	50.5485	141.892	112.835	121.084	150.652	168.124	119.898	120.105	98.1585	77.0183	94.5997	91.6551	87.9943
Acadm	218.654	185.178	141.117	160.014	159.691	100.381	143.404	171.903	166.468	145.72	154.006	121.445	127.87	133.416	166.008	128.517	135.587	145.727	156.729	161.574	115.545	149.245	131.372	101.843
Acads	51.4895	64.9073	74.6056	43.8301	69.3301	35.8171	55.322	57.5506	41.085	58.86	45.685	66.9368	64.2132	51.283	64.7267	34.2171	49.8484	56.5116	41.2336	37.3053	31.5828	56.445	67.5813	41.3659
Acadsb	1.36152	0	0	2.18627	0	0.363932	0	0.517659	2.19166	1.92028	0	0.408081	0	2.04229	2.60316	0	0	0.738264	1.07007	1.43282	3.22401	0	2.06005	1.44435
Acadvl	8.44925	28.6888	7.32174	6.78372	3.53273	0.564617	4.05974	4.01557	8.25767	2.9792	0	7.59734	2.82732	3.16848	3.4617	6.34456	4.78574	6.74496	13.9926	2.54049	3.12615	1.79436	2.73946	7.36266
Acap1	0.459143	0	0	0	1.26476	0	0	2.09483	1.26701	0	0	0	0	0	0	0	1.6644	1.65976	0	0	0	0	0	2.22662
Acap2	0.351022	0	0.63481	0.37577	0.828798	0.938275	0	0	0.322882	0	1.66181	1.0521	0.939684	0.117008	0	0.575091	0.4595	0	0.236469	0.316633	1.4546	0	0.455241	0.638358
Acap3	1.84999	3.05766	0	2.26334	1.768	2.8257	4.46985	2.00965	1.45859	2.03315	5.83882	1.58425	1.41497	1.93809	5.77484	1.15463	3.45957	0	3.08598	0.317856	5.00648	1.49668	2.5135	0.801032
Acat1	15.8793	25.4926	9.57237	16.6372	13.6941	9.03086	8.31157	19.0114	12.7417	13.3423	11.7296	8.91124	9.04442	12.3882	23.4394	12.9155	25.3113	21.9023	19.1185	10.9713	11.6004	16.4547	12.5608	17.6133
Acat2	1.64681	6.6271	9.76186	4.70111	4.53633	8.21687	4.22009	5.00902	5.04932	14.9213	6.35258	8.55554	8.817	6.58727	6.89699	4.19692	13.1555	7.14366	15.5314	9.90315	6.49926	4.14496	8.543	7.32072
Acbd3	3.93982	1.98183	1.48438	6.32639	5.42634	2.45725	4.54326	2.99589	5.73798	8.25086	6.21731	1.18086	4.10156	2.84544	7.3534	7.17193	1.71912	2.21543	2.94899	2.96153	11.6616	1.23955	1.70319	4.37851
Acbd4	3.84256	0	8.93458	7.05167	3.24024	2.34768	4.22009	4.17418	3.02959	5.63068	0	2.63247	3.91867	1.46384	0	5.69583	1.54771	3.70412	0.986123	0	3.89956	3.31597	2.37306	2.66208
Acbd5	12.5657	10.8358	16.5926	21.1383	17.7778	26.8704	6.90017	9.55514	11.5584	38.5142	9.44267	28.3366	15.4843	13.1642	43.9643	30.2267	12.0505	14.8529	13.5709	23.2091	38.6106	18.8635	20.694	29.7435
Acbd6	39.9034	39.2593	35.5512	31.4093	43.1822	28.8612	50.5264	24.9884	31.8466	43.3382	58.0314	34.4729	33.5125	30.9057	45.8401	35.2512	47.0351	52.0419	35.5781	43.4046	38.2125	27.9151	41.6035	19.5646
Acbd7	0	0	0	0	0.838222	0	0	3.23948	0	0	0	0	0	2.84012	0	0	0	0	0	2.56186	12.6098	0	0	0
Accs	0	5.45127	1.89106	0	2.69339	3.04916	0.876968	1.73486	3.6725	2.3402	0	1.36762	1.01791	1.14074	0	0	0	0	3.07386	1.37197	1.3506	0	0	2.76601
Accsl	2.62821	7.13911	0	4.50162	5.17123	1.68604	2.42461	0.79941	2.90103	0.539174	3.318	3.78115	3.75238	2.10258	0	7.17648	0	1.77347	0.708208	1.26439	1.24469	0	3.1813	2.54911
Acd	25.5909	49.48	26.7557	42.8048	25.1761	38.4772	23.3624	17.0272	35.3091	36.0932	28.6054	37.3922	28.5444	19.7264	27.0854	7.86119	17.716	59.745	44.5354	32.702	25.5647	57.3662	17.9773	48.9627
Ace	0	0	0	0	0.0878966	0	0	0.339694	0	0	3.28982	0.267788	0	0	0	0	0	0	0.200626	0	0	1.60225	0	0
Acer1	2.34581	13.216	0.42423	3.01343	0.369245	2.50812	4.32816	4.99459	3.02086	3.36867	4.44222	5.62476	4.18647	0.938327	1.53774	11.2734	2.83453	1.69597	1.26422	0.846396	13.3314	3.01119	1.62255	3.41281
Acer2	14.3669	11.1813	6.20953	5.8037	7.14702	3.76779	3.7511	11.9554	3.98949	23.6344	3.137	0.324989	8.70794	5.24078	27.9871	11.2507	5.95047	1.82915	7.1827	2.28215	2.56755	10.5412	8.90607	4.92966
Acer3	5.61652	2.2602	4.48613	2.405	10.2774	8.70746	4.74963	1.28126	3.35808	11.2342	6.49973	3.36682	2.00472	3.55715	7.21016	6.59458	4.92034	2.84244	3.40526	6.41728	6.64981	8.05785	2.67083	2.55351
Acin1	4.12979	3.2315	4.63328	2.9473	3.88228	3.92493	6.34976	5.58283	7.38642	2.94174	4.34473	5.22626	4.0946	2.4473	8.7733	4.26006	2.40269	2.59871	6.59454	3.44926	1.62985	3.98457	7.93471	3.61608
Acly	43.7612	33.2785	21.0265	19.8409	26.4389	21.7432	32.8509	30.9276	16.5748	25.7444	16.249	25.924	34.4554	29.1743	14.4839	33.4578	65.3204	26.9237	29.9426	26.4707	24.9917	24.0052	18.2503	47.2815
Acmsd	0.49483	0	0.298294	1.05943	0.194724	3.70348	1.52165	0	0.910324	1.26892	0.520584	1.1865	2.64931	2.96899	0	0	0.398615	0.357752	0.666693	0.595135	0.585865	0	1.28349	3.29957
Acn9	18.6479	6.25357	12.4904	17.7446	13.0458	8.86141	0	6.30226	19.0589	6.37597	10.8991	4.9682	0	2.76266	32.8242	4.52614	12.5183	8.98803	20.4719	8.72198	22.0786	0	16.123	16.3282
Acnat1	1.80601	0.113559	0.816525	2.90001	0.533021	4.10332	2.08263	1.02998	3.11481	0.810469	0.475002	1.62392	1.20867	0.90301	1.1099	0.246571	0.77289	0.707259	4.25822	1.90059	4.27654	0.596618	1.56148	2.05272
Aco1	2.11085	0.398178	0	4.51934	0.830653	5.36014	2.83984	0.802557	1.94163	6.90152	1.66553	4.74504	0	2.11086	1.72965	2.44961	2.39121	2.0348	1.06649	1.26936	1.87439	0	1.36878	1.75941
Aco2	52.2862	57.5729	63.2866	41.4285	46.1734	32.1338	43.6779	46.3334	35.9764	36.529	18.1915	38.0064	73.475	40.347	29.0123	35.7488	71.5538	55.8595	47.7037	36.6417	36.0709	53.1591	41.6471	51.9106
Acot1	0	0	0	0	0	0	1.12464	0	0	0	0	0.876928	0	2.43816	0	0.798901	0	0.176274	0	0	0	0	0	0
Acot10	0	0	0	1.58743	0	0.792742	0	1.1276	0.682002	0.760526	0.780029	0.88891	0	0.494295	1.62011	0.404908	0.447956	0.178682	1.66493	0	0.877844	0.559852	1.2821	2.24727
Acot11	2.21163	0	2.66643	0.430465	3.95597	3.65447	5.25531	3.05773	1.47952	0.309349	2.74978	2.41047	1.07646	2.68078	8.78657	4.06258	1.05276	5.03916	3.07007	8.70527	2.14242	0.683172	2.08601	4.87516
Acot13	41.5303	80.2208	30.0424	60.4634	54.2584	21.3139	22.9878	20.2113	36.673	38.3395	15.7291	27.8827	17.7882	22.1496	20.8719	59.8757	29.4406	41.6355	40.2873	47.9509	21.6352	76.5162	51.7063	22.1543
Acot2	0.518468	0	0.312543	1.11004	0.408052	1.66303	0	1.577	0.476905	0.797722	0	0.62159	0	0.345647	0	0	0.104414	0	0	0.311783	0.613852	0	2.24134	0.942871
Acot5	0	0	0	0	0	0	1.15427	0	0.690539	0	0	0	0	0	0	0.409976	0	0	0	0	1.77766	0	1.94722	1.36524
Acot7	27.5708	23.7311	20.683	18.3647	18.0826	15.7219	24.4929	22.3629	12.9621	26.7094	18.048	13.2218	13.1212	10.6199	12.0489	30.7826	29.86	24.8057	17.3351	8.10568	12.3318	14.1102	23.8377	18.5702
Acot8	77.227	66.7374	42.6745	23.3177	54.9359	21.1719	31.9686	40.6553	39.1609	49.7632	36.4567	66.4728	26.5046	54.7852	74.6385	37.3082	76.1686	60.8442	61.8071	68.4703	72.6788	44.8563	29.1051	64.2195
Acot9	14.7234	7.77657	8.65369	11.033	11.2981	24.4004	9.0552	33.5876	14.2203	46.44	13.1663	31.7734	10.5105	9.32488	19.3032	11.6589	34.544	16.4993	17.8534	3.98429	32.2494	24.4585	50.283	27.2218
Acox1	6.57402	4.02579	1.46457	3.05979	2.47451	3.97285	4.39474	7.38978	4.99536	2.05229	2.10492	2.39874	1.53031	2.09608	0.780698	1.87312	4.08696	0.344412	3.59427	3.0939	1.69206	0	4.44827	8.14348
Acox3	0.288067	0	0	0.616753	1.47367	0.307999	0	0.438099	0.794923	2.06838	0	0	0.514102	0	0	0	0.0580138	0	0.51749	0	0.682127	0	0	0
Acoxl	3.18656	6.41168	0	3.41122	3.60514	3.83292	2.44975	1.81732	0.732777	2.65573	0	3.34281	2.84347	4.24876	7.61569	4.78559	2.08566	0.575954	1.4311	1.19766	5.1876	2.25575	3.44387	3.86332
Acp1	43.5175	45.2046	30.7121	43.9344	30.4906	23.0752	23.3914	58.6496	58.2535	40.4643	31.6383	30.1161	27.7823	21.2282	59.1411	57.9644	41.3262	45.1045	36.2279	44.254	64.9281	40.8741	31.2014	25.0931
Acp2	1.95933	4.06556	1.77168	3.1462	0	1.83303	3.01256	2.60732	1.80226	2.38659	0.772988	0	1.74837	0.163278	1.87307	2.14002	1.13444	0.059023	4.7297	2.50378	1.15989	2.03426	2.11754	1.48465
Acp5	41.6064	75.9123	65.6788	36.2358	41.6258	15.0798	36.8652	52.5513	27.8925	30.3806	37.8367	25.3636	40.273	19.2754	15.7943	49.2946	59.932	62.2006	43.0721	43.6793	40.0766	29.5528	42.6798	23.084
Acp6	0.648971	3.91739	0.978033	2.7789	2.04305	0.693875	1.99565	0	2.38779	5.99109	0	2.33415	0	0.865299	0	0	0	0	0.291457	0.780522	0	0	0	0.786799
Acpp	5.73909	2.98314	23.4103	5.73414	12.7225	16.9768	9.11829	2.90939	3.51935	0.588683	7.44661	8.48605	11.2666	12.2435	8.4648	2.92524	3.23623	10.2809	5.15492	17.9464	4.07696	2.09454	4.96202	3.82688
Acpt	0	0	0	3.81827	0	0	0	1.35612	0.820217	0	0	0	0	1.18894	0	0	0	0	0	0	0	0	0	0
Acrbp	1.05812	2.12904	0	1.13272	0.416387	0.565666	4.06727	4.02303	0.486647	0	1.11319	6.97716	6.60934	3.17437	0	0	0.213094	0.509999	2.85124	1.27261	0.626391	4.59409	6.40394	2.56568
Acsbg1	2.05332	6.19723	0	1.75847	1.29282	0	1.26283	3.74729	1.88872	1.68494	0	2.46172	0.732897	1.91644	8.07604	1.12134	4.3833	2.47418	3.5042	0.246954	2.91729	0	1.7753	0
Acsbg2	0.43696	4.39604	0	1.87107	0	0	1.3437	0	0	0	0	1.04774	0.779827	0.582617	4.05789	1.6704	0	0.526523	0.392483	1.05107	0.517349	0.989831	0	0.264881
Acsf2	28.9633	25.0292	28.7637	40.5454	18.4114	19.0568	27.9755	29.3654	32.4479	23.8052	13.2821	6.67769	17.8926	22.2795	16.2275	11.7615	37.6896	24.8773	49.0286	15.4075	13.6288	26.4961	20.2259	24.31
Acsf3	6.7126	1.55843	2.17888	6.6331	1.01597	2.20833	1.58784	1.57057	3.32472	1.32411	0	1.23811	2.76455	1.03271	2.53863	1.9739	4.67948	0	1.15949	0.310511	0.611349	0.584839	4.4644	3.13009
Acsl1	0	7.36628	0.971045	0.627056	1.03728	2.8183	2.7019	2.22709	0.808202	1.6523	0.308122	1.0534	0	1.17152	0.159992	2.39917	1.65152	5.0819	0.657669	0	1.38704	0	0.506447	2.84065
Acsl3	11.5402	13.7869	15.5655	4.94152	7.94719	10.1794	20.4052	10.0916	14.3303	18.4957	9.1056	8.99307	9.2679	13.4636	14.657	11.0289	3.95093	7.43946	17.2327	14.5734	14.688	6.75324	8.73044	10.6682
Acsl4	27.4107	15.9596	50.4819	27.2638	41.1078	98.537	27.8756	35.122	56.184	94.8647	53.3603	52.2696	63.1707	83.4554	62.6065	33.8282	26.4276	33.237	43.9099	36.3416	129.303	87.5976	62.3272	77.3236
Acsl6	1.8536	0	0	0	0	0.396371	0	0	0	0	0	0	0	0.247148	0	0	0	0	0	0	0	0	0.320525	0.898907
Acsm2	0.169129	0	0.152932	0.362107	0	0.361663	0.260045	0.514432	0.311142	0	0	1.21661	0.603677	0.112753	0	0.0923633	0	0	0.303828	0.305119	0.200244	0.0638538	0.438688	0.102524
Acsm3	0.398598	1.80455	0	0	0.31371	0.852357	1.22573	0	0.366645	0	0	0	1.42273	0	0	0	5.77971	0	2.32717	0	0	0.300977	1.03389	0.483253
Acss1	0.317082	2.0735	0	0	0	1.01707	0.97506	0.964453	0.583327	1.4636	0	0.760297	0.565884	0	0	0	0	0	0	4.19493	1.12625	0.119712	0	0
Acss2	6.03385	2.42814	3.2736	2.5837	1.89954	6.45134	3.71094	4.89409	3.7001	5.57025	1.69277	7.23396	3.58946	3.21807	4.83432	1.75741	2.75436	3.10212	3.61312	0.483797	6.19139	3.94861	0	3.16997
Acta1	0	0.400031	0	0	0.312944	0	0	0	0	0	0	0	0	0	0	0	0	0.19165	0	0.478226	0	0	0.687573	4.82072
Actb	899.488	1329.78	499.499	663.894	424.471	183.186	869.134	967.025	589.877	617.261	253.236	282.798	403.743	451.254	662.075	841.762	860.544	583.87	770.542	816.626	272.849	628.857	654.08	465.904
Actc1	0	0.412406	0	0	0	0	1.26056	0	0	0	0	0	0	0	0	0	0.16511	0.197579	0	0	0	0	0	0.993971
Actg1	713.599	628.934	234.672	399.346	220.436	113.224	314.542	670.738	450.51	189.781	214.587	143.55	314.625	226.636	374.7	238.883	515.715	298.415	230.228	342.649	76.2246	224.664	245.543	83.8893
Actg2	0	4.35927	0.261205	0	0	0	0	0	0	0	0	2.07795	0	1.73323	0.946811	0	1.22169	0.208847	2.7244	1.04228	0	0	0	0
Actl6a	105.914	124.023	78.5009	55.7615	114.333	77.9705	111.236	68.6559	63.3521	74.5051	84.6357	86.7353	112.587	99.1626	76.1957	128.641	101.639	130.552	94.6138	111.374	78.1179	88.0596	78.0628	93.3242
Actn1	2.43828	5.97928	5.23633	5.22038	1.19938	1.62937	5.15485	7.41641	8.41057	6.40894	2.88584	2.19244	2.17576	5.28297	8.49129	0.665787	8.34779	3.30531	4.65395	0.916419	1.44343	2.18633	2.37166	2.77137
Actn2	50.4109	68.3897	31.8852	26.1649	28.2535	20.008	22.9005	43.5604	34.7773	35.2559	38.1689	14.1937	24.5363	22.6596	15.0208	42.3377	93.2932	27.6107	64.1463	32.1521	29.8426	49.7437	44.2457	49.3105
Actn3	0.399157	0	0	0	0	0	1.22745	0	0	0	0	0.957096	0.71236	0	0.218048	0	0	0	2.33043	0	0	0	0	0
Actn4	128.283	222.318	170.165	129.324	98.6093	98.7928	171.954	109.144	116.899	136.032	50.6491	66.6815	119.54	110.84	99.1537	31.1907	214.267	101.898	182.641	114.007	87.4479	108.38	82.9911	94.8028
Actr10	59.2328	43.7667	64.7505	66.7462	50.2985	95.1483	95.8667	58.6184	63.6086	45.7862	105.251	61.8399	111.78	81.4336	55.8898	52.1586	68.7195	57.0305	49.8943	74.6483	63.0834	53.714	83.3125	67.5176
Actr1a	27.8456	47.4568	49.2304	35.5927	41.5412	54.6567	46.0092	43.6125	23.3197	40.0727	25.3598	46.339	37.0859	45.1628	45.6339	44.7125	42.268	45.9727	49.8359	49.9853	31.4923	58.3704	40.6047	52.9067
Actr1b	35.6637	32.8436	46.8013	21.1448	24.398	23.4655	43.0242	25.8675	25.2344	30.9538	15.008	22.3653	20.5631	18.2892	41.362	26.9672	34.6961	49.1882	34.0049	34.9743	20.7876	27.7578	46.9639	40.5772
Actr2	26.0904	36.7164	46.8091	17.9549	35.8123	36.8622	28.1763	23.1461	34.8556	63.4006	31.0428	21.5979	41.0194	40.1712	54.2952	25.4433	38.0941	25.6744	38.221	31.1924	29.7871	37.8767	22.0207	23.9119
Actr3	32.7851	34.236	43.6549	27.5441	57.975	40.8219	43.3898	49.8604	44.6627	49.5922	38.4208	29.8526	26.6629	44.8203	65.0639	62.3251	48.8926	50.3063	50.8816	36.4361	52.5744	23.0321	33.7282	28.9305
Actr3b	0.666039	0	0	0	3.14517	4.27274	0	5.06464	4.90117	0	0	0	1.18865	0	0	0	6.30428	0	0	2.00263	0	0	1.72757	1.61499
Actr5	10.5473	15.4344	12.7163	16.4232	9.43308	17.4283	29.4856	16.0407	12.3478	12.7859	8.57441	11.4956	20.5347	10.867	30.38	23.5637	11.2	22.0678	6.24407	18.4514	27.246	13.3943	34.8189	10.4624
Actr6	28.7742	2.35626	10.8915	42.9808	19.4863	17.1713	6.17328	23.4068	43.7022	47.3612	20.4159	20.8588	19.1078	22.7518	60.3154	38.0057	30.3219	15.804	21.638	33.3997	22.976	46.4858	28.9281	21.0934
Actr8	19.3425	14.8649	12.7936	14.9545	22.4119	22.9787	21.4789	12.2569	10.8728	7.7157	7.34831	20.613	16.301	21.4917	10.8598	19.3657	24.6707	32.6298	31.8516	9.36994	13.995	23.7335	17.188	17.2621
Acvr1	0.345541	0	0	2.21941	0.135976	0.738899	0	1.57652	0.953521	1.24052	0	0.414268	0.616673	0.691084	4.34146	0.943517	0	0	0	0	0.409111	0	0	0
Acvr1b	0	3.84845	0	0.744546	0	0	1.06938	1.58662	0.319877	0.356707	0	0	0	0	0	0	0.210103	0	0.156179	0	0.411732	0	0	0.421611
Acvr2a	4.61374	7.87063	4.41373	10.737	5.36781	9.65147	2.77586	9.1522	17.7136	12.037	9.07462	7.21486	7.51796	7.89019	9.42394	5.80606	10.7863	10.0553	2.25224	7.59968	3.56252	10.7543	5.7234	6.8096
Acvr2b	0	2.69603	0	2.86876	0.263638	0	2.06018	0	0	0.3436	0	0	2.39129	0.446639	0	0	0	0	0	0.805759	0	1.26469	1.15849	1.62448
Acy1	15.1309	6.40944	2.88038	11.9351	10.9683	0.851463	7.34668	3.63338	5.86017	6.12646	2.51343	8.59279	1.42124	6.90183	22.1865	6.08862	5.77365	2.49493	10.3719	5.26784	5.65722	6.61455	8.95095	19.3098
Acy3	3.79106	4.9582	5.25626	11.3634	5.96738	7.29607	10.4921	8.07176	4.88201	1.94432	18.3465	30.9066	17.591	11.626	2.89933	4.14068	11.1468	13.5216	7.83191	13.2227	3.59081	5.72517	7.21106	16.0867
Acyp1	12.3104	16.8081	18.5524	11.2957	26.2979	9.40157	5.40797	13.3728	19.4118	15.3332	11.101	10.5421	25.1085	18.7588	21.1352	27.8518	10.6251	8.90018	12.637	14.8058	16.6574	46.4773	16.7256	18.1231
Acyp2	13.5868	9.39745	4.6071	10.9085	6.68329	9.07931	5.2226	7.74868	48.4283	0.871034	16.0807	2.03615	6.06196	5.66119	11.1331	4.63744	15.0494	3.68362	9.91561	3.06393	4.0216	4.48841	7.34197	3.08857
Ada	0	0	0	0	0	0.749351	3.23281	3.19764	3.22336	0	0	0.840255	0	1.40172	0	0	1.97604	2.02682	0.314759	2.52878	1.65959	0	0.605961	0.849705
Adad2	2.95538	1.48663	3.91944	10.124	6.74534	0	5.45285	11.686	3.80584	10.3069	0	2.12591	6.32922	3.15242	0.968664	3.22793	10.4752	1.85179	9.02548	4.97623	2.79927	0.892628	2.04418	3.22473
Adal	1.96736	1.48445	2.37193	9.47729	3.48385	4.73284	5.2936	11.22	4.0717	12.3603	5.17438	2.35866	8.77768	7.21368	6.71696	15.5787	13.0748	4.85973	10.3817	10.3519	0.582325	2.78537	2.55147	5.06852
Adam10	9.68492	8.74419	32.859	21.7989	19.7399	32.9237	21.7639	11.3301	15.5328	42.1568	19.0717	9.22944	11.0797	16.2244	52.9061	23.7329	6.50149	8.07924	19.2942	16.2775	81.7369	30.1895	36.0709	13.2472
Adam12	0	0	0	0	0	0	0	0.225814	0	0.685365	0	0	0	0.395952	0	0	0	0	0.466787	0	0	0	0.128377	0
Adam15	8.00651	9.78102	8.50381	8.97914	4.35096	4.89171	2.93105	20.874	13.3265	5.084	4.41216	2.28547	2.04127	2.03341	1.24964	2.91496	3.83912	0.459408	5.30804	1.14637	2.25702	8.20477	5.27423	8.32023
Adam17	34.1103	11.5689	63.4006	30.9826	53.7935	34.8127	27.8124	38.9068	38.0313	42.9402	26.0986	52.9772	60.8753	62.5358	63.5233	44.5943	33.879	41.9736	35.5125	30.6131	31.819	24.9758	23.0125	37.4384
Adam19	0.356848	0.807765	1.50581	0.382007	0.0702127	1.52615	0.823007	0.271351	0.328241	0	0	0	0	0.11895	0	0	0.0359328	1.59096	0.64105	1.18025	1.26749	1.01044	0	1.51422
Adam1a	0.737123	0	0	0	2.03049	0	1.13336	0.560518	0	0	0	0	0	0	0	0	0	0	0	0	0	2.22637	0	0.893674
Adam1b	0	0	0	1.69201	0	0	0.607553	1.20189	1.0904	0	0	0	0	0	0	0	0	0	0	0.712862	0	0	0.341641	0.479064
Adam2	0.893448	0	0	0	0	0.955268	0	0.679389	0	0	0	3.74903	0	0	0	1.46376	0	0	0	0.268639	1.05782	0	0.386238	0
Adam22	0.123119	0.0619322	0.816408	0.790798	0.096899	0.131638	0.189302	0.561729	0.566248	0.568299	0	0.147607	0.219726	0.08208	0.134513	0	0	0.0296709	0.331762	0	0	0.232415	0.212898	0.223901
Adam28	0.885006	0	0.26675	1.2632	0.232176	2.2079	0.453581	0.448646	2.17083	0.605192	0.931067	1.41471	1.05296	3.34337	0	0.161104	0.118821	0.497655	1.32487	1.0644	1.3971	0.222753	1.02024	1.43062
Adam32	0.93142	0.234264	0	1.99418	0	0	0	0	0	0	0	0.558339	0	0	0	0	0	0	0	2.52051	0.551388	0	1.61061	0
Adam4	0	0	0	1.04716	2.50207	0.522937	0	0	2.69932	0	0	0.586375	0	0	2.93897	0	0	0	0	0	0.579076	3.13914	1.26862	0
Adam9	6.29135	6.04172	3.70636	7.34718	6.30191	3.05758	3.95725	7.8284	13.1523	10.12	3.00854	2.39994	1.02072	1.90648	13.9034	4.84132	5.58639	1.79184	1.54117	3.61136	3.38581	9.06919	5.68676	8.14757
Adamts10	0.279998	0.422539	0	0	0	0	0	1.27748	0.257552	0.718015	1.17828	0	0	0.559999	0.152955	0.15291	0.112778	0.674777	0.628745	0.673512	0.33151	1.58568	0	0.509196
Adamts12	0	0	0.661184	0	0	0.195451	0	0	0	0	1.1539	0	0	0	0	0	0	0	0.164196	0.109929	0	0	0	0
Adamts13	0.995278	0	0	0	0	0	0	0	0	0	0	0.596618	0	0	0	0	1.60351	0	0	0	0	0	0	0.301664
Adamts14	1.97693	1.9889	0	0.940584	1.21015	1.17429	1.01321	2.67251	1.81845	1.12657	1.15546	7.11042	1.96009	1.17152	2.99985	4.91829	4.86609	1.53516	1.1838	2.77395	2.60071	2.6538	2.84876	1.33155
Adamts15	0.192239	0	0	0	0	0.20554	0	0	0	0	0	0.691424	0.686163	0	0	0	0	0	0.0863357	0	0.227606	0	1.49589	0.233067
Adamts17	0	0.665568	0.683666	0.40469	0.0743819	0.202097	0	0	0.347732	0.0969421	0	0	0	0.252026	0	0	0.837462	0.0911044	1.18845	0	0	0	0.163426	0
Adamts18	0	0	0	0	0	0	0	0	0	0	0	0.281412	0	0.156484	0.384672	0	0	0.282836	0.105417	0.705766	0	0	0	0.142288
Adamts2	0	3.21789	0	0	1.31861	0.9771	0.468373	0.463278	0.840608	0.624928	0	2.55648	1.0873	0.203083	1.33126	4.99073	0	0.807532	0.410423	0	0	2.18516	2.10701	1.84659
Adamts3	0.148714	0	0	0	0	0	0	0	0	0	0	0	0	0	0	0	0	0	0.801459	0	0.176073	0	0	0.0901488
Adamts4	0	0	0	0	0	0.33173	0.477044	0	0.28539	0	0	0	0	0.206842	0	0	0	0	0	0	0	0	0.268253	0.188078
Adamts8	0	0	0	0	0	0.335475	0	1.43154	0	0	0	0	0.559964	0	0	0	0	0	0.140914	0	0	0	0	0
Adamts9	0	0	0	0	0	0	0	0	0.173664	0	0	0.226351	0	0.251734	0.103136	0	0.0380223	0	0.254373	0	0.447067	0	0	0.114448
Adamtsl1	0	1.31629	0	1.24499	0.171622	1.55434	0.894084	0	0.267442	0.372793	0.152941	0.871447	1.03778	0.096917	0.635314	0	0	0	0.391732	0.0874216	0	0	0	0.793123
Adamtsl4	3.25091	2.67593	3.38497	0.632748	1.86078	3.47585	0.908808	0.449461	1.90292	5.30504	0.621838	1.06296	2.10974	3.74349	2.90599	2.42094	4.28532	5.76903	1.06182	4.44306	4.1989	2.34315	3.83283	4.12049
Adamtsl5	1.77231	2.22879	2.27031	2.84589	2.61537	5.68481	5.45002	5.39073	3.66802	1.59069	1.39841	0.531203	3.95371	3.24924	1.93632	0	1.24924	3.31013	1.98988	0	0	3.84746	3.06467	3.76024
Adap1	0	0	0	0	0	0	0	0	0	1.21814	0.499752	0.56951	0	0	1.81646	0	2.39165	0	0	0	0	0	2.46426	0
Adap2	4.99508	7.53796	0	3.05557	2.24646	1.52592	4.38868	2.17047	2.62552	1.46391	0	1.71103	2.54701	3.33007	3.11849	5.45574	3.3053	0.687875	2.88427	1.28735	0.844863	2.69409	2.46786	5.19081
Adar	2.26447	5.2208	3.29891	2.82814	3.19313	8.0705	3.48173	2.58289	1.73578	2.22598	3.37496	2.26239	2.02065	4.02574	2.16478	1.44276	2.47022	4.54768	4.32219	5.56046	2.0108	2.42232	1.14208	5.94835
Adarb1	0.51542	0.0864231	0	1.10352	0	0	0.528323	0.261288	0.948202	0.0881146	0.180748	0.205978	0.306617	0.229076	0	0	0	0.124213	0.385797	0.413266	0.406829	0	0.297088	0.312442
Adat1	3.60745	1.81464	3.26197	3.08943	1.56155	4.62847	6.1013	2.74315	3.65008	0	0.759041	2.59498	1.28762	2.88597	2.95597	1.37905	2.17951	6.0856	3.07824	2.16935	3.84401	4.22211	5.9261	5.90436
Adat2	8.62734	17.3591	4.25515	1.6792	8.95045	0	0	7.15673	10.8215	1.60899	2.47537	0.940299	2.79943	3.6601	4.28443	5.99643	8.0555	4.53628	7.74918	7.5463	8.35735	0.592218	10.1716	9.0333
Adat3	18.5759	15.8445	9.00705	32.8545	27.3328	24.1789	8.69261	6.14146	25.2587	6.2133	11.0459	41.6364	24.5035	23.6912	4.85316	18.5248	13.1749	35.2295	5.4408	28.6553	31.5557	11.2822	16.0608	33.292
Adck1	13.9522	13.2846	3.15399	8.53477	4.90215	10.1226	6.12919	9.85159	8.25023	7.41122	2.62113	4.1818	12.45	7.30831	7.07728	10.3407	19.4681	14.7704	11.6369	10.1881	8.84946	1.12876	9.04729	12.6865
Adck2	1.28804	0	0.0970571	0	0.633581	0.688581	0.495107	1.95888	0.888588	0	0	0.772113	0.574679	0	1.05543	0.175853	0	0.0776022	0.578466	1.16185	0.381251	0	0	0.975996
Adck3	8.94675	8.2977	0.758431	3.59157	3.63072	0	0.429878	10.2048	0.257173	0	0.294138	0.335195	0.498967	0.745566	7.78924	4.27518	4.05402	6.40094	2.00902	4.53951	2.9792	0.52778	0	4.06758
Adck4	21.3348	29.8401	3.92106	15.5974	8.19084	7.23277	16.8017	28.4897	5.26512	12.0095	6.56934	14.3488	11.144	7.63201	12.7917	6.25186	21.5879	13.669	13.3208	4.3809	12.3219	18.4672	17.0964	14.5102
Adck5	20.7301	5.07296	6.92374	13.195	5.73238	2.99519	4.30723	9.37283	1.03072	7.47103	17.683	8.0605	3.99958	7.84384	2.75455	0.30597	5.41599	4.9958	7.80027	3.03229	10.6135	8.46109	1.45323	5.77373
Adcy1	0	0	0.112085	0	0	0	0	0	0.171029	0	0	0	0	0	0	0	0	0	0	0.111812	0.110071	0.315893	0	0
Adcy10	0	0.330146	0	0	0	0.701734	0.336376	0.332717	0.603708	0.112203	0.23016	0.262287	0.390437	0.2917	0	0	0	0	0.687769	0.657802	0	0	0.189152	0.132619
Adcy2	0	0	0	0	0	0	0	0	0.497857	0	0	0	0	0	0	2.36464	0	0	0.121538	0	0.64082	0	1.63786	0.984293
Adcy3	11.0827	7.2716	0.653566	14.4432	8.24842	3.60639	4.44528	10.9923	8.42136	5.06618	2.02775	5.48813	2.14988	4.17612	1.18451	2.4999	0.145562	3.0773	1.19023	2.02837	7.41658	6.18536	3.95783	8.76292
Adcy5	0.225216	0	0	0	0	0	0.346281	0	0	0	0	0.270011	0	0	0.492117	0	0	0.705582	0.809167	0.270869	0	0	0.194722	0.136524
Adcy6	0.189144	3.71063	2.73648	1.21488	3.27498	0.808925	1.16327	0	1.73981	1.26108	0.198988	0.680293	0.337558	1.26097	2.5831	1.44611	0	4.01125	0.59462	1.93362	1.11971	1.92808	1.63534	2.17849
Adcy7	0.18003	0	0	0	0.920985	0	0	0	0.165598	0	1.5152	0.431676	0.642587	0.240042	0	1.27812	0	0	0.565969	0	1.06576	0	0	0.436531
Adcy8	0	0	0	0	0	0	0	0	0.41605	0.231976	0	0	0	0.15077	0	0.617527	0	0	0	0	0	0	0	0
Adcy9	12.0172	10.5466	23.5053	27.9187	39.7436	20.2299	22.0153	13.6099	12.465	14.5559	12.6427	13.7944	31.4856	28.4665	7.82176	7.81944	15.8082	17.5613	15.6169	16.2983	23.0071	18.9204	20.5592	19.9943
Adcyap1r1	0	0	0	0	0	0	0.280663	0	0.167906	0	0	0.218846	0	0	0	0	0	0	0.0819795	0	0	0	0	0
Add1	15.2058	7.64892	14.174	20.4981	7.20266	9.93542	29.4412	19.6994	16.318	18.4856	8.88736	12.1535	10.0508	18.585	13.0751	11.9948	6.40816	7.26115	11.5082	3.21736	8.66825	16.1595	9.00811	3.92603
Add2	0	0	0	0	0.14378	0.781304	0	0	0	0	0	0.876085	0	0	0	1.59627	0	0.44026	1.47681	0	1.29777	0	0	0
Add3	0.23078	0.812618	0	0.988204	0.726527	0.493497	0.709673	1.75488	1.27368	0	0.971166	1.10673	0.82373	0.461563	1.13462	0.126032	5.43779	0.889864	2.90205	3.05317	0	1.65546	0.997664	0
Adh5	20.8145	22.0622	14.1158	9.54942	11.7012	7.9481	13.7157	12.436	6.83782	25.9253	0	16.9334	5.30669	10.4073	17.0556	30.0414	12.4258	14.3319	3.67239	12.0698	11.4418	10.665	28.9225	7.66064
Adi1	57.8301	91.7191	68.2869	53.8958	61.578	80.0172	72.1794	57.9432	78.8525	130.85	70.8606	30.1799	52.2107	43.0893	57.2354	63.1633	58.232	46.7288	67.5268	55.6421	53.9699	118.928	47.647	53.6151
Adipor1	73.7582	73.3549	73.1433	68.7119	50.7385	40.3339	58.0021	52.2334	67.3275	98.1807	56.865	49.277	26.1257	37.9115	83.6599	61.4964	109.195	72.3222	88.7555	94.8041	68.6623	79.5021	76.4283	58.3639
Adipor2	7.47651	2.16974	3.12023	0.615664	3.8474	0.922365	1.76854	2.18663	1.05802	3.68701	1.81515	4.82654	1.02639	3.0673	1.72794	3.45485	2.66392	1.17809	2.32459	2.07509	2.04277	5.1026	1.49174	1.04589
Adk	4.67046	1.46835	5.6309	7.49962	5.05424	3.12101	7.18107	4.43935	1.07401	1.49709	5.52774	0.699925	1.0419	4.28128	0.637836	0.637648	5.17322	0.562775	1.57315	2.8086	4.83849	2.42455	12.1143	1.41559
Adm	0.825194	0	0	0	0	0	0	0	0	2.11609	0	0	0	0.550132	0	3.15453	0.166186	2.18753	0	1.4887	0.977007	0	2.85385	1.00045
Adnp	9.06468	5.37818	14.992	22.3933	12.805	24.6025	16.7964	9.54401	17.3174	16.5696	30.0765	19.506	26.9623	21.6934	14.8554	15.3587	17.4596	19.0446	29.0189	20.4066	32.197	9.82819	13.2632	14.9349
Adnp2	4.35375	1.09502	0	1.16517	2.67699	4.36405	0.418382	1.24149	3.75443	4.32626	0	3.58854	0	1.81407	1.93239	0.594407	0	1.18038	1.83309	1.14544	0.32217	7.08859	1.88213	0.659799
Ado	1.28188	1.4186	0.0772745	2.74452	1.00888	2.46704	0.394192	1.16971	5.65978	3.41869	0	2.15158	0.457545	1.19643	4.20154	7.1405	1.23916	5.00458	0.460561	3.54598	2.73188	7.93706	5.76324	2.79743
Adora1	0	0	0	0	0	0	0	0	0.543504	0	0	0	0	0	0.753145	0	0	0	0	0.355322	0.932767	0	0	0
Adora2b	0	0	0	0	0	0	0	0	0	0	3.25083	4.44551	0	0	0	0	0	0	0	0	2.19509	0	0	2.24775
Adora3	0	0	0	0	0	0	0	0	0	0	0	0	0	0	0.678628	0	0.500369	0.997944	0	0	0.490279	0	0	0
Adpgk	21.2146	18.0951	5.69927	11.8489	21.0522	12.3274	2.1273	21.7429	15.696	51.5634	16.9816	6.63499	6.5845	11.6835	25.1934	23.9266	11.7027	7.11315	15.9484	10.8161	9.82859	12.1883	7.57611	22.0858
Adprh	38.8743	29.6943	37.5382	44.6977	37.3943	31.5579	27.6719	30.6553	29.7983	26.9525	30.2945	20.7139	17.9868	21.5969	33.8202	45.6045	47.8433	43.3724	49.7896	51.9493	21.3084	48.6508	23.0296	30.5475
Adprhl1	0	0	0	0	0	0	0	1.26969	0	0	0	0	0	0	0	2.73558	0	0	0	0	0	4.72798	0	0.506088
Adprhl2	49.9821	65.789	56.4943	60.6402	48.5164	50.7685	69.1651	49.4092	49.8066	45.2874	31.5501	109.86	65.4142	76.6396	40.0457	50.0423	48.8197	50.7913	50.5064	65.6243	44.3831	33.3378	51.8575	40.9032
Adra2b	0	0.145641	0.0872675	1.23977	0	1.85738	0.445168	1.32098	1.59792	0	0	1.04135	0	0.772086	0.632651	0.158116	0.116617	0.069775	0.39009	0.870552	4.11356	0.109311	0.500657	0
Adrb3	0.815451	0	0.122893	0.872943	2.24625	0.435937	0.626899	0.620079	0.37504	6.48243	0	0	2.18296	0.271818	0	2.67196	1.31379	2.653	0.91556	0.980749	0	0.153934	3.17268	0.494318
Adrbk1	5.37206	25.0412	15.3284	21.4697	7.61038	4.97793	11.0131	13.6166	11.53	9.91862	26.3744	12.4517	17.2572	6.20774	8.2169	18.1892	6.92403	9.40765	10.133	7.32248	11.8727	8.65361	16.4112	9.98657
Adrbk2	0	0	0	0	0	0.16117	0.23177	0.229249	0.138656	0	0.158585	0	0.538039	0.200987	0	0	0	0	0.0676982	0	0.713887	0	0.13033	0.091377
Adrm1	442.599	450.091	333.39	385.873	438.093	256.649	489.238	412.359	379.977	306.343	408.584	350.885	458.278	344.511	316.274	401.54	482.775	519.095	375.701	382.693	299.308	446.204	427.489	270.716
Adsl	50.7927	95.4048	41.8566	60.1582	37.8492	58.3513	49.8487	57.5242	40.7565	46.5576	51.1624	58.9517	42.4309	38.545	29.2225	52.821	68.557	44.2748	58.7269	48.0911	50.5408	53.2453	50.456	58.632
Adss	26.3361	11.0023	24.7557	21.0252	38.6442	19.5676	10.2948	19.6868	20.1189	62.0406	16.4362	19.8008	30.2718	23.8067	87.5392	40.222	37.9358	33.8855	17.4408	48.5856	32.7667	45.839	35.1201	24.3529
Adssl1	1.27258	3.84083	0	0	1.75273	0	0	4.83842	1.17056	0	0	1.52569	0	0.424194	0	2.43239	0	1.53341	0	0	1.5067	1.92182	0.550135	0
Aebp1	3.65886	0.42473	2.46013	4.21811	0	2.4074	3.46196	1.71215	1.03555	4.90782	2.66489	1.68715	0	2.62688	2.92122	2.45925	0.283407	2.91659	0	2.36952	2.99907	2.86902	0.243342	2.38857
Aebp2	53.2246	32.3186	72.0613	39.0911	86.0837	72.9298	44.758	53.7016	74.7836	53.7997	47.659	32.6282	69.7808	82.7943	57.868	30.7597	37.3254	60.0659	86.1764	42.9865	61.9968	68.1527	61.0595	38.2159
Aen	35.7779	30.2175	51.789	28.3707	75.6105	38.2535	40.0693	28.2136	30.0657	14.9514	80.8563	81.0221	39.4145	73.9119	63.9419	55.2391	80.0591	57.6945	77.5632	75.4359	44.9749	33.3525	46.9733	48.4638
Aes	5.07614	3.83014	2.04	5.43402	0.665848	0	0	3.85996	0.778202	1.3017	2.67017	1.01429	3.01973	1.69205	0.462159	4.1582	3.23723	1.22331	0.379954	3.05255	5.00834	2.23588	0	1.53855
Afap1	0	0	0.155728	0	0	0	0	0	0.158416	0.971604	0	0.619429	0	0.114815	0	0	0.312154	0	0.0773459	0.517832	0	0	0	0.313198
Afap1l1	0	1.01072	0	0.716978	0.527122	0.35805	0.514893	1.52788	0	0.343499	0	0.401485	0	0.223254	2.37816	2.74321	0	2.50181	1.05277	0	0	0	0	0
Aff1	50.7022	44.8016	45.2401	49.682	61.6511	49.908	53.4152	38.1466	45.2805	24.2151	38.6652	35.0569	44.7644	49.4506	27.7705	16.7746	14.6681	40.2124	44.2763	24.1984	38.5907	57.2244	23.8901	34.1502
Aff3	0.758464	0.858436	0.685827	2.02985	0.671554	0	0.874633	0.576746	1.22091	0.291746	0.79794	0.45466	1.3536	1.26411	0.621492	0	0	1.09671	0.681262	1.82442	0	0	1.47548	1.03449
Aff4	2.01797	1.40985	4.15629	2.6403	5.02933	6.4728	3.44748	5.62646	4.94987	8.96964	6.369	2.95697	3.40132	4.70862	3.24584	4.46937	2.16746	3.18808	5.68944	2.89895	3.8493	2.45492	4.36185	8.29108
Afg3l1	8.81128	7.25286	12.7157	9.14668	7.9855	6.85161	9.03187	9.74576	4.42087	12.3247	4.21358	6.40232	7.62432	14.0625	11.377	10.353	15.0564	9.58775	6.35551	4.97757	5.69036	8.26622	7.61824	7.44547
Afg3l2	4.47191	9.56032	2.13415	11.1701	2.63966	5.97667	5.15685	5.6675	3.08507	4.3959	6.66494	5.80814	3.99043	4.96882	2.85003	5.08783	5.92895	6.3764	2.84518	3.5856	1.32366	8.30103	6.44403	4.74395
Afmid	21.5018	28.7605	7.07002	28.249	29.4222	21.9445	24.0437	23.7821	20.6771	4.5113	13.881	18.162	9.59334	13.0314	28.8306	24.0184	18.0099	27.5576	16.6795	25.5664	26.6146	27.49	24.9281	20.4399
Afp	0	0	0	0	0	0	0	0	0	0.280184	1.14948	0	0	0.364205	0	0	0	0	0.245349	0	0	0	0	0.331165
Aftph	7.20167	9.56373	6.94611	8.63455	11.4493	24.0239	7.5296	7.88579	12.7188	17.2857	12.4255	8.2887	8.22564	14.4034	10.2286	22.3389	7.30974	8.81662	12.2904	12.1261	17.7353	24.3618	20.1741	13.446
Agap1	0	0	0	0	0.327642	0.127173	0.182881	0.180891	0	0	1.37647	0.1426	0	0.0792957	0	0	0	0.0573289	0.427344	0.143054	0	0	0	0.216306
Agap2	0	0	0	0	0	0	0	0	0	0	0	0	0	0	0.110515	0	0	0	0.181714	0	0	0	0.174914	0.98109
Agap3	1.65719	0	0	1.18268	0	0	2.12334	0.420049	0.254057	0	0.290573	0.331133	0.49292	0.184133	0	0.150835	1.22372	0	0.248084	1.32874	0.981033	0	0	0
Agbl2	0.987515	0	1.58745	1.40952	4.79278	0.703896	1.01224	2.50306	0.908352	3.54528	0	2.7625	2.9373	1.75559	2.15781	4.13458	1.85617	3.17313	0.443499	2.17744	1.16919	3.85258	2.56142	5.18806
Agbl3	0	0	0	0	0.361749	0	0	0	0	0	0	0	0	0	1.67391	0	0	1.10769	0	0.737078	0.362798	0	0.794804	0.185752
Agbl5	0.558213	0.140398	0	1.19514	0.109833	1.19368	0.429141	0.848945	0.513465	0	0.8809	2.00772	0.498111	0.186072	0	1.37181	0	0.605366	0.250697	1.17489	0.66091	0	0.241316	1.52273
Agfg1	1.81637	5.48209	0.21899	3.11109	2.71614	3.88411	2.79277	2.20991	1.67076	8.38409	4.96836	3.48423	1.94497	1.21092	0	3.17421	1.829	1.13811	2.77353	1.09228	3.44086	4.66318	3.45496	3.08299
Agfg2	10.7195	15.9906	20.7227	9.49676	5.23651	9.88034	10.7984	14.0539	8.16014	7.96221	11.6663	8.41999	25.0678	10.8428	16.1538	10.4969	7.07193	7.74998	7.6363	12.6701	12.6916	3.0702	18.8557	11.6517
Aggf1	40.9925	39.0889	85.3072	45.7906	65.9277	54.1192	59.1916	35.7792	59.0187	46.801	73.8768	42.3082	21.6293	35.4082	39.9181	58.5942	52.1891	58.4145	40.9823	51.4456	59.929	37.2782	66.5697	46.6734
Agk	13.3166	31.1742	23.0019	4.38629	3.6279	8.76184	11.025	10.905	17.9025	3.41485	4.31067	7.36856	14.625	30.3893	12.3107	3.91587	30.0159	17.1569	6.90065	20.3279	9.09605	7.5414	7.97091	5.2781
Agl	5.20957	2.20364	1.32041	10.1397	1.07162	6.0764	20.0249	4.68168	3.81177	1.94315	6.22808	3.54871	8.87471	6.39359	1.55228	1.22852	1.33529	1.4552	1.16982	3.70239	7.14926	1.34103	13.7173	4.1628
Agmat	20.2919	37.1547	13.9449	6.95121	4.1523	13.8854	11.2319	6.17208	15.6788	4.16285	19.6402	6.81181	13.0371	15.6925	5.32075	32.3583	11.6059	14.8662	18.9555	9.76208	17.298	17.4673	7.01775	16.237
Agpat1	14.1627	9.66857	6.09827	5.41473	6.56849	5.94891	2.33313	6.154	8.37474	5.44773	2.12855	6.06416	0	0.337209	4.69728	5.24835	22.2067	1.21897	10.9038	2.1292	1.19773	3.81932	6.12255	5.51912
Agpat2	484.701	267.103	407.093	192.392	300.573	276.588	234.462	182.216	182.847	365.901	190.507	166.497	289.153	252.336	291.554	205.217	307.375	335.336	418.855	262.002	180.544	331.552	214.245	193.13
Agpat3	3.97648	0.166689	3.59566	2.83789	0.260802	0.354302	0.509503	2.5198	2.13366	3.90889	2.78896	2.38369	2.95695	1.54642	4.70652	2.89546	7.7413	4.31237	1.04175	6.97454	1.56935	6.00519	2.57855	3.01313
Agpat4	0.596645	0	3.41687	1.27742	0.70437	0	0.917373	1.81479	0.548816	1.83601	4.39389	5.00722	0	1.1933	0.325931	4.88752	1.56206	3.73848	0.267957	0.358795	0	0.22526	7.7379	0.361681
Agpat5	56.2505	54.6446	91.59	79.014	57.3883	20.684	29.2869	44.8104	75.2848	66.399	29.7456	39.9636	43.5546	58.1357	89.9081	69.8898	77.9794	49.5618	51.0595	37.9429	67.6562	90.6788	45.0317	41.1347
Agpat6	0.288943	4.36038	5.66088	2.47452	4.32075	1.85362	0.88853	2.19716	1.86046	1.92648	0.303982	4.50337	1.03133	2.69682	0.631367	3.94488	0.698284	1.18377	0	2.60636	2.39471	0	5.74587	3.67825
Agpat9	128.734	67.546	98.3774	70.3892	86.9775	59.7152	59.076	71.0839	80.8859	60.5389	63.3415	58.8862	102.502	89.7841	168.128	63.8135	150.609	80.3761	152.632	123.625	114.899	87.0363	155.14	123.899
Agps	4.49085	2.33691	2.70718	4.31015	5.05792	5.62945	4.76201	4.00368	2.27909	7.30679	3.74709	6.1267	3.04004	3.81982	7.86725	9.97915	3.61765	1.30618	1.73868	4.37682	5.86709	10.3484	4.95391	4.22428
Agrn	2.00768	0.155372	0.512039	2.31456	0.243095	0.330246	1.66219	1.40923	1.9888	0.475238	0	0.185154	0.275618	0.926628	0	1.77114	1.24409	1.19099	0.208076	0.371486	2.01135	0	0	0.56171
Agrp	51.7213	30.3533	12.4715	14.7648	4.74908	0	10.6032	7.86591	30.1309	29.179	9.06887	12.4017	0	3.4481	20.7195	4.70759	13.1938	13.7109	14.7113	39.3969	6.12366	13.0181	11.9249	15.6765
Agtpbp1	1.40806	1.77073	0	1.50734	2.67813	2.50915	2.5258	0	0.863458	2.40718	0.987565	1.96948	0.837639	1.09517	2.56395	3.46031	1.55964	1.58356	2.42408	5.36271	0.277852	0.177202	0.608706	1.28033
Agtrap	27.7191	17.5004	16.3686	19.3785	10.4627	13.004	14.3515	15.4858	16.3909	13.0558	15.176	11.1905	8.58139	6.59981	9.42522	19.6172	5.29753	13.5647	7.24063	13.2671	11.3861	10.2516	8.07016	13.7168
Ahctf1	32.6483	30.5739	28.8993	29.01	35.9531	45.6692	43.8492	41.6059	34.5416	67.176	43.0362	29.5498	19.5756	34.154	44.6929	43.9045	16.7625	25.7499	22.4285	29.1781	40.6409	36.4426	42.2858	38.7999
Ahcy	19.2847	29.7789	18.6544	19.2041	22.0606	22.0576	26.893	34.7852	11.9634	25.9915	25.9503	13.4421	34.4167	20.3313	21.3144	36.2483	89.6876	31.2355	32.2266	48.0059	21.7706	24.213	25.2043	16.3119
Ahcyl1	3.55106	5.50767	3.74614	3.16785	2.67835	2.84757	2.72996	3.15031	4.89958	3.94601	9.33969	0.709558	3.16872	1.77554	0.808268	0.646423	2.02625	3.35181	2.658	4.44883	2.10218	1.78757	3.83781	5.38154
Ahcyl2	1.90461	2.76775	4.59256	1.35926	2.33177	2.26266	5.20611	2.89658	4.67181	4.66703	5.12067	4.82058	1.88838	2.96274	2.31208	3.81381	1.02285	0.509999	4.08678	3.30878	2.50557	0.719075	3.6594	5.77278
Ahdc1	0.345227	1.38926	0	1.84783	0.203779	0.184557	0.796205	0.525029	0.952655	0.0885283	1.27118	0.620837	0.308056	1.26584	0	0.188532	0	0.332789	0	0	0.204369	0.195507	0.447725	0
Ahi1	0	0	0	0	0.264104	0	0	0	0	0	0	0	0	0	0	0.488688	0	0	0.100471	0.269061	0	0	0	0
Ahnak	0.0614568	0.092743	0.35195	0	0.241843	0.394255	0.0944929	0	0.11306	0.189116	0.258621	0	0.10968	0.0819427	0.302149	0.30206	0	0.0740533	0.220805	0.0739145	0.0727631	0	0.265678	0.074509
Ahr	0.41485	2.39982	0	0	0.244875	0.221777	0	0.315457	1.14478	0	0	0.746044	0	0	0.113311	2.26554	0	0.49988	0.279467	0	0	0	0	0
Ahrr	0.722481	0	0	1.03122	0	0	0	0	0.886084	0	0.506722	0	0.429795	0	0	0	0	0	0	0	0	0	0	0
Ahsa1	132.952	180.659	159.512	118.297	119.247	79.3835	131.414	103.725	92.912	117.336	75.3857	130.415	87.8227	107.053	80.6457	127.769	145.178	94.6656	90.7278	97.6031	72.5731	107.888	105.994	77.4544
Ahsa2	2.21342	0	1.23899	1.35398	1.11988	2.36657	2.43089	1.92355	1.16342	2.59474	0.332659	1.13728	0.564314	1.89722	2.76372	0.863407	5.85856	0.990634	0.568033	1.71134	0.374375	2.86513	0.820166	0.958393
Ahsg	0	0	0	0	0	0	0	3.52738	0	0	1.62674	0.926903	0	0.515422	0	0	0.622802	2.79479	1.04165	0	1.83073	4.08647	0	0
Aida	0.69213	1.21856	0.208615	2.22278	1.08946	8.14023	5.85302	4.73674	4.45652	1.24241	1.09223	3.31917	1.85283	1.61498	0.189046	3.96879	0.627247	0.750595	1.08794	1.66486	3.68759	1.82917	2.09446	2.72716
Aif1	0	0	0	0	0.512513	2.78501	0	0	2.39597	0	0	0	0	0	5.69169	0	0	0	0	0	1.542	1.47513	0	0
Aif1l	1.15773	0	1.51213	2.47871	1.67048	0	0	1.1738	0	3.36468	0.405995	1.388	0.688719	1.0291	0.421624	5.26874	0	0	0	0.928274	2.74144	0	2.66927	0.233935
Aifm1	17.3652	11.1919	25.6796	17.4277	18.5786	31.3314	27.5343	23.9336	28.9513	58.4464	18.8399	39.6864	30.9911	34.3688	15.1185	29.9318	25.7917	21.84	20.9593	13.3796	46.9024	59.6199	36.1274	68.0941
Aifm3	4.28902	5.60947	1.16348	5.50969	3.3756	2.29289	3.95675	4.56599	4.73423	4.83937	1.8049	2.05684	3.82723	3.71717	3.28016	1.6396	5.5281	7.33874	3.27458	5.67428	8.63274	3.56245	9.27072	2.85996
Aim1	0.153667	0.618386	0.416851	0	4.23293	1.1501	1.18135	1.4022	0.282696	1.10336	0	0.921153	0.274243	1.02445	1.42705	3.60852	0.340417	3.18481	1.93236	0.924081	0.181937	0.116032	2.79007	0.372605
Aim1l	3.35104	0	0.144291	1.02494	0.565153	0.255922	2.20817	4.00427	1.5412	0	1.25909	0.286968	0.854353	0.478722	2.3536	1.69932	2.65126	1.78821	1.39747	0.28788	0.566791	1.62664	0.413902	1.45098
Aim2	1.34757	0.225954	0.27078	0.961717	0	0.960539	3.45326	0.683138	2.47908	0	5.19825	1.07706	4.80991	0.898383	2.69918	4.41553	0.0904622	2.92279	1.00867	12.1555	0.531828	0.169589	1.55348	0.544588
Aimp1	52.8154	83.7897	64.5948	63.0628	39.569	30.4068	48.4114	40.1615	57.924	39.5894	45.9473	47.4901	29.0023	35.2104	14.9806	62.1235	64.8417	47.7305	53.3693	46.4195	27.6584	57.5196	28.9792	35.0946
Aimp2	134.635	186.244	127.249	100.889	112.396	89.4554	118.291	87.753	105.266	128.73	93.0795	93.3895	108.125	117.967	120.303	133.922	185.733	122.832	137.775	113.927	126.385	60.6339	115.574	99.1035
Aip	44.8392	53.1964	37.23	25.3588	22.3059	13.5684	37.7233	23.1597	23.3461	25.1662	48.953	17.243	31.7072	20.8687	35.1241	61.449	41.0617	38.1267	33.8159	23.9117	16.0267	12.1376	20.4812	24.6168
Aire	0.590769	0	0	0	0	0	0	0	0	0	0	0	0	0	0.645441	0	0	0.427114	0	0.710522	0	0	0	1.43247
Airn	0	0	0	0	0.204958	0.556876	0.800814	1.58421	0.479085	0	0	1.24886	0	0.347227	0.284519	0	0	0	0.467823	0	0	0	0	0.94718
Ak2	56.711	67.5641	74.1309	57.5141	50.5063	61.9115	53.2355	59.9193	58.2049	50.823	77.8754	38.6473	63.9221	54.5224	45.3281	59.3329	85.8381	43.4466	58.1772	59.9501	62.1968	65.8104	59.8711	56.8136
Ak3	0	1.45864	0	0	0	0	0	0	0	0	0	0.496639	0	0	0	0.678674	0	0	1.30229	0	0	0	0	0
Ak4	75.5019	87.1749	83.9748	48.2114	83.3131	64.6753	105.226	69.1637	51.5793	89.2208	54.3479	42.3481	80.7684	85.5103	75.0121	52.5653	102.881	79.8046	69.2048	49.7844	62.9927	81.3485	74.4409	45.0994
Ak5	0	0	0	0	0.144521	0.392666	0	0	0.675629	0	0	0	0	0.489676	0	0	0	0	0	0.22085	0	0	0	0
Ak7	34.2652	17.6069	16.6579	12.6214	28.2727	10.6363	27.192	23.5341	34.2296	10.582	17.0552	14.5769	21.699	23.0892	12.2775	28.1695	36.7293	27.4368	13.4031	16.1742	23.5562	20.7264	26.1216	16.0809
Ak8	1.45171	0	0	6.21625	0	2.32824	0	1.1039	0	5.95632	0	3.4809	0	1.45172	0	0.792795	0	0.174926	0.325986	0	0	1.37021	0	3.08004
Akap1	36.1313	25.357	60.5117	29.3209	44.0308	28.9735	36.2891	31.9061	30.0186	25.1061	47.2082	29.3443	29.121	25.0589	36.4508	34.5305	20.3037	27.9479	33.2387	26.2835	40.7086	25.3022	36.0258	34.4433
Akap10	5.33074	3.27738	4.28464	1.26813	2.09773	1.89986	5.00884	2.70237	3.81376	1.82265	0.934697	0.710111	0	2.56666	1.77958	2.91117	3.81709	0.356853	2.12806	0.89046	1.05191	0	1.79237	1.97477
Akap11	0.968218	0.365279	0.364789	0	0.38101	0.517606	0.372171	0	1.44723	0.744857	0.509305	0.290198	0.431986	0.322741	0.132228	0.0660943	0.487474	0.787503	0.652249	1.01892	0.286586	0	0.732482	0.586924
Akap12	7.47932	13.2139	12.1515	9.37362	19.2387	14.0432	17.951	10.5424	9.22892	18.5247	16.5048	5.90505	8.79019	10.7022	15.9444	19.028	3.96771	10.8588	5.81682	11.7379	17.2787	6.54289	14.195	10.3948
Akap13	0.36342	1.50818	0.876307	0.972605	1.17985	1.35998	1.11755	1.10539	0.919287	0.978534	0.764668	1.96066	0.810726	1.93825	0.794104	0.545785	0.878269	2.43039	0.408035	1.85762	1.61355	1.09766	0.549872	1.10151
Akap14	0	0	0	0	0	2.03981	1.95556	4.83572	0	0	0	0	0	1.27187	0	0	0	0	0	0	0	0	0	1.15649
Akap17b	0.185209	1.30431	0	0.793069	0.0728829	3.76246	0.284769	0.845013	1.19253	1.13986	1.75364	2.44252	0.661072	1.97558	0	0.910303	0.55949	1.87464	0.499072	2.11615	1.09641	0.629322	1.60132	2.24544
Akap2	0	0	0.750077	0.710402	0.130572	0.177383	0	0.252311	0.305208	0.425436	0.523615	0	0	0	0	0.0906018	0.601405	0.199908	0	0.0997668	0	0	0.573762	0
Akap5	0.17047	0	0	0	0	0.546796	1.04843	0.51851	0.470413	0	0	0	0.304232	0.227295	0	0	0	0.0821643	0.229678	0.512564	0.605496	0.12872	0	0.206675
Akap6	0	0	0.0669366	0.713206	0.393261	0.831054	0.170728	0.337742	0.510688	0	0	0	0	0.0740263	0.363945	0.181919	0.536692	0.107039	0.349078	0.868058	0.262934	0	0	0.807729
Akap7	0	0.917778	0.659914	3.9063	1.57955	3.51137	0	1.66486	2.01391	5.8016	0.383895	2.62489	3.90737	1.45962	0.797346	0.398555	1.24929	0	1.14716	0.438872	3.45628	5.09738	2.20847	0.663602
Akap8	72.4775	32.7346	76.6915	79.8985	103.768	105.522	116.654	68.4806	81.4193	40.0188	106.425	132.743	132.65	122.955	62.1686	68.2136	65.7142	88.7451	79.9208	56.7527	115.024	86.1658	111.462	63.9396
Akap8l	14.8499	13.8331	13.5935	12.953	5.41082	8.23273	5.07389	10.0374	13.1536	5.92362	4.05035	12.5284	20.6127	12.4666	9.61434	6.90826	16.7253	13.2545	7.1632	8.5993	9.76771	16.8195	15.6924	22.0046
Akap9	0.564854	0.047356	0.737762	1.20936	1.07435	1.00656	0.578994	0.859044	0.779359	0.579394	0.396168	0.225734	0.672049	0.0627618	0.719983	0.205649	0.0947967	0.158814	0	0.339677	0.55731	0.853029	0.406978	0.856022
Akirin1	45.6799	45.9563	47.827	56.6216	44.2772	36.5019	34.7479	60.6958	72.9786	107.028	38.9517	59.3773	58.3534	47.1226	104.543	82.454	52.0981	30.3604	38.0069	43.6625	79.7024	72.0708	64.439	37.0181
Akirin2	33.8099	27.0115	47.1568	38.3227	43.3057	12.0498	20.3861	22.1807	64.6383	31.9602	43.9389	26.2283	39.0431	28.7275	38.7496	38.014	40.7204	25.2427	20.8411	21.129	48.6639	80.0924	40.1224	20.0934
Akna	1.66516	0.628213	2.32127	0.891279	0.327634	0.222547	0	1.26621	0.191459	0.640509	0	0.249544	0.371468	0.138764	0	0	2.30551	0	0.934791	0.250337	0.985751	0	0	0.757052
Akp3	0	0.341217	1.02228	0	0.266934	0.725264	0	0	1.2479	0.347895	0	0	0	0	0	2.96354	0.409826	0	0.304642	0.815831	0	0.256099	3.5189	0.411196
Akr1a1	272.406	355.947	204.051	212.238	174.749	122.361	183.397	225.526	192.004	177.737	190.773	206.774	274.72	216.529	121.072	187.495	182.596	188.01	196.901	158.966	143.131	213.906	184.655	136.305
Akr1b8	16.6045	43.0812	4.21454	13.0975	1.37561	0	6.71849	37.2143	38.5854	3.58567	0	5.23871	6.23861	1.16523	1.4322	4.29532	33.6158	3.58035	31.0062	0	0	13.8576	15.1118	2.11905
Akr1c21	0	2.84488	0	0	2.59648	0	4.34785	0	1.73406	0	0.99165	0	0	0	0	2.05904	6.45417	2.04442	0	5.10148	0	0	0	0
Akr1cl	0	10.5921	5.33125	0	3.31448	1.8011	1.29503	0	0	0	0	2.01959	0	1.68455	0	0	1.86588	0	0	1.01301	3.9889	0	0	0.510576
Akr1d1	0.422228	0	0.509055	3.61597	0.166154	4.51443	3.24598	1.9264	5.04894	1.08274	3.10942	1.01242	2.2606	2.25189	2.53717	0.461166	0.170065	1.22105	1.517	1.52345	3.99925	0.637639	3.28553	1.0238
Akr1e1	0.665261	0	0	1.42433	0.523583	0	0	2.02349	3.05966	0.341193	0	1.59516	0	0	0	0	0	0	0.896319	0	1.5753	2.26049	4.60148	0
Akr7a5	11.7555	18.7835	10.8381	16.2856	4.35387	10.3509	8.50574	8.41321	6.36067	9.22091	1.45498	8.29038	7.40457	11.0641	3.39973	8.68563	9.19125	7.83241	4.03724	6.23755	7.36846	1.8275	5.38085	10.4795
Akt1	1.69456	12.7861	7.66138	5.4421	8.16877	9.96497	9.11916	3.22141	5.45551	6.30091	9.80517	3.04741	6.04844	7.06071	11.1083	15.0381	7.59321	4.28797	5.51753	3.05709	8.02526	5.27812	8.42443	5.90655
Akt1s1	54.497	78.585	80.1222	53.1535	76.0123	44.672	62.3784	46.0447	50.6853	50.6204	45.8667	81.3074	62.6779	83.9661	57.5557	61.1762	94.1425	81.2812	72.337	65.9081	40.1476	71.0981	68.0595	49.9204
Akt2	14.7679	16.0954	11.446	9.03379	14.3902	13.1581	14.597	7.48648	14.2309	26.5092	24.4146	10.9604	13.8054	14.0648	24.9703	10.3692	36.5392	48.3004	43.2683	45.8839	20.399	18.3197	14.2884	23.0199
Akt3	0.481349	2.17918	0.217625	0.515285	1.23122	0.257327	0	0.366023	1.77105	0.987479	1.7724	2.30835	0	0.481351	4.996	2.23439	1.16327	0.116002	0.540441	2.46042	2.56457	0	0.208087	0.145894
Aktip	12.1065	22.7709	4.12499	11.2696	0.207136	7.31629	3.23729	9.60621	15.4936	4.0494	1.6613	11.3592	1.87879	2.45641	27.3165	14.9478	10.0706	15.3491	13.4746	9.17952	7.47851	8.94277	10.0122	7.01978
Alad	54.0251	52.2289	33.5852	41.5683	44.8449	12.6357	29.852	15.4055	34.9413	33.3361	10.6569	31.3732	30.1302	19.6968	29.0513	22.5888	46.9206	32.9561	35.2572	21.3204	15.9911	18.166	28.464	24.5621
Alas1	26.1491	33.9449	33.4332	9.93288	27.7168	17.5867	32.4238	23.0912	19.0095	36.7724	29.7286	57.138	35.3768	60.1712	15.2061	20.9598	19.5358	25.6136	18.9415	29.167	26.4656	13.694	14.9508	29.9129
Alas2	0	0.289664	0	0	0	0	0	0	2.11872	0.295333	0	5.52301	0	0.383897	9.12244	0	0	0.138774	0	0	0.681782	0	0	0
Aldh16a1	15.0939	18.3117	9.36656	4.75239	14.3252	17.5623	17.7471	8.10185	8.16703	5.69209	6.07158	18.6283	4.75369	8.58287	5.57778	25.9411	9.20872	20.6484	12.7601	5.87322	14.7171	16.0903	12.6664	14.8011
Aldh18a1	0	0	0	0	0	0.345462	0	0.491387	0.297204	0	0	0	0.576634	0.646214	0	1.41161	2.99323	0	0	0	0.765096	2.07377	0	0.58759
Aldh1a2	0	0	0	0	0	0	0	0	0	2.58156	0	2.41388	0.898316	0	0	3.29864	0	0	0	0	0	0	0	0
Aldh1l1	5.54277	5.57631	8.68736	2.37342	0	3.55577	4.54522	2.24789	4.07875	0	0	2.65808	3.29732	3.6952	10.2947	2.82517	0.967424	5.16498	2.32334	0.444422	5.24999	1.11607	2.2364	4.03196
Aldh1l2	0	0	0	1.21387	0.0743696	0.404127	0.581155	0	0	0	0	0.906305	0.337278	0	1.54858	0	0	0	0	0.113648	0.447511	0	0	0
Aldh2	9.29437	11.4285	9.33806	9.94965	8.94053	1.65624	7.14528	7.85284	2.84976	5.56128	7.60519	11.762	6.45062	13.081	2.53863	3.38384	15.9102	5.97301	4.86985	0.931534	6.11349	4.67871	2.2322	6.57318
Aldh3a2	2.5478	4.57717	0	0	2.29166	0	0.559624	2.21414	0.334793	2.61338	0	0.872727	0.649565	2.18384	2.78358	2.78276	0	0	0.980769	1.53213	0	0	0	0.661907
Aldh4a1	6.7934	8.37227	0	7.27236	2.27232	0.726345	1.56678	2.06631	8.12345	3.30993	1.78674	6.10844	6.66816	5.43475	5.93768	13.5413	8.61918	4.74777	9.15287	12.46	4.0216	14.6194	4.1115	11.1188
Aldh6a1	1.70445	0	2.1577	0.729846	2.68291	0.728952	2.09654	4.14746	5.33055	4.02114	0	0.817382	0	0.909042	7.0763	6.14339	0	0.82152	6.88929	4.3049	5.24685	0	7.07359	3.09966
Aldh7a1	2.49364	1.61275	0	0.7627	0	0	0	0.54177	0.655353	5.48106	0.374775	1.70835	1.27152	0	3.50282	2.13998	0	0.5151	0.159987	2.14223	1.68709	1.21045	0	1.29567
Aldh9a1	12.8722	12.5454	2.42489	12.9185	4.11566	6.88143	9.27735	10.4	12.9503	8.66484	1.69277	5.30491	6.46103	5.89979	1.75793	7.02965	13.6908	14.9289	8.31017	11.853	5.23887	3.94861	9.73815	14.8745
Aldoa	228.044	155.882	120.709	56.1814	105.474	50.1005	93.1807	131.124	137.351	146.436	51.2689	101.121	103.696	79.9718	72.014	76.7694	166.591	101.633	158.534	61.6167	80.6293	92.7012	79.947	111.726
Aldoart1	4.44286	0.558718	0.669561	1.18902	0.655627	0.593784	1.70778	2.5338	0.510837	0.284827	1.16852	1.99745	2.97337	1.48096	0	0.90986	0.894747	0.535349	0.498829	0	0.657528	0.838687	0.480162	0.673304
Aldoart2	0	0	0	0	0	0.773615	0	0	1.3311	0.371088	0	0	0	0	0	0	0.291432	0	0	0.43511	0	0	0.625583	0
Aldoc	2.00868	0	0	0	0	0	1.02948	0	0	0	0	0	0	0	0	4.75351	0	0.16136	0.300704	0	0	0	0	0.405881
Alg1	27.8582	26.7232	43.5459	31.9029	20.9055	27.015	19.9225	35.4704	19.6656	22.9267	19.7659	20.1948	20.8119	19.0041	17.6955	20.1669	29.3565	19.048	32.2965	24.9341	31.4492	13.6974	24.0862	28.6692
Alg10b	8.56147	2.92236	17.695	16.3662	18.0486	9.48078	4.23119	12.0905	18.5628	30.1092	3.21681	8.06482	3.81983	0.407691	21.046	11.3548	0.184735	16.6534	8.10198	10.8486	26.0654	8.31171	8.98845	21.3156
Alg11	5.73929	5.54305	3.39057	10.8133	6.95619	3.9273	2.82382	4.53879	4.22336	5.29832	6.038	3.57802	2.45825	3.06097	4.76553	2.00594	6.51891	2.48963	3.19616	2.48497	1.90264	4.59369	3.37429	2.64412
Alg12	13.7428	5.31766	24.694	18.1067	13.936	8.47711	13.0032	15.2733	13.6135	15.452	3.89255	12.0403	15.093	21.1428	15.8808	16.1648	15.7544	0.254763	28.486	6.67498	20.6517	29.1354	9.59701	21.4677
Alg13	53.1318	31.8174	58.2113	55.0721	51.5239	106.177	89.4731	122.81	174.933	121.218	141.961	68.5023	118.152	80.8226	42.3849	27.2887	38.1301	39.6835	40.5272	38.0369	123.317	100.298	70.365	50.4847
Alg14	43.8305	62.9939	26.0445	16.0871	29.0752	40.1685	42.3604	41.8996	34.5573	22.4794	22.3971	30.0276	26.8192	30.8902	15.7342	23.9363	45.3961	19.3149	81.5502	17.3207	23.723	24.1127	25.9857	23.5331
Alg2	6.71446	14.8237	10.119	7.9865	10.569	6.78021	8.02964	17.0192	4.11746	10.331	7.06392	5.81385	10.6516	8.95265	0.611321	6.72254	20.1331	15.5521	9.5491	5.38369	4.85817	10.14	7.0954	6.33148
Alg3	42.3849	28.1594	41.2182	34.2439	32.0995	19.6661	23.3624	29.1894	22.0682	21.3278	10.096	18.2167	25.69	25.591	11.7953	37.559	40.7468	17.1526	22.6269	31.7401	25.5647	27.4754	17.9773	25.6933
Alg5	18.5929	13.2497	25.919	3.3173	19.8159	9.93972	11.9115	10.6037	10.689	22.6475	6.52021	12.0743	8.29553	12.3954	7.61761	23.6922	1.7162	26.5113	29.2257	33.0769	14.6757	11.9919	28.8019	20.1936
Alg6	7.68512	0.552258	2.09577	0.783518	1.00807	1.9564	1.12536	5.00902	4.71269	0.938446	0.770009	0.877492	0.653111	0.731919	2.39895	1.99854	2.87431	2.38122	4.76626	1.10035	0	0.414496	0.632815	3.10576
Alg8	41.0048	28.9344	45.3174	32.9219	21.963	16.4408	6.12957	37.2435	30.3837	38.2633	12.5822	10.9246	17.2786	11.3903	1.55554	6.53135	7.91389	15.0973	11.2539	3.42478	9.44001	14.4061	13.2948	11.0474
Alg9	6.56353	6.39689	7.66597	8.78285	3.06714	0.438605	8.83029	3.11937	8.67871	7.57405	5.61042	0	0.732105	2.73482	2.9132	3.13636	6.03085	1.77949	0.921163	1.48013	3.88552	5.42067	5.32015	3.4814
Alkbh1	7.60509	2.05991	23.0988	8.76752	22.3303	17.5136	16.1906	6.22785	9.68598	12.3013	18.4636	28.0545	21.9248	29.2505	5.75231	12.1402	12.0171	18.1868	12.0856	15.1272	16.6232	4.85905	10.6217	4.96475
Alkbh2	26.751	50.5962	22.5765	48.1102	35.3706	28.602	37.8406	13.0188	30.5121	20.8541	23.6404	41.0518	26.7352	42.8018	29.8112	52.0081	23.2735	26.8187	23.067	45.6866	25.338	51.3064	17.578	49.9459
Alkbh3	14.8119	12.1075	31.2513	23.7843	29.1437	6.9286	9.96367	19.7106	22.1399	5.22267	5.84356	7.76912	3.30429	14.812	14.1599	21.7391	16.7792	11.8242	23.2824	20.5979	12.0566	32.5044	14.4072	10.1012
Alkbh4	16.6315	31.1218	20.8537	14.2433	15.4457	15.6484	25.5718	11.1292	13.4625	10.9182	23.7961	14.3564	11.8727	28.3846	15.2634	2.54315	28.5371	18.1166	40.9319	25.2036	14.1777	33.9074	2.87593	13.3081
Alkbh5	4.16117	6.18438	7.46831	6.8843	6.32666	9.70711	7.8521	4.31482	6.26333	14.0659	6.16864	8.61704	4.0507	12.988	4.44294	5.16468	11.3132	6.79178	8.15479	12.8529	7.61401	4.49884	7.1955	8.48464
Alkbh6	14.471	21.8379	16.7199	36.1463	5.22004	3.86808	16.6874	16.5059	9.98322	4.32936	6.34341	1.44577	15.0651	2.41185	9.22264	17.1227	4.12862	3.1968	10.2901	13.0533	17.1333	2.73172	9.38374	8.77219
Alkbh7	39.0021	37.3988	30.8585	28.7044	30.2163	13.0315	26.2359	40.7793	31.3911	24.3787	25.645	30.6859	21.7517	24.3764	40.6141	59.2392	53.2643	41.4154	38.3164	46.1752	12.9874	41.8743	34.775	33.2475
Alkbh8	1.00449	4.29491	9.53705	2.15062	3.16226	0	1.54445	2.29148	1.84793	6.43967	6.869	3.61284	1.79267	4.35281	3.01799	0	2.02294	0	1.35337	3.32229	7.73037	7.96402	2.60545	2.7401
Allc	7.0297	11.3942	12.2421	5.01688	10.1431	20.0429	8.40663	7.1273	8.62156	14.0207	18.0781	9.36432	5.57584	17.7045	0	18.3419	21.8649	12.2352	22.0996	4.69704	16.646	21.5271	20.9349	16.0984
Alms1	0.57071	1.37799	0.963299	1.71065	1.75175	3.66119	1.75499	1.56231	1.99484	1.69766	1.32091	1.77898	0.611114	1.21752	1.68352	0.810344	1.10338	2.28312	2.35804	0.892316	1.89197	2.62871	0.888184	2.07575
Alox12	10.2872	5.36638	10.6801	13.8676	7.7965	9.36951	14.0596	13.9067	19.2755	22.6673	14.4301	5.48146	13.5994	6.85816	6.03588	15.6054	20.3337	10.3757	8.89786	9.39393	21.6529	14.2409	14.8239	15.7055
Alox8	1.04582	0.350715	0	5.22457	0.823093	4.47272	4.288	1.59051	2.56528	1.43032	4.401	2.08971	1.24429	2.55646	1.33304	0.380755	0.0702058	0.50407	1.56561	2.51563	7.84206	0.526457	3.61686	1.47925
Aloxe3	1.79605	6.09834	4.19544	5.76803	2.29702	9.12153	4.14227	3.41434	2.4781	8.52056	12.7543	13.458	2.40401	3.89146	4.90566	6.86589	2.17024	4.00373	4.63804	11.3406	9.56913	2.20378	11.2583	13.3371
Alpi	1.46289	1.47174	1.32279	1.04402	0.767563	2.60685	2.99903	0	0	0.500183	0	1.16924	0.870256	0.650177	0.266379	1.3315	0.589224	0.940126	0.218998	0.586477	1.15468	0.736408	0.421606	0
Alpk3	0	0.450027	0	0.383086	0	0.191309	0	0	0	0	0	0.429033	0	0	0	0	0	0	0	0	0	0.810639	0.464104	0
Alpl	37.5939	91.5915	67.441	30.0621	45.4509	11.6227	37.6065	46.8411	29.5806	26.0175	29.0672	15.7478	41.2254	28.6862	35.877	9.39947	22.1658	15.0634	20.7486	13.8912	13.4067	2.90707	18.7973	8.237
Alppl2	5017.01	5238.72	5125.77	3987.9	5008.31	3156.88	3822.11	3250.42	3391.39	2404	2520.42	3976.5	4139.8	3218.07	3459.57	3930.31	3685.52	3864.9	3217.64	3627.67	3877.81	3413.45	3441.06	3141.68
Als2	21.0916	21.7905	13.5947	22.9259	20.8135	36.0815	36.6701	21.2199	21.7885	21.6345	31.4064	34.8177	29.8235	31.4752	14.092	23.3911	18.0034	15.4443	12.897	20.879	24.3956	16.5385	27.3537	36.2911
Als2cl	0.872583	0.329198	0.197254	1.40115	0.171688	1.63268	2.68328	0.995284	1.20395	0.223761	1.83599	1.5692	1.55727	1.45431	0.715002	0.238263	0	0.420573	0.685794	0.393548	2.06623	0.658877	4.14939	1.32238
[truncated: 12,374 more rows]

## Sheet: E2.5
Symbol	E2.5_wt_male_IB118	E2.5_wt_male_IB119	E2.5_wt_male_IB22	E2.5_wt_male_IB23	E2.5_wt_male_IB25	E2.5_wt_male_IB26	E2.5_wt_female_IB120	E2.5_wt_female_IB121	E2.5_wt_female_IB122	E2.5_wt_female_IB123	E2.5_wt_female_IB124	E2.5_wt_female_IB24	E2.5_KO_male_IB27	E2.5_KO_male_IB28	E2.5_KO_female_IB125	E2.5_KO_female_IB126	E2.5_KO_female_IB127	E2.5_KO_female_IB128	E2.5_KO_female_IB29	E2.5_KO_female_IB30
[truncated: 14,994 more rows]

[truncated: 5 more sheets: E3, E3.5, E4, E4.5, Trophoblast]
