# Supplementary material for: Regulation of X-linked gene expression during early mouse development by Rlim
Source: eLife. 2016 Sep 19;5:e19127. doi: 10.7554/eLife.19127 (PMC5059138; doi:10.7554/eLife.19127)
Supplement: Supplementary file 2. — DOI: http://dx.doi.org/10.7554/eLife.19127.015 [file elife-19127-supp2.xlsx]

## Sheet: 4 cell stage
Symbol	X4cell_WT_male_XK10	X4cell_WT_male_XK102	X4cell_WT_male_XK103	X4cell_WT_male_XK105	X4cell_WT_male_XK107	X4cell_WT_male_XK4	X4cell_WT_male_XK5	X4cell_WT_male_XK8	X4cell_WT_male_XK9	X4cell_Xist_female_XK100	X4cell_Xist_female_XK101	X4cell_Xist_female_XK104	X4cell_Xist_female_XK106	X4cell_Xist_female_XK108	X4cell_Xist_female_XK11	X4cell_Xist_female_XK3	X4cell_Xist_female_XK97	X4cell_Xist_female_XK98	X4cell_Xist_female_XK99
0610007P14Rik	24.8893	18.3169	32.5737	15.4867	14.9696	21.6914	51.1523	33.2823	11.6833	48.6272	15.1177	11.54	29.0616	11.8945	29.9897	12.0692	0	3.35887	16.9014
0610009B22Rik	0	27.3025	2.85608	3.84734	17.8505	4.08801	0	10.4598	25.996	3.08434	2.50377	12.5099	9.28247	23.1848	4.96684	2.03112	25.8928	22.5298	63.9506
0610010F05Rik	0	0.983039	3.83915	0	0	0	0	0	0	0.888425	2.88478	0.900851	0.891252	0	0.953777	0	0.828696	0.480708	0
0610010K14Rik	21.4016	41.6042	87.0431	41.3178	132.119	50.1588	0	35.1307	30.1083	46.9999	69.7655	29.956	63.315	71.2528	51.8988	46.4892	60.1236	87.1909	185.618
0610011F06Rik	13.1831	16.7274	16.7984	1.25714	4.37459	21.494	36.4915	2.34365	17.8135	15.1175	12.2719	19.9276	10.6159	29.4119	9.7377	0	93.0674	7.36177	0
0610012G03Rik	155.138	183.523	310.256	85.9439	388.304	134.369	204.096	151.339	105.985	191.697	135.316	168.179	188.962	105.401	281.854	158.542	387.161	269.229	396.939
0610030E20Rik	11.7746	6.44045	7.34975	3.52022	2.2968	18.1708	0.153889	10.4592	10.565	3.96858	15.034	12.3405	10.0857	9.12494	2.5563	12.9426	9.62461	6.44195	17.6205
0610037L13Rik	3.0901	34.549	8.78368	4.60142	32.0239	24.3829	21.15	7.81235	10.4788	46.638	8.98354	22.4429	26.9617	13.282	2.54587	19.6321	2.21199	7.69877	51.6522
0610040F04Rik	7.71282	0.283806	9.50034	0.853175	5.93773	6.67548	12.6811	13.4202	5.70884	8.20771	0.832844	8.84267	1.54384	0.907305	8.26075	7.23883	0	6.66153	32.8753
0610040J01Rik	50.6679	12.6954	7.28529	60.5184	37.9443	24.4893	0	18.2955	0	11.1457	22.3532	19.944	18.416	2.31921	16.8926	9.37513	0	22.3491	0
1110001J03Rik	0	27.6856	51.4871	6.93568	24.1347	11.3893	27.49	24.7824	9.09972	8.34032	54.1632	11.276	33.4674	14.7514	26.8615	32.9539	46.6776	36.1022	115.285
1110002L01Rik	7.93206	3.6998	2.75222	2.78058	2.15018	2.41733	0	2.59186	0	1.11457	3.0159	0	3.72705	2.29988	2.39311	1.04853	0	6.0307	4.66857
1110004E09Rik	125.216	128.311	44.904	40.3259	70.1627	139.215	60.3978	45.5563	238.087	69.5767	116.383	128.273	136.424	101.617	152.785	77.752	129.798	111.228	333.825
1110004F10Rik	0	45.5428	6.48738	8.0107	38.0121	24.2692	154.85	30.7167	31.3872	21.0176	54.0278	22.1995	29.8697	57.3093	0	5.93171	0	31.2735	72.6296
1110008F13Rik	18.6092	83.3336	54.0615	30.1008	94.6079	39.3935	0.679165	13.1239	18.345	53.7116	68.2456	50.911	72.6243	26.8476	30.0849	17.3557	29.4069	41.698	35.2143
1110008L16Rik	18.4514	12.6215	16.7544	16.0275	12.5203	13.365	53.6501	21.4187	33.1518	3.54002	17.242	20.3407	18.9402	10.4353	20.2689	16.8734	14.3088	22.9852	16.805
1110008P14Rik	92.028	29.94	114.047	31.0364	86.3999	26.9819	0	7.95574	50.6967	20.5271	75.7419	56.766	61.7772	44.5574	30.0505	37.9196	62.6631	84.8154	279.048
1110012L19Rik	0	3.20859	0	0	6.71295	8.94461	0	35.5145	0	4.63965	9.41578	0	0	35.9016	18.6785	11.3484	0	3.76562	0
1110020A21Rik	0.302191	5.55981	3.72226	0.835692	5.81606	1.69521	0	0.584231	8.05885	2.00988	1.63155	5.09498	0	1.77743	3.23659	0	8.4364	4.89377	1.26281
1110032A03Rik	0.620662	1.52255	3.82253	1.14427	0	0.331596	0	1.73324	11.4849	0	2.234	4.18577	1.38039	7.30121	2.21585	0.129449	7.70102	0	0
1110034G24Rik	3.25816	12.45	27.7841	2.07929	55.472	9.03829	0	0	14.8679	9.16811	0	17.7476	5.85282	14.7414	56.3708	0	0	0	0
1110037F02Rik	10.0524	4.95733	7.3399	6.16169	4.98636	3.52964	0	5.40958	6.03498	2.75705	1.11904	3.49452	6.7417	8.9908	2.21989	8.49438	2.41096	5.59419	1.51573
1110038B12Rik	15.6483	71.3996	73.2446	65.777	36.1405	34.1099	52.667	46.7914	72.9013	47.8754	121.66	107.643	125.29	108.607	73.7437	16.8406	11.6496	165.563	0
1110038F14Rik	197.009	140.509	56.1922	72.8913	120.319	109.136	40.8526	44.8607	104.462	87.6536	65.6809	75.2058	121.753	55.6525	101.34	155.406	132.075	94.8551	158.158
1110046J04Rik	3.79586	4.36484	2.92224	0	4.56602	6.08395	18.3558	7.95016	2.58235	0	2.56177	11.1998	6.33167	1.3954	5.0819	3.56259	4.41545	5.12261	3.96558
1110057K04Rik	9.45009	4.18158	8.10396	10.5858	8.05794	16.6803	19.2048	13.7989	12.0441	9.14945	20.6671	18.1515	14.7655	18.9969	46.123	4.4908	7.79222	14.8517	53.4871
1110058L19Rik	14.9238	9.15243	10.2125	1.52855	0	4.87252	10.1569	4.98684	11.1304	0	2.98425	0	0	8.12766	0	0	0	0	0
1110059E24Rik	0	18.0499	23.8506	24.9888	34.7823	37.4487	75.657	49.4142	187.581	26.6154	25.0903	21.7643	39.6195	26.5743	5.5303	76.2463	26.4277	16.7238	42.076
1110059G10Rik	5.37488	12.3106	10.1335	5.76356	15.8337	8.26315	0.106088	7.4224	8.17878	18.9686	3.5534	15.1652	13.1739	7.09701	7.04904	4.66708	5.10384	11.2504	0
1190002N15Rik	1.49336	6.01022	1.14966	8.2596	0.898176	3.06671	0	0	6.04486	0.310386	2.51962	5.6651	0.934122	0.274488	3.99862	13.7822	0	8.0613	10.1408
1190005I06Rik	55.753	85.0181	30.9344	12.5012	48.3351	20.1261	37.8908	8.73959	7.65418	10.022	8.13554	33.874	50.2695	0	75.3146	7.54259	60.7635	24.4022	0
1190007I07Rik	9.85757	1.81363	6.07107	0	0	2.76492	24.311	2.22341	0	13.1126	13.3055	4.98599	9.86573	5.79802	10.5579	5.24267	4.58663	10.6424	2.05966
1200014J11Rik	35.0251	45.227	23.4863	27.2571	26.5351	43.5843	112.007	42.0806	65.4248	27.8997	55.4324	68.0541	54.8026	17.2538	93.6262	39.7555	13.649	63.023	22.065
1300002E11Rik	3.81803	0.17133	0.573524	2.06021	1.79227	1.56718	0.630445	0.240048	7.45021	0.309681	0	1.25605	1.24267	0.273864	0	0.116533	6.06608	0.502686	0
1500011B03Rik	1.27202	2.73035	11.7511	2.93141	24.4816	5.77651	0.205038	9.56361	1.61534	6.34516	8.01235	10.7232	4.95083	4.36435	29.5183	9.94871	47.3486	14.8774	12.403
1500012F01Rik	0	89.1528	9.23001	40.0634	14.4219	14.0119	1.44944	21.5696	7.61269	0	40.4572	23.5833	29.9982	30.8521	149.813	30.632	9.29757	45.8432	0
1600002H07Rik	34.4072	13.9268	28.6074	26.6423	21.5219	26.8843	7.32091	37.1404	57.4887	48.6291	56.659	41.7679	19.5136	5.56534	23.9535	43.8104	17.6103	49.2193	59.6697
1600002K03Rik	124.59	222.973	132.538	78.306	321.536	87.5916	106.256	16.788	32.6709	64.0321	131.477	143.223	120.915	26.6477	60.655	142.8	242.422	122.282	141.993
1600010M07Rik	37.1067	36.3373	81.0922	18.2061	69.1129	24.4611	78.1426	80.2243	55.3739	41.7964	61.3952	80.7256	69.8823	3.52023	19.2304	53.5501	22.2779	58.1532	87.5356
1600012H06Rik	17.524	21.9044	55.1992	71.0278	60.503	52.7439	0	61.0348	42.2993	25.3569	44.0567	33.3799	10.7105	15.7363	18.6256	54.9073	39.8352	37.5497	12.8572
1600014C10Rik	0	0.196608	0.65814	5.31936	0	0.256914	0	0	0	6.39666	2.88478	0.720681	1.0695	6.59966	0	0	2.98331	2.88425	0
1600015I10Rik	0.742095	10.3765	5.4845	0	0	6.06604	0	0	0	0	1.60265	4.00378	2.4757	2.61891	0	9.75086	0	5.60826	0
1600020E01Rik	56.3025	3.98412	0	2.99426	20.8387	39.4803	0	16.7462	32.1156	18.0033	20.4603	16.4296	28.897	12.7369	34.7898	48.4389	25.1894	32.146	45.246
1600025M17Rik	307.34	202.125	311.323	7.45553	58.3732	147.996	316.147	52.1215	158.465	457.238	123.724	229.544	130.413	7.92855	505.31	482.019	313.602	152.807	343.613
1600029O15Rik	1.83419	2.6247	3.76548	1.69079	1.96119	16.4956	20.696	8.27419	2.32926	0.677737	8.80264	7.55938	8.83862	2.99676	24.0105	0.510066	0	12.1014	2.55494
1700001C19Rik	2.86586	6.02596	5.04294	2.83049	0	3.11692	5.34546	5.54063	1.1141	5.44598	2.21043	2.76108	2.04874	1.20403	2.19247	0.256166	0	9.94514	2.56629
1700001L05Rik	0.982637	4.97169	6.4301	3.39678	2.36401	8.46538	2.31649	6.60954	0	2.65506	3.979	5.59149	5.12214	1.62553	3.94666	0	0	3.31523	0
1700001O22Rik	9.26896	4.26333	18.5528	11.5348	0	10.9564	0	8.66126	10.5937	3.85301	6.25549	13.2835	20.8724	0.681477	12.4093	4.78464	0	7.50521	0
1700001P01Rik	0	10.8701	3.63875	16.3389	5.68557	26.0414	53.1414	27.0332	0	0	19.1394	1.99227	17.7393	8.68774	18.9838	0	0	0	0
1700007J10Rik	44.7982	77.5371	40.8746	11.9299	70.2534	103.98	374.213	83.1877	26.5485	48.5555	141.538	99.5883	157.2	11.7108	231.018	33.6361	33.9683	184.504	44.3745
1700007L15Rik	0	14.5284	6.0792	0	14.2482	0	0	6.67916	0	14.7714	2.66465	13.3138	3.29298	5.80578	26.43	0	0	2.66417	28.8739
1700007P06Rik	0	1.64835	5.51782	1.23881	8.62161	5.3849	0	7.21711	2.92562	0	7.25576	1.51054	2.98889	1.31741	4.79786	3.92404	0	9.67257	0
1700008J07Rik	0.303185	3.34686	9.33627	11.7382	14.588	2.4297	0	3.12615	7.26032	9.07421	3.27384	6.13409	16.1833	1.78327	8.11809	1.42276	2.82138	3.27324	0
1700009P17Rik	0	4.59195	10.9796	0.98602	0	3.42884	0.344837	3.44663	0	2.37142	3.85009	4.80919	1.18949	0	3.8188	0	29.8619	9.62346	26.8194
1700010D01Rik	0	12.2338	9.10053	0	21.3294	1.18417	0	1.42838	1.60841	12.2848	19.9449	4.98266	9.85914	0	23.7393	6.00963	0	7.97648	3.08743
1700016D06Rik	12.5518	20.408	5.39331	5.65068	14.0451	14.2696	42.0647	29.5338	4.60714	8.73653	37.8242	26.5762	15.581	10.3015	18.7584	7.12306	10.8656	29.9386	14.6378
1700017B05Rik	35.9408	33.6811	33.1337	43.187	43.8621	33.4135	5.41997	21.3318	27.7346	97.4062	23.3986	47.6206	32.9044	7.03189	15.2055	13.8388	15.2975	61.7127	1.56124
1700018B24Rik	5.68872	6.03825	10.1064	1.51268	10.5276	5.87396	13.8604	4.86455	2.61975	1.81903	7.67847	7.009	3.64964	0	24.6058	1.30056	2.03608	3.54326	11.429
1700019G17Rik	0	1.03462	0	0.622053	1.0823	0.901317	0	2.31934	0	0	1.82169	0.379248	1.12562	0	1.20459	0	0	0	0
1700019L03Rik	0.66031	14.1734	2.71114	26.1734	10.5904	21.5195	0	13.7588	3.23434	9.51543	13.0719	20.0392	9.54571	9.70952	54.2201	1.92805	0	19.0102	5.51866
1700019M22Rik	16.9784	11.1562	0	0	0	0.97188	0	0	2.97013	4.03298	0	8.17878	12.1374	0	12.9889	1.13821	5.64277	3.27324	7.60178
1700020I14Rik	9.04427	29.3388	24.9192	2.63278	32.0653	24.2236	89.5433	27.762	23.3162	14.2469	33.4105	17.6565	21.4384	22.3985	68.8271	43.3358	19.9336	11.5631	10.9405
1700021F05Rik	190.905	262.859	139.067	96.5047	185.686	280.646	292.238	198.695	161.77	155.643	124.129	152.282	130.115	216.121	303.403	307.741	317.101	132.971	368.858
1700021K19Rik	12.1442	4.31632	12.324	13.7389	5.31206	4.75554	0	5.29158	3.41738	2.75357	9.68612	5.58416	7.13602	7.50823	4.43418	27.329	0	8.93939	4.03683
1700025G04Rik	0.0377971	0.486782	0.931139	0	0.727454	0.0605806	0.146222	0.0730738	1.11083	1.88542	0	0	0.882663	0.555787	2.42893	0.0236495	0.351733	0.408065	0
1700025N23Rik	2.45237	2.25598	5.03455	1.13032	15.733	5.24083	1.5812	4.21441	1.55714	4.07769	0	4.13473	4.09067	2.40406	4.37765	0.51148	0	2.20636	0
1700028D13Rik	3.08944	2.84202	0	1.42394	4.95502	3.71378	7.96786	2.32278	1.12094	1.71233	8.34007	1.73628	5.15333	0	0	0.966526	0	2.77951	0
1700028E10Rik	0	0	5.01232	0	1.3053	0.652211	0	0.961538	0	0.451077	1.46468	0	0	0	1.45277	0	15.147	2.19661	0
1700029P11Rik	6.48058	10.5984	24.391	0	6.92929	14.1378	0	6.26451	0	0	1.94384	14.5685	1.2011	5.29409	0	0	0	13.6044	0
1700030C10Rik	11.1201	27.541	9.2193	5.91383	12.3473	17.1376	2.89551	19.018	20.4839	34.1353	10.3912	14.422	8.56098	11.3203	18.3231	12.1761	5.97007	11.5437	0.893635
1700030J22Rik	0	5.70765	6.11399	4.11798	3.58242	1.79001	0	1.51941	0	0	5.3598	2.51062	2.06989	2.55456	5.31624	4.73622	9.23811	6.69853	0
1700030K09Rik	0	5.31011	1.8711	7.14143	1.4618	0.365206	0	5.38414	1.07476	0	3.28059	2.04891	0.506769	2.23368	1.62696	11.4056	11.3088	4.09998	6.34787
1700030L20Rik	6.73717	65.4195	18.4413	6.21042	54.0273	12.5979	6.15386	4.82411	2.24075	31.1174	16.1665	42.9116	38.7084	4.40296	44.0965	4.918	10.4491	40.4088	14.0768
1700034H15Rik	7.69125	26.5907	14.0545	14.9589	25.2136	10.905	13.7328	19.227	9.65985	29.2313	18.2531	19.6651	14.6621	12.9252	13.5785	21.5764	25.1687	30.112	8.47663
1700037H04Rik	6.23862	15.304	31.1039	5.75085	20.0117	13.3322	0	0.382897	17.3001	13.8311	27.2671	53.0929	27.7502	6.98939	22.2727	7.06345	60.82	46.5059	0
1700042B14Rik	0.349122	0	2.15017	5.79287	0	1.11913	0	2.69986	2.47011	1.16101	1.88494	4.709	0	0	0	0	3.24887	0	4.37678
1700048O20Rik	7.18194	5.13861	0	1.1034	1.9198	5.75555	10.8049	5.01402	4.88593	8.62465	9.69398	6.05442	5.32436	6.45375	4.27342	1.62273	3.71299	6.46147	0
1700049G17Rik	0.428856	6.70669	0.440206	4.74391	0.687824	10.7687	14.9316	8.47539	3.11204	4.99158	5.40267	4.33834	1.9076	2.31224	2.29661	11.4489	0.665142	9.26002	1.49343
1700052K11Rik	0.763931	3.09211	0.940979	0.845043	0	0.367325	0.295534	0.68923	0.0831533	1.01618	1.64981	1.0304	0	0	0	10.0378	0	1.64951	0
1700052N19Rik	0	3.25819	1.98304	11.1304	1.54926	2.96742	0	0	0	4.28306	17.3843	1.08574	4.29669	0	0	0	0	1.73811	0
1700061G19Rik	0	18.5116	26.8215	70.1845	14.4513	25.9949	9.15006	44.9045	11.4423	13.4838	20.2698	16.7107	14.5287	31.7982	9.65044	38.3366	19.5647	26.7513	6.27547
1700063D05Rik	3.63993	16.2638	6.40503	8.62802	5.00394	9.16775	3.01745	7.70735	2.83003	0	2.80747	3.50684	5.20421	3.05848	11.1386	1.62678	4.83893	16.8417	0
1700066M21Rik	0.367815	4.51145	3.02039	1.35623	2.35969	7.17259	35.5732	13.1159	0.0667272	15.9012	3.97173	5.37455	3.27217	2.52398	0	0.23014	7.98657	1.9855	15.3704
1700067K01Rik	0	15.6434	8.37853	2.82162	9.81862	4.90602	0	8.10953	0	0	1.83625	1.14684	5.6731	1.00021	3.64265	0	0	23.8669	0
1700069L16Rik	0	24.0872	22.5768	10.1375	20.1579	7.97384	13.1685	6.07468	12.5406	0	11.3096	1.76587	10.4823	3.0802	0	21.626	0	25.442	52.5214
1700092M07Rik	0.970192	17.8499	0	0	0	17.1051	0	1.87569	6.8643	0	0	6.54302	16.1833	14.2662	0	3.03523	9.02843	10.4744	12.1628
1700095A21Rik	0.344877	4.44161	0	0.953736	0	4.4221	1.33419	8.22332	7.8833	1.14689	0	4.65173	4.60216	5.07123	0	0	0	5.58503	1.44119
1700096K18Rik	0	24.3419	6.268	7.73981	44.072	4.48581	0	2.78743	0	5.07671	17.8581	8.57954	14.4298	0.748261	21.8006	7.80069	0	12.3611	58.4779
1700113A16Rik	0	2.07008	11.5492	0	28.8732	3.60673	2.5391	6.2841	0	0	6.07476	7.58804	1.2512	3.30894	4.01693	0	0	12.1473	0
1700123I01Rik	16.6851	0.841037	8.44606	0	2.1995	2.3812	0	11.1944	0	3.80045	6.17017	0.770722	3.81255	13.4436	9.79203	4.86239	0	1.23381	0
1700123O20Rik	21.8589	24.4172	31.2521	11.874	11.2688	21.8969	30.2011	23.2682	33.4592	15.5768	20.0209	19.0853	24.0907	17.7931	6.271	12.2116	12.7134	22.1243	88.898
1700125H20Rik	37.0564	13.9138	2.3288	3.13706	3.63876	6.06055	0	0.974717	22.2257	2.51493	4.08307	16.5757	11.3532	0	4.04988	0	0	14.2881	86.9072
1700128F08Rik	10.2963	6.72186	8.18228	0.918508	0	5.32345	5.13963	11.5583	4.15759	9.94076	3.58648	2.23995	4.43217	2.93035	10.672	2.90945	0	3.58582	11.1036
1810009A15Rik	404.042	423.522	491.036	157.491	369.201	457.349	351.923	311.375	463.939	498.385	352.787	248.635	295.983	181.586	372.392	452.728	407.233	398.026	1257.55
1810013L24Rik	49.9527	39.7921	46.8161	36.7877	30.4793	71.4334	282.956	68.8735	113.277	56.2756	26.3836	47.298	31.6992	33.2667	42.6461	45.071	21.053	54.223	31.3874
1810014B01Rik	0.455152	1.67481	0	0.629348	2.19	6.01846	7.92359	2.93318	0.743144	1.51361	4.91481	4.60435	7.59215	1.33855	4.87486	0.711967	0	9.82781	4.75502
1810019D21Rik	19.7103	18.956	23.4507	2.47763	15.0878	23.5141	0.866493	44.4574	1.95041	10.4279	78.6041	30.2108	38.8556	37.5462	31.1861	25.0858	0	21.7633	89.8543
1810022K09Rik	225.249	326.462	130.233	38.1376	159.253	287.347	198.287	212.703	358.766	388.293	223.372	241.815	294.447	83.8182	108.317	217.447	145.445	188.591	361.145
1810026B05Rik	0	2.37397	0.44149	0.792957	0	0.0574473	0.138659	1.89405	0.0780279	1.19194	0.774061	1.69205	0.956584	1.05408	1.53554	0	0	0.386959	8.08807
1810026J23Rik	56.4058	20.7554	31.516	83.6219	34.6945	50.7953	29.5822	39.0483	16.2671	31.7142	26.3725	25.491	45.3948	59.5129	22.4213	2.61968	20.5632	29.5067	0
1810030O07Rik	4.87359	10.8127	11.4765	11.892	12.4145	10.4534	10.8133	8.31371	6.7091	10.0103	10.8347	6.28354	6.69479	7.16637	19.9581	8.43067	12.0051	11.6065	9.584
1810032O08Rik	0	2.3776	1.137	8.16861	19.5422	3.69869	0	5.1158	0	6.75328	0	9.96034	6.15888	9.77272	3.95457	4.15843	0	6.97593	1.54294
1810034E14Rik	0	1.88207	3.7801	0.565785	0	1.47562	0	0	0	6.12333	0	1.37977	2.0476	1.20336	2.19125	0	0	1.1044	0
1810037I17Rik	29.0859	18.0694	11.6321	0	0	7.56792	20.8238	7.05946	63.1139	38.9414	20.3944	14.0112	27.7238	1.11089	12.1372	12.2902	14.0607	16.3126	29.9917
1810043G02Rik	0	6.39902	4.01636	9.61834	2.09186	4.70353	0	0	0	6.50604	0	9.52905	0.725193	0	2.32821	0	0	0	0
1810043H04Rik	179.859	145.545	105.715	24.7663	258.544	108.851	101.772	108.213	70.2677	54.6004	76.5576	171.125	156.853	35.1167	199.83	95.7265	541.706	221.573	299.393
1810044D09Rik	0	78.1576	42.0478	0	51.0999	32.22	0	21.9988	37.9829	30.2723	24.574	58.8334	93.6365	20.0783	32.4991	14.2393	35.2963	36.8543	98.2705
1810055G02Rik	102.257	33.8788	50.6719	202.067	47.128	72.6855	1.13675	72.0842	39.7673	61.8876	56.0554	33.6886	45.093	42.0557	20.9811	40.5708	162.243	24.3215	21.2839
1810058I24Rik	44.7391	29.695	19.1831	11.7459	73.5718	17.246	0	8.5765	19.1094	29.1911	16.8168	23.8705	27.3947	15.8221	39.4257	20.7291	21.0802	21.3993	97.0288
1810064F22Rik	5.44521	12.9648	5.91811	4.87184	12.3294	6.67397	26.1768	5.6765	4.4453	2.66296	13.8349	10.8008	14.96	2.35497	18.8684	3.00622	5.96143	14.6969	4.01554
2010002M12Rik	7.23103	1.00787	4.72335	4.54477	3.16297	2.10723	0.529809	5.2248	5.78393	1.09304	4.73224	1.84721	2.19304	0.966624	2.34689	9.18597	0	2.95711	0
2010005H15Rik	4.88771	2.56931	0	0	0	0.559567	4.05184	4.94974	5.70025	4.64404	3.76988	4.709	6.98823	2.05346	0	10.0484	12.9955	3.76919	5.83571
2010012O05Rik	28.4637	54.5505	35.4778	5.15395	16.3042	16.2933	11.6341	13.1022	19.7329	47.8917	40.249	31.4222	25.4351	6.47747	261.307	28.5167	15.7666	25.6083	38.9405
2010107E04Rik	535.333	629.98	858.466	111.731	554.039	416.061	269.619	310.491	372.712	658.359	659.863	579.013	552.625	121.79	703.182	365.292	507.571	490.718	1481.53
2010107G23Rik	54.9495	96.0039	80.0147	37.1065	174.213	39.4277	24.7183	51.1959	84.2702	36.1221	51.746	73.9728	53.2898	13.1536	13.6868	62.5001	95.1349	55.1856	146.854
2010109I03Rik	10.3549	16.8945	9.62621	12.4269	30.082	16.2835	41.7595	15.8643	19.0335	13.6442	29.5357	25.0348	28.027	9.76783	25.1106	9.16842	9.09063	30.585	10.6138
2010300C02Rik	0	2.17752	1.56197	0	1.62706	0.880732	0	0.59928	0	4.77928	1.36929	0	0	2.98343	0.905443	0	9.44041	1.82539	0
2010315B03Rik	3.07339	3.68773	4.93784	7.02115	2.5718	5.5685	8.91727	6.20018	2.83628	4.44373	4.32874	5.85766	4.01209	3.92979	11.4495	3.42797	1.24349	4.32794	1.6752
2010320M18Rik	56.9093	51.8965	39.6209	42.424	95.2428	44.0203	96.1999	40.5015	39.8604	24.6851	10.6872	8.34345	39.6218	0	37.1013	52.3282	4.6051	10.6853	4.13591
2200002D01Rik	20.3606	5.35145	0	10.0547	6.99762	3.49647	0	4.21753	6.72787	0	11.7781	9.80808	4.85179	0	23.3647	17.7444	0	11.7759	18.2323
2210015D19Rik	1.20219	0.737279	0	0	5.78445	2.72972	0	0	0	3.99791	4.32717	1.35128	0.668439	1.17851	2.146	2.13126	0	0	0
2210016F16Rik	88.4449	81.7225	73.2186	54.9152	62.8596	95.5873	69.3665	76.7823	117.887	79.0705	67.0082	58.5904	84.9879	14.2156	46.1747	60.653	92.3958	61.3542	176.883
2210016L21Rik	130.991	76.0514	79.1263	65.6525	75.2562	120.867	44.8403	134.453	95.3082	65.0166	60.3181	68.7513	51.247	91.9952	161.535	121.455	116.959	96.4913	317.463
2210018M11Rik	3.30648	8.28015	4.52532	18.2878	19.4448	12.7337	0	9.64792	19.8949	2.74894	8.92599	7.43303	11.6436	1.89078	2.95115	12.9303	10.2565	8.42856	8.82771
2210019I11Rik	8.94837	2.35193	7.87303	9.89849	2.46033	7.37605	0	8.23812	15.3061	10.2027	2.76074	2.58636	0	0	2.73831	6.23885	4.75839	0	0
2210404O09Rik	0.497982	0.305401	1.02232	0.459047	0	1.06421	1.60541	0.534866	0.361367	2.20806	0	1.11947	0	1.95269	0	0.415448	0	0	0.693664
2210408I21Rik	2.16019	0.361309	0.403157	0.181027	0	2.09838	0	2.10926	0	3.70072	0.706853	0.882937	0	0.192512	1.40221	2.70325	0	0	0
2210409E12Rik	202.428	98.9557	156.592	45.9741	0	49.3725	480.46	228.134	304.433	195.124	73.9176	148.39	91.3474	11.5038	167.581	64.247	455.014	89.7407	281.972
2300002M23Rik	42.8346	30.4364	49.1232	5.7186	22.7423	16.8085	0	0	47.429	21.6126	17.5444	15.9381	9.85519	25.1944	9.49192	25.1379	10.9962	11.1626	0
2310003H01Rik	0	5.12728	2.86058	11.5602	3.35225	2.23333	0	2.84357	0	17.3768	6.26928	5.48172	9.68447	2.39043	12.4367	0	7.56397	7.52176	0.485237
2310005A03Rik	0.793414	2.9195	0	0.73138	5.09009	2.54334	3.83675	1.02261	0.143937	2.63851	9.99532	1.78361	3.5292	0	5.66519	0.661915	0	4.28292	0
2310011J03Rik	80.2236	53.1516	43.7966	49.7788	57.7399	77.113	54.5911	75.6155	105.465	62.0773	22.7965	53.204	59.3094	38.5591	28.5616	44.6338	51.6999	47.9839	43.6465
2310014L17Rik	0.569115	14.2402	4.20608	13.8499	4.38135	1.18582	2.09159	3.74096	5.94699	4.92076	6.75995	11.1306	8.35394	4.0169	23.1627	0.0712187	8.47373	3.68657	0.951298
2310015D24Rik	0.126388	1.39519	0	0.349518	2.4325	0.709003	1.10012	0.814492	0.206358	1.68122	2.04713	0.852365	1.26492	0.743387	1.35366	0.632643	2.35228	0.682253	0
2310022A10Rik	38.7147	22.7432	33.4647	66.8677	45.7527	5.98741	0	16.5453	43.989	10.8418	18.3355	27.0255	15.4081	34.7561	29.0983	42.4977	5.05645	16.1322	1.70298
2310022B05Rik	1.00334	0.615328	6.17939	1.2332	3.21844	0.178683	0	0	4.79324	2.22442	0.601904	2.25553	0	3.27859	1.19402	0	0	1.20359	0
2310033P09Rik	0.594155	9.83831	7.31855	0.821551	5.71764	19.046	0	10.7211	1.29347	11.8552	12.8316	9.01577	10.9019	20.0945	9.54546	5.57641	0	8.01826	0
2310035C23Rik	11.5253	14.1782	10.9203	7.92099	24.282	19.0737	0	11.1191	15.4402	14.9681	9.94144	13.7977	21.8411	6.81905	29.9471	22.1887	31.0968	14.7254	33.9132
2310036O22Rik	93.4082	209.877	231.64	52.5774	175.003	27.4916	29.1805	104.144	49.0375	219.915	171.825	139.369	226.13	209.067	97.3879	31.5501	46.1543	178.487	193.442
2310039H08Rik	20.5083	4.38743	0	3.95683	0	5.73321	0	11.9869	0	0	0	6.43299	4.77333	0	0	0	35.5064	18.0219	0
2310039L15Rik	524.297	911.791	534.046	201.686	1226.81	572.495	682.021	380.436	320.351	576.729	365.855	1063.09	967.467	77.6862	578.149	579.568	609.208	567.281	467.948
2310040G24Rik	220.252	98.0248	87.8935	19.7331	370.802	165.834	157.807	91.3562	54.6283	110.738	261.975	89.8294	274.552	51.7632	315.891	188.114	110.671	177.186	214.694
2310045N01Rik	37.4818	102.875	189.215	37.3833	11.826	34.4694	192.543	53.4572	74.2401	77.6483	102.842	37.2952	65.5962	56.0185	26.3242	59.5917	80.0521	39.8026	87.3022
2310047M10Rik	8.79741	35.7593	10.0803	24.8945	11.8129	24.5936	17.0168	22.9413	2.561	59.1922	14.3599	53.8111	55.2853	16.8471	41.6338	20.6099	7.61554	87.2478	10.2594
2310057M21Rik	29.8069	28.1858	13.3322	42.8264	19.2292	48.7081	25.2846	41.1003	95.2493	68.6663	23.3753	26.3908	22.2209	36.2389	0	8.6478	13.9464	19.7755	0
2310061I04Rik	59.7607	62.3595	25.6356	50.155	14.3056	14.7726	0	14.945	28.8028	45.4816	36.9205	25.064	11.9025	20.9851	28.6595	33.1134	143.872	25.6791	115.547
2310067B10Rik	0	2.98689	2.72688	4.28551	3.55064	3.13429	0	6.22977	7.06849	4.41723	5.17943	6.96735	1.72328	0	1.58072	0.18469	4.12026	2.39007	0
2310068J16Rik	1.64439	1.21016	6.07649	0	6.3297	1.05424	0	0.211942	0	1.09369	3.55129	1.10899	4.38868	0.967198	0	1.44045	0	0	0
2410002F23Rik	40.5503	27.3783	45.824	42.1809	37.5902	59.776	0	63.4126	52.9462	33.4033	53.2272	28.2255	32.8891	171.223	15.938	32.4717	41.5435	29.119	10.105
2410004B18Rik	111.925	84.874	79.1793	62.7412	130.995	76.9689	32.5477	54.3405	156.609	101.855	44.9138	79.0532	93.3484	47.8173	24.2993	8.04414	207.608	51.029	284.424
2410004N09Rik	41.7205	67.3597	20.9754	0	24.5806	25.9288	0	20.8506	18.9991	14.1573	45.9699	80.39	17.0429	35.0559	45.5963	36.7592	31.6933	50.5576	28.4642
2410004P03Rik	5.74129	1.88625	0	0	1.97319	1.64322	0	1.05712	0.111596	1.36377	2.21412	1.38284	2.05216	0	0	0.256593	0	1.10686	0
2410006H16Rik	23.9917	86.8102	29.552	19.9043	84.6545	37.1718	0	94.3134	11.7517	47.8709	103.627	196.858	101.382	119.947	77.0884	47.0362	59.5367	47.4869	56.8127
2410007B07Rik	2.8607	3.28951	2.20231	0	6.88224	2.29254	1.03752	4.60887	3.11385	5.94581	7.72259	2.41159	7.15768	1.05163	7.65982	0.894966	0	5.79088	0
2410012M07Rik	1.01619	8.22631	8.76189	9.55471	11.7347	13.8442	8.059	40.3401	15.4856	2.02761	41.6973	15.0771	6.10218	10.1609	10.8838	23.3984	3.78258	14.2622	4.24649
2410015M20Rik	172.861	102.418	96.2366	33.7597	155.069	103.31	27.3915	99.4405	188.69	116.919	44.8191	100.442	136.84	30.1574	57.5298	112.742	40.897	81.714	120.393
2410016O06Rik	64.9028	76.0409	48.3926	107.778	54.4419	55.9167	0.151987	25.2171	40.7969	90.9329	71.271	48.7519	50.3295	42.0566	77.4243	35.0048	8.77443	63.6232	47.2827
2410018L13Rik	12.0533	4.82087	4.84133	18.8402	22.6938	8.60946	1.77394	6.07899	6.70255	20.0417	15.5618	6.18495	7.86734	11.559	5.61285	12.952	0	2.8289	7.66481
2410021H03Rik	35.3191	19.5834	20.8584	1.33798	27.9354	22.8762	71.5931	12.7836	24.2253	22.5254	7.8366	27.7349	29.0534	4.26862	67.3652	35.7217	27.0142	23.5055	2.02182
2410088K16Rik	0	8.54996	4.77013	2.1419	0	6.20697	7.49079	9.48353	0.421531	5.15137	12.5451	2.61171	0	4.55559	174.205	10.1769	0	8.3619	0
2410089E03Rik	3.16941	9.07073	5.42216	7.59618	5.76106	7.39405	10.422	5.10623	5.57731	4.91863	4.75331	4.86868	7.5189	3.10697	4.14892	6.38996	10.159	8.3643	14.1274
2410114N07Rik	5.03969	14.9782	9.55029	4.2883	11.1918	15.2231	36.7435	18.7372	6.5406	7.73518	12.5583	15.6867	24.5727	3.42028	49.8251	3.39588	0	43.9461	12.9601
2410127L17Rik	11.0919	16.5201	45.5418	5.84266	28.8025	9.45332	0	26.4364	35.0704	19.3213	13.308	18.9979	20.5575	32.1023	16.9712	0.440645	16.384	0.950397	0.735734
2410131K14Rik	0	4.82683	9.35446	16.0378	22.589	7.52461	0	9.69926	6.76344	13.3164	16.4011	5.12169	3.22453	8.12157	22.1834	0	0	5.96294	0
2410141K09Rik	2.14761	6.5854	22.0445	1.9797	0	8.60539	19.3859	13.84	16.7532	7.1419	27.0553	14.4836	7.16463	23.1583	0	6.71876	0	19.3217	23.9321
2500004C02Rik	44.0931	77.1929	61.0114	15.0407	56.0768	83.1249	310.16	101.895	20.6146	20.6706	163.602	149.993	186.628	14.2812	282.937	26.0089	27.1138	199.223	58.4432
2510002D24Rik	15.2616	9.91018	22.1161	21.5164	2.8797	13.1898	5.78834	5.97825	1.79151	8.95636	11.3096	15.1361	15.9731	25.5216	25.6405	20.409	0	11.3076	3.75153
2510003E04Rik	0.298279	41.1588	22.963	33.8198	41.6206	27.848	28.2711	31.7168	15.2597	31.7418	21.7409	23.1335	42.7888	50.4395	65.4912	46.3781	8.32719	33.8129	26.7989
2510039O18Rik	7.28976	21.8565	3.32564	10.453	16.8881	7.89746	0	7.65569	0	4.04037	4.37312	10.4698	8.5568	19.4534	8.67515	0	0	5.10103	0
2610001J05Rik	0	0	1.25934	0	1.96772	2.458	0	3.16256	0	0	0	2.06851	0.682156	4.20943	4.38007	0	1.90283	2.20758	0
2610002J02Rik	0	9.37737	20.927	5.36955	14.0137	15.3658	26.2903	3.75385	0.924649	22.5996	13.104	3.27367	2.42909	7.13778	5.199	11.0859	9.03437	0	165.321
2610002M06Rik	3.4715	0.812888	2.33239	2.79279	2.42958	3.7431	3.60163	0	18.2752	7.9762	5.79326	5.95941	2.73738	3.15561	2.02806	2.56703	2.93683	2.72574	0
2610005L07Rik	3.12669	9.30564	3.9646	8.90099	12.3894	7.36971	9.51661	9.30437	2.45243	5.19891	24.8254	9.30288	7.97658	9.46571	17.729	2.87699	4.27888	17.871	10.3759
2610015P09Rik	0	0	1.24654	0.279864	0.973866	2.02753	0	0.652175	0	0	1.63917	0.34125	1.68807	0.59524	0	0	0	1.09258	0
2610020C07Rik	1.02599	4.08991	0	4.25598	1.64554	1.91852	1.15767	0.991784	0	0	0	1.15322	0.570467	0	5.49439	0.32098	1.59128	3.69227	0.714577
2610020H08Rik	0	4.91101	0.967028	0	7.55493	2.13913	0	6.37479	22.5602	2.08863	3.39097	2.64731	3.14292	3.69414	3.3634	0.0982442	0	1.69517	0
2610028E06Rik	0.728397	0.382894	0	0.575526	0	0.583732	1.20766	0.737641	0	0.346042	0	2.80706	0.694286	0	6.68694	0.195324	0	2.80854	0
2610028H24Rik	3.34587	5.00162	3.86372	3.4698	0	4.18961	0	0	1.47954	4.86794	0	2.82059	2.79053	0	0	5.23375	15.568	0	2.6216
2610034B18Rik	0	0.931726	6.23786	3.73459	0	4.46424	0	2.71964	12.1271	4.49094	7.2912	0.569219	0	0	1.80798	0	0	0	0
2610037D02Rik	3.14758	10.648	6.25332	3.93104	16.6104	4.63804	3.24058	6.9359	3.97872	7.42842	8.77112	13.6951	8.80697	1.19441	7.61236	3.62121	4.72432	9.31761	6.78877
2610203C22Rik	0	1.63445	3.64752	0	0	4.03428	0	0	0	0	1.59879	2.9956	1.97579	2.6126	3.1716	3.52038	0	1.5985	0
2610206C17Rik	0.429439	1.97524	1.32241	2.96897	0	7.05505	0.830662	0.691868	0.818021	0	2.31858	1.44808	2.14897	1.26293	0	0	3.99628	1.15908	1.79456
2610305D13Rik	28.7913	48.9984	57.629	33.4407	19.3944	66.1046	44.2744	43.0459	95.4277	49.7879	45.0796	65.047	59.5514	38.1026	26.2112	44.5862	9.37744	36.5233	33.6881
2610306M01Rik	0	1.31199	0	0	0	4.57178	52.4153	5.5146	0	1.18571	0	2.40459	4.75794	1.04858	0	0	19.9079	11.5482	0
2610318N02Rik	0	1.60734	12.5546	14.4959	2.80237	21.0037	7.04111	49.732	29.9547	11.6211	15.7227	33.387	31.0882	28.2619	12.4759	43.0015	35.2294	0	42.5924
2610507B11Rik	17.7328	26.2461	14.643	10.4105	14.7765	12.8216	15.3298	13.2472	18.9246	20.755	12.3019	14.0302	17.8466	11.7994	20.6902	15.5892	20.2815	11.7649	7.86562
2610507I01Rik	69.8004	110.442	106.299	121.433	106.251	94.3818	204.977	84.0757	101.464	119.859	68.5197	80.4533	83.8298	10.4504	55.7295	100.926	149.987	84.9488	172.359
2610524H06Rik	71.3938	114.126	76.8874	9.70995	45.0514	60.3409	55.0878	38.9694	7.00678	10.3791	46.3396	53.9367	53.3619	22.9467	50.1414	41.2534	58.0877	50.543	151.617
2610528J11Rik	0	2.96523	7.44453	0	0	0.645796	0	1.55795	9.4294	1.33992	0	6.7933	2.68837	9.4796	0	11.5969	0	0	25.2562
2700029M09Rik	122.164	114.101	57.5803	25.8549	113.961	127.871	298.692	147.212	81.5825	88.0915	40.382	112.443	94.6098	46.7419	126.837	90.672	101.503	92.5252	45.5807
2700038G22Rik	37.4055	50.0058	66.2944	40.9306	46.6134	46.3665	47.6283	105.614	35.0037	26.8473	65.3813	60.7976	84.3892	50.6501	129.7	17.6797	47.5805	100.233	110.205
2700049A03Rik	9.14805	4.82564	6.69788	15.7452	5.54054	8.66412	0.433096	9.68819	2.19345	13.4027	4.4901	5.1772	11.9514	4.89154	6.16653	8.68593	11.9063	7.94257	5.34662
2700054A10Rik	1.0175	1.71602	0	1.17243	1.63192	0.61156	4.01829	0.491786	0.230737	3.10172	0.457796	0.857756	1.41436	0.748088	0	0.0530537	11.8358	2.74627	0.35433
2700060E02Rik	80.3268	92.5358	111.274	19.5807	70.486	44.6112	33.0587	44.2133	87.1693	61.7073	68.5469	82.3294	83.8957	66.777	183.049	16.4988	18.1764	77.7601	94.8863
2700062C07Rik	102.528	108.449	178.214	113.612	288.774	211.282	415.298	102.448	166.818	92.6648	59.7921	125.281	76.2746	202.768	38.262	121.15	56.5152	160.059	395.607
2700069I18Rik	1.42162	0	0	2.62094	9.12029	2.6583	2.29153	2.74844	3.35274	4.72761	5.11696	0	6.32354	0	0	0	0	7.67403	0
2700081O15Rik	0	0.951709	3.64094	1.63487	1.42225	0.592206	0	0.0952445	0	3.1947	2.79284	1.99347	1.7257	0.651972	4.74881	1.10969	0	0.398904	0
2700089E24Rik	0	2.97499	0.905336	3.25213	2.82918	0	0	1.32625	0	0	0	1.98273	1.47121	5.1877	4.72325	0	0	0	0
2700094K13Rik	13.5741	49.9482	20.064	0	15.6751	6.09179	14.7036	39.8895	16.2528	0	8.79454	21.9707	18.1138	20.7584	157.015	0	0	43.9646	0
2700097O09Rik	23.9156	12.5716	24.8674	17.1785	41.8442	10.4541	0	38.2302	0	4.13151	16.7691	27.2304	27.9765	52.9784	3.32657	47.4181	57.8063	23.4725	2.59583
2700099C18Rik	0	3.19198	3.5617	3.99821	13.9129	2.31727	34.6774	9.13081	5.50801	0	10.9282	5.85023	0	1.70075	0	13.2074	2.69083	12.4871	0
2810001G20Rik	21.6866	0	0	0	11.8129	4.91873	0	11.6025	0	0	11.046	9.6584	15.0158	2.40672	35.06	11.009	11.4233	4.41761	0
2810004N23Rik	27.2103	69.2039	93.6492	56.0676	105.253	94.0656	105.008	84.5825	70.9966	53.2284	84.9778	104.348	88.9962	46.2877	128.574	91.136	96.8171	112.323	163.873
2810006K23Rik	67.3932	45.1096	29.2519	79.8738	60.5299	55.14	80.4499	71.8057	78.5269	29.4554	53.3664	58.0033	56.957	41.1494	27.4975	66.2635	76.4524	63.7508	31.6494
2810008D09Rik	14.1325	16.9574	45.4116	18.6916	118.26	9.35597	0	22.1748	0	55.1712	82.9374	60.0868	61.4964	19.8775	118.459	3.84462	0	79.6053	97.5731
2810013P06Rik	13.2708	13.0442	52.622	25.6394	48.9834	29.5743	41.3176	34.7946	20.6783	3.6273	50.0569	45.9754	30.3237	11.7619	73.9883	30.484	3.38343	39.2531	82.8049
2810021J22Rik	0.0753624	3.05039	1.39243	9.37847	1.45045	2.295	0.21866	3.39966	0.246094	8.77165	0.813776	0.508248	6.03399	2.21633	1.61432	0.47154	0	0.813627	0
2810025M15Rik	16.0561	17.0426	17.1149	3.41556	2.97135	16.084	30.46	28.0568	35.7941	15.4023	46.6783	11.453	26.7823	22.7016	19.8424	8.88707	37.3538	28.3352	70.9669
2810403A07Rik	23.7259	40.4852	40.8841	36.7158	67.4306	44.234	45.6551	68.448	16.3918	30.2521	47.7878	36.0641	31.1686	34.7069	25.0164	29.075	19.4477	51.0971	24.6583
2810403D21Rik	1.46736	3.37461	2.25929	0	0	1.76389	0	0.236405	2.39581	0	7.92237	18.5548	0	2.15767	0	0.45906	0	3.96046	9.19777
2810408I11Rik	0	60.885	22.2918	35.7484	228.89	17.8183	0	24.6584	42.2122	39.5492	41.8758	26.1537	48.3001	3.04132	16.6142	23.9413	173.224	25.1209	0
2810408M09Rik	38.4857	24.6917	8.5086	25.6523	11.3955	15.0256	11.4527	20.7317	24.7052	13.783	22.3771	21.2964	17.7773	20.3148	25.366	33.7125	31.2225	12.7846	2.47424
2810417H13Rik	0.308901	3.40995	1.90246	0.854247	2.9726	2.22796	17.9252	5.07623	0.420295	0.513627	3.33556	1.04162	4.63735	0.908445	9.92536	0.193278	0	4.16869	0.645424
2810428I15Rik	53.3089	105.306	72.5757	40.3473	97.1999	71.502	0	42.6717	7.02424	13.0627	42.4155	49.1972	95.4738	36.306	42.0707	24.2264	31.3315	109.048	89.1078
2810429I04Rik	0.63021	12.7543	0	0	6.06461	2.52523	2.43803	2.84293	29.8401	0	3.40256	4.25017	8.40976	0	0	7.49209	0	0	0
2810433D01Rik	7.73826	0	6.80834	0.764276	0	0.442956	9.08778	2.67152	0	1.83812	1.49213	0.931915	2.76595	0.812766	2.96	0.864608	0	1.49185	0
2810454H06Rik	0	0.96042	0	8.30071	0	0	0	3.61637	1.84668	1.30198	5.6368	2.64037	1.74149	0	0	0	0	4.9313	2.72677
2810474O19Rik	59.0604	72.8499	56.3911	43.5989	40.8463	67.3027	170.422	85.2267	51.5483	55.2519	79.5544	63.3856	52.191	37.2704	62.3469	89.1978	69.406	78.2305	55.9998
2900026A02Rik	5.43095	0.929492	1.55573	1.39711	3.03854	0.556692	0.427532	0.284877	1.30604	3.36013	0	2.3424	0.210676	0.185719	0.676368	0.0395131	0	0	0
2900076A07Rik	0	7.94258	10.635	9.55077	8.30865	1.72981	0	11.4064	2.34952	2.87126	4.66158	8.73425	0	0	4.6237	7.56319	0	0	0
3000002C10Rik	0	1.0615	1.77667	7.97765	11.1042	3.69892	0	0.371811	1.41302	9.59332	3.11502	0.97275	4.81192	4.2419	3.0897	0.541496	10.738	6.2289	0
3010026O09Rik	21.991	11.8999	13.9422	22.3584	15.5605	20.4743	58.8014	32.0951	1.05605	11.8301	54.1275	18.5386	20.4988	19.9726	0	40.065	0	19.203	104.06
3110001I22Rik	15.5616	13.8943	14.0942	14.5559	33.0335	23.4747	29.2155	6.48904	14.9459	13.6986	8.64896	23.922	15.2691	0	29.4126	2.29102	27.6849	9.88272	0
3110002H16Rik	165.894	79.6497	38.3941	162.342	73.3222	160.146	76.8726	106.797	125.252	104.232	96.2993	79.4137	90.6992	56.0194	38.9485	105.316	103.134	91.6078	33.2874
3110007F17Rik	1.60293	4.42367	0	0	7.7126	0	5.03837	0	0	1.33264	8.65433	14.864	4.01063	0	0	0.250736	0	6.48956	0
3110009E18Rik	0	9.96579	6.25505	2.80866	9.77354	8.95308	0	2.1817	4.23776	1.12583	0	1.14157	4.51764	0.995619	3.62593	2.11825	9.45125	0	0
3110040N11Rik	21.9397	7.1233	18.5462	20.2243	45.5376	5.86077	42.4379	16.3567	47.06	7.15301	13.9358	11.6049	28.7031	7.59087	18.43	21.5335	32.0262	6.96662	0
3110052M02Rik	11.5659	2.79582	0.519941	2.56812	2.43723	1.28545	0	5.82135	0.27568	0.280748	1.82322	3.70077	3.09805	1.48967	1.8084	9.61376	0	4.10149	0
3110056K07Rik	0.464324	18.367	7.14919	3.21015	6.70238	12.4655	68.2587	16.4576	26.1551	5.4044	5.01385	3.13142	15.4903	2.73106	32.3251	33.5557	38.8882	15.0388	0.970168
3110057O12Rik	0	4.89941	0	13.0921	2.84735	1.30416	0	0.19068	0	1.47595	1.59751	2.49433	3.45485	3.91576	0	0	0	0.798608	0
3110082I17Rik	13.3742	6.03549	9.32477	24.4244	7.285	10.9202	17.0837	15.1236	13.3217	7.55252	8.17452	20.4218	7.57656	25.2319	21.6216	33.6306	39.9204	13.6217	26.3625
3830406C13Rik	17.4141	2.1907	0	0	1.43229	3.22051	0	10.0713	0	3.95971	1.60718	2.00755	0.496539	5.69034	1.59412	0	0	0	0
4632415L05Rik	2.68843	5.11113	0.551916	1.98258	3.44948	4.4526	6.93363	4.04257	4.29195	0.89404	5.80602	2.11527	4.18546	2.37192	4.79902	3.19607	0	7.25619	7.48968
4632427E13Rik	0	6.08338	13.576	32.0036	42.425	36.2138	30.3797	21.6634	0	9.16313	14.8767	9.29129	20.223	22.6894	23.6092	6.55138	61.5391	29.7479	0
4732471J01Rik	3.126	2.87566	7.21966	1.6209	3.76025	3.44459	0.944785	2.39224	2.76464	2.59889	5.27424	3.29405	5.86611	3.44747	18.8329	2.56716	1.81813	4.21862	6.53154
4831440E17Rik	0	5.94615	9.70956	2.3979	6.0685	11.5603	1.29603	2.99715	6.13487	4.19423	2.97915	7.44257	8.15218	1.62275	6.75414	0	0.733548	9.78684	0.329405
4833417C18Rik	4.47215	7.19951	32.7074	13.1404	13.4488	12.3198	38.6568	12.4288	5.47639	0	15.091	32.0454	23.3117	0.822009	20.9556	5.77131	2.60106	22.6323	5.84013
4833420G17Rik	67.8631	128.374	131.189	112.15	137.97	53.1813	47.5416	67.4044	128.713	83.5514	98.0504	123.857	144.403	57.424	115.534	64.1625	82.5934	131.201	63.9075
4833427F10Rik	5.49885	7.35779	7.69689	2.76487	14.4317	3.60551	7.2521	4.51013	7.34579	7.48084	4.04847	6.74264	8.33849	1.47014	5.35408	2.97144	11.6298	12.1432	4.17797
4833439L19Rik	16.1312	20.0394	13.5861	39.2719	10.6142	12.8169	13.8678	40.3383	69.1841	10.087	20.0985	11.6228	17.0184	44.1963	19.1968	47.1017	5.13209	14.1408	0
4921513I03Rik	1.26619	2.71785	1.2997	0.583597	2.03079	1.18384	1.2246	2.17596	0.918827	0.70179	1.13938	0.711605	3.52011	0	0	0.66021	1.96383	1.13917	0
4921515E04Rik	3.9917	2.93762	1.96672	1.32466	4.60952	2.55913	2.31634	3.49847	2.43316	6.9027	1.72412	0.538404	1.06533	0.939133	6.84043	1.69836	0	1.7238	0
4921524J17Rik	3.236	28.4927	29.8948	7.67055	15.5703	36.6767	84.9489	28.5999	16.4796	15.3734	33.6949	27.2797	45.4958	38.067	74.269	42.6645	2.15097	52.4047	86.9319
4921531C22Rik	7.54764	11.75	8.34334	3.74636	20.486	11.632	42.1136	8.35609	30.1237	6.43583	7.31416	6.52585	11.6214	2.2766	4.14555	17.1949	52.2274	14.6256	21.0269
4930402H24Rik	6.40393	17.8103	16.0514	49.2165	10.7487	21.6024	21.1733	16.6997	20.9119	19.3153	22.5142	16.8234	16.1473	40.5135	12.7607	17.0527	17.3238	21.7061	14.0029
4930404A10Rik	30.3272	2.42595	9.74499	2.91715	0	4.22678	4.33587	1.35958	7.17628	6.1389	4.27145	1.7785	5.27866	3.87779	11.298	8.08526	2.45408	1.42356	6.61213
4930404N11Rik	5.30465	14.6395	22.8692	16.1367	5.10474	19.5551	0	14.6997	9.81591	40.5735	17.1841	16.0987	14.1574	23.4006	39.7704	53.1056	19.7456	31.4985	0
4930427A07Rik	28.0213	23.0479	33.8388	41.9365	10.5746	18.0529	0	18.1997	0.478447	40.563	29.0713	19.6388	23.0955	30.0546	23.5388	14.7139	11.2485	40.3365	16.0721
4930432K21Rik	37.9908	47.595	56.4459	111.193	48.3661	37.198	36.5998	21.1485	48.8347	33.4281	135.679	51.342	39.9455	24.7799	11.0828	49.7612	44.0199	34.3126	0
4930433N12Rik	8.00303	3.43566	3.28594	1.47546	2.56715	1.71028	0.258004	2.92257	2.61337	0	1.4403	2.69864	3.55985	3.13815	5.71438	0	0	1.44004	0
4930444P10Rik	17.9966	34.0567	0	7.10979	39.5849	11.1258	0	29.4913	18.4698	10.2596	30.5376	6.93542	20.5846	21.1705	0	0	14.3548	11.1026	17.1897
4930447C04Rik	10.6162	2.84103	0	2.66896	0	2.78436	23.8952	0	0	1.2838	5.21072	4.55614	0.643941	4.54128	2.06735	6.88409	1.79623	3.12586	0
4930453N24Rik	151.236	144.221	119.415	74.3019	111.951	68.8129	111.978	86.9309	90.4503	134.485	49.3512	130.762	138.609	101.825	109.767	73.3107	72.1732	148.026	137.742
4930455D15Rik	0.456278	1.25921	4.21519	1.89272	0	3.47375	2.20645	0.294044	1.11747	6.06944	1.23174	3.07717	0.761094	0	0	1.28471	4.24604	1.23152	18.1138
4930500J02Rik	27.6907	21.9188	3.96608	23.1512	3.09851	12.1277	79.7203	27.5975	34.5221	21.4153	13.9074	15.2004	8.59338	43.5586	13.7944	31.8315	29.9633	3.47621	17.4918
4930503E14Rik	1.71609	0.526219	0	1.58192	0	1.37526	0.829857	1.29023	4.51421	4.75573	0	0	0.954172	0.84114	9.19	4.11604	0	0	1.19521
4930503L19Rik	0	2.36856	0	6.2303	0	2.83716	0	9.33342	0	0.535149	6.95066	0	0.536852	0	1.72354	0	0	1.73735	0.672469
4930506M07Rik	2.07779	1.66208	1.11276	5.24637	0	0.434381	0	0	0.884998	0	0.487747	4.56938	0.904137	0	0.967566	5.709	0	0.487658	0
4930507D05Rik	0	0	0	6.50575	1.61704	0.673317	0	1.0829	0	0	1.81449	4.533	0.560587	0.494179	0	1.47196	0	1.81416	0
4930511M06Rik	12.1387	7.31264	4.63114	1.18828	7.23618	5.76785	3.74016	8.44571	4.79406	9.64531	7.53976	7.60684	7.52578	5.05468	37.9677	1.74756	0	4.639	0.897801
4930513N10Rik	8.68085	2.66188	5.67038	4.00107	0	3.7946	3.30739	8.13713	1.57484	3.06179	4.97092	3.54813	2.63274	1.16043	5.63487	10.4517	4.8959	4.26	7.14526
4930515G01Rik	0	15.7239	7.26005	0	0	0	0	0	19.8885	0	3.18225	0.993745	7.86525	0	9.46915	7.00699	0	9.545	30.7879
4930519F09Rik	4.29522	0.878054	5.87853	5.93909	6.88892	4.58954	3.92333	11.2258	2.46753	3.96772	11.5951	4.82786	7.16463	6.3159	2.55575	2.6875	0	12.8811	3.98868
4930519G04Rik	0.541901	10.9671	5.56242	1.99813	1.73826	3.76371	4.01809	3.72503	0.786473	1.8021	8.7773	6.09101	5.42349	1.06245	7.73863	11.5282	0	14.6262	1.50968
4930522H14Rik	0	2.80288	7.03693	6.31949	10.9952	0	0	9.32678	0.621846	10.1325	0	6.42136	2.54117	0	4.07917	2.62133	0	0	0
4930526L06Rik	2.16866	6.64997	4.45212	0	0	3.76556	0.34957	1.6305	2.36057	9.61589	7.80587	7.31279	1.20581	5.31485	11.6136	0.904617	6.72706	9.75555	3.02084
4930528D03Rik	1.78534	7.11691	5.49778	3.29151	5.72687	4.29228	10.6479	2.49285	5.18221	1.97906	9.63921	4.01348	4.96339	0	15.9348	0.930902	5.53802	4.81872	0
4930529C04Rik	1.0441	3.07356	1.28608	0.577482	0	0.585715	0.504902	0.538289	0.568249	2.08331	1.12744	1.76037	1.74161	0	41.3763	0.718621	1.94325	0.563617	0
4930539E08Rik	2.96929	2.80532	4.94249	3.55087	3.86133	4.116	20.2574	2.89615	8.69158	5.07064	5.19938	5.95338	2.40952	1.41606	0.859521	9.59064	2.9872	2.16601	1.34143
4930539J05Rik	5.17177	5.43725	0	8.1727	14.2196	5.92087	7.86008	6.18965	3.61892	22.1127	3.98897	0	4.92957	10.864	0	4.62279	6.87536	3.98824	12.3497
4930548H24Rik	6.20053	1.90132	3.18231	0	0	0	0	2.33092	0	2.57749	4.18465	3.48472	5.17139	0	2.76709	0	0	2.78925	1.07963
4930556M19Rik	0.762772	2.65081	5.21973	1.87502	3.26234	1.90176	3.3607	2.73089	0.553514	1.69107	2.74551	2.85787	1.41371	1.24624	7.26186	0.901498	0	2.28751	0.354167
4930558J18Rik	0	0	1.10652	0.496854	0	1.5838	1.04258	1.3894	0	2.38992	0	0	0.59938	1.58513	1.92429	0	0	0.96985	0
4930562C15Rik	0.673991	0.531442	1.77899	3.19523	3.70624	2.16052	0	0.930742	1.10045	1.60097	0	4.22076	1.92728	0.283163	2.06249	0	0	1.55926	0
4930579G18Rik	1.7664	13.9281	4.66239	13.9568	7.285	12.1335	37.5842	6.17955	0.549347	1.67834	4.08726	2.55272	6.73472	6.67903	8.10808	2.36835	0	4.08651	1.0545
4930579G24Rik	17.9749	8.95668	9.22532	2.58899	7.2073	4.3515	3.80284	4.3439	0.815231	8.09464	21.2293	8.83923	11.8683	4.4052	14.0378	5.62342	0	16.1717	1.56488
4930594C11Rik	0	0.492411	0	0.740141	0	0.643452	12.4247	0.689909	0	0.445019	0	0.902486	1.78574	0	1.43326	0	0	0.722371	0
4931406B18Rik	0.278594	1.02513	0	0	0	0.893053	0.44907	0.897685	0.40433	0.617646	0.501385	0.626284	0.309805	0.273106	0.994619	0.348631	0	1.00259	0
4931406C07Rik	28.6924	13.8799	19.8038	16.7587	19.0422	9.91116	20.2143	11.9551	7.47132	5.75792	15.3577	19.6005	8.25178	5.81941	18.5444	0.928591	11.5089	10.6817	16.0213
4931406P16Rik	28.2472	27.7952	32.839	24.0492	19.5471	24.5701	14.1814	28.4303	20.7282	15.4098	12.3378	36.8158	28.1647	8.96057	40.7917	18.7862	38.3957	28.4403	3.18311
4931409K22Rik	0	7.08348	5.02977	80.6601	17.9635	7.1993	42.9905	6.3908	0.253986	2.3279	15.1177	3.9341	8.17357	16.1262	1.24957	1.67898	44.5136	5.6681	14.6262
4931428F04Rik	2.90539	0	0	1.14781	0.998535	0.665244	0	3.14287	0	0	3.36138	1.04968	0.692332	1.83095	0	0	0	0	0
4931428L18Rik	1.01099	8.0602	2.07549	1.86388	0	5.67137	6.5185	5.42933	9.35383	2.24136	5.4584	3.40907	2.2485	0	0	0.210857	0	0	0
4931429L15Rik	1.44791	6.99275	3.34401	0.500513	3.48335	1.30538	2.4506	2.79926	1.67454	2.40751	0.977171	1.22059	2.41517	0.532268	3.87691	0.452975	0	2.93098	1.51264
4932414J04Rik	2.52928	0.886373	2.22533	1.99845	6.95419	0.289564	0	0	2.03205	0.400531	1.95083	7.3104	0.803612	0	0	3.24049	4.48324	1.95047	3.01985
4932414N04Rik	1.3156	4.09622	3.73963	1.39932	2.9216	1.62202	2.93628	1.69566	1.59726	1.34617	5.46389	3.75375	3.03853	0.89286	4.33559	0.88649	2.82526	1.63887	0.845801
4932438A13Rik	0.51066	1.23847	3.14505	1.79735	1.56359	2.25081	5.45517	2.79726	2.08443	3.55079	0	2.26985	3.25234	0.955689	2.23747	3.57279	0	0.751797	0
4933401B06Rik	0	1.11287	0	2.50913	0	0	0	0.389807	0.164601	0	1.63289	0	3.02689	0	3.23924	4.3524	2.81444	4.89778	5.05538
4933404K08Rik	2.57094	0.47301	3.16678	0	2.47405	3.50256	0.994593	2.15386	1.95891	2.56491	1.38807	0.866928	0.85769	2.26826	5.50717	0	0	5.55128	1.07436
4933404O12Rik	1.30011	4.6131	7.43515	4.87943	0.893651	4.09316	3.14349	2.87259	4.29601	5.86763	7.01938	9.70741	5.8863	0.819317	7.95695	2.44042	6.91346	3.50905	1.55227
4933405D12Rik	12.0011	13.248	11.8259	10.6203	4.61952	13.4646	14.8567	8.35268	10.1892	11.1747	2.59179	8.09359	11.2103	0	10.2829	11.1134	0	5.18264	14.0422
4933406J08Rik	26.0219	16.0658	22.5875	10.1423	21.8481	20.8538	20.9444	8.10341	41.4414	24.3928	20.7442	8.83355	4.0784	9.75858	7.48202	20.6528	14.6268	6.59921	17.5154
4933408B17Rik	5.46298	1.43585	12.4969	8.20125	18.0244	2.62679	0	10.2599	4.75713	11.9384	0	5.26323	5.72786	1.37709	5.0152	8.10594	46.48	4.21281	0
4933408N05Rik	133.766	490.5	312.887	96.0253	479.917	105.145	41.2458	90.8599	75.3384	309.219	274.291	383.482	378.619	101.432	299.517	143.918	188.672	440.295	196.717
4933411G11Rik	0	3.14317	2.10434	3.30714	4.93206	0	0	0	4.74193	7.3857	0.92238	1.15215	3.98957	0	0	0	1.58981	3.68885	0
4933421O10Rik	27.8659	48.0974	43.6423	26.4817	52.5258	27.1662	46.5846	32.7685	33.5631	36.3031	47.5651	62.6431	62.934	18.0236	62.5628	40.9827	37.4269	55.3102	27.2111
4933426M11Rik	21.9821	26.9176	11.2072	29.7912	15.41	26.8911	0	12.3836	12.1221	21.7853	23.9724	15.9539	27.4397	31.4673	31.1837	11.0671	16.2565	18.8601	3.34588
4933427D06Rik	18.5673	13.9748	19.925	8.1688	2.70721	8.00346	0.13604	0.997124	9.10996	12.6298	12.9105	17.0753	0.469259	2.06835	4.51962	6.60084	7.8538	8.35233	0.587801
4933427D14Rik	0	0	0	0	0	2.45528	0	0.658137	0	0	0.459487	1.1479	1.98742	0.250284	8.20354	0	2.3759	1.37821	3.20075
4933430I17Rik	0	0	1.27346	0	0	0.662819	0	11.7261	0	4.12572	6.69825	4.88066	1.37962	0.608093	0	0.258752	0	10.0455	7.77658
4933431E20Rik	0.954581	2.13261	1.2598	0.18856	0	2.02177	1.84644	2.8122	2.00389	1.36049	0.368133	1.1496	0.454939	0.401047	5.84226	1.36521	1.26902	1.1042	1.70959
4933434E20Rik	73.2718	60.3088	125.88	90.6499	118.755	146.49	659.788	151.35	194.352	83.3595	98.9002	73.4721	73.3325	121.919	45.4341	173.491	91.512	75.9831	190.967
4933438K21Rik	0.871053	8.01295	0	1.20442	10.4778	16.2298	32.6445	5.05206	0.118517	0	8.23005	26.4349	3.63239	4.48293	20.991	0.953776	0	7.05304	0
5031439G07Rik	9.23148	16.0408	13.0856	14.5881	5.64037	13.4456	0	8.68761	9.72939	8.28396	13.0537	14.3291	14.6653	24.3478	14.9094	6.968	2.72719	6.72342	12.2466
5430405H02Rik	16.3692	13.0355	40.6267	3.37821	14.1065	17.6214	44.8951	14.6426	12.7649	4.87486	17.1481	29.6582	14.6711	7.18509	130.836	2.29302	27.2827	27.6957	5.1048
5430416N02Rik	0	6.50125	10.8814	3.25733	11.3348	1.88787	0	24.2901	6.08998	41.1287	12.7188	31.7744	9.8237	10.392	0	26.9001	0	0	17.2275
5430427O19Rik	0.192268	0.53061	0.592068	0	0.925109	0.231123	1.85951	0.805381	0.313923	0.639388	1.03807	0	0.641423	0.565439	3.08889	0.120301	0	0	0
5530601H04Rik	1.28423	1.99927	0.608409	2.45871	1.90128	2.05834	1.1465	4.39269	2.90328	3.28517	1.60008	2.33179	3.95475	2.90522	8.46439	0.247243	0.919293	3.19957	0
5730409E04Rik	0	1.42549	2.3859	11.7846	1.24266	2.06971	0.249781	3.74481	0.14056	0	0	0.435438	2.58479	0	4.14918	0	0	0.697069	3.77737
5730455P16Rik	8.61537	13.1592	7.50854	23.6006	7.82142	9.11888	15.407	15.7135	11.8549	1.08115	7.02115	10.6887	8.94789	9.56111	8.70511	0.355984	3.78175	8.77483	7.81182
5730507C01Rik	22.4801	12.5413	12.5052	33.6907	13.9567	26.9649	17.8141	33.0865	47.9915	11.5754	21.9252	28.3651	18.386	62.2728	6.21343	14.1564	0	12.5264	7.27283
5830415F09Rik	17.5108	11.3195	1.45737	33.374	56.9287	10.8092	0	12.0471	13.3938	10.23	11.4984	9.57516	5.52599	45.2342	7.60328	20.5803	6.60617	15.3284	54.3867
5830416P10Rik	0.34833	2.56348	0.858119	0.577973	3.35204	1.78656	0.875907	1.79582	0.454986	0.695026	6.01813	2.81899	4.18343	0.409762	5.96922	0.305129	0	4.88884	0.291124
5830417I10Rik	4.16177	6.89817	4.61829	3.94007	5.41207	6.33991	22.6636	9.30247	2.71395	5.36145	8.90693	12.8957	14.3844	1.43344	11.6455	4.8092	4.53579	11.9412	4.70038
6030408B16Rik	2.62401	1.72419	0	0.518324	3.60732	4.05551	1.99399	0.603933	0.102008	3.73979	7.08362	1.89605	8.12865	0.55121	12.0446	0.703642	0	6.07056	0.783237
6030458C11Rik	16.164	25.0303	13.2734	28.6828	20.7398	15.5444	2.86604	17.9688	7.91745	2.23973	13.0906	22.7105	13.9305	10.6957	17.3123	16.4348	13.1616	13.0882	8.16189
6030468B19Rik	1.36799	14.472	14.744	45.3971	23.0376	9.59258	1.32305	14.1054	19.5437	23.8836	5.53942	10.379	4.56374	7.04045	25.6405	9.84338	15.9128	12.9229	37.158
6230400D17Rik	1.35542	6.23434	2.08693	6.55957	6.52168	4.34488	0	6.76949	1.10652	1.12686	5.4885	7.99837	2.2609	5.97921	0	0	9.45993	7.31666	0
6330408A02Rik	0	0.607974	0	3.35076	1.05999	0	0	0	0	2.93045	0.594711	0.37143	0.734943	1.94364	0	0	0	3.56761	0
6330549D23Rik	0.521461	1.67895	3.21157	2.52362	1.25452	3.02974	0	0.756113	5.53416	0.433531	3.51927	1.31879	4.78402	0.766782	11.1701	0.244707	0	0	0
6430548M08Rik	1.76006	4.53349	1.08398	3.73162	2.82288	2.63292	0	7.10796	8.07832	0.585309	3.48432	4.55013	3.71875	0.172538	5.65527	0	0	4.11708	7.60017
6430550D23Rik	6.35966	1.37655	1.15199	8.27636	8.99999	5.99597	1.26633	14.9472	1.32341	4.97626	0	2.52293	0.624012	0.550091	6.0101	0.234071	0	12.1165	0
6720489N17Rik	12.9972	1.28563	9.46793	0.386484	8.06928	8.73587	1.35164	10.1772	1.29304	0.929512	2.26364	4.71257	3.72988	2.87703	1.49683	1.22422	0	2.26323	0
6820431F20Rik	2.7696	2.91177	1.46206	13.7865	12.1839	16.8685	4.74497	22.234	0.818272	6.0525	20.0801	7.20449	10.8236	33.9767	9.32282	4.10951	0	11.5333	0.661355
7420426K07Rik	0	0	37.7424	14.2357	35.3836	5.69687	27.9749	7.58258	18.8108	8.15177	1.32347	7.43921	0.817771	0	0	0	31.9357	3.96968	0
7420461P10Rik	0	6.40766	12.2569	4.12771	4.78785	4.78464	41.8635	6.09198	1.35391	13.2365	2.68623	5.0331	0	0	0	6.53742	0	10.743	0
8030423F21Rik	3.49269	2.37999	0.796695	1.0732	1.24484	4.45769	16.7647	3.50129	0.422419	5.5924	2.09526	2.18101	6.90486	1.52173	6.92743	0.566576	1.20379	7.68121	1.62171
8030462N17Rik	8.73684	9.32707	19.2647	2.68458	8.30379	6.13723	5.94617	10.7741	11.3885	10.4022	2.32943	4.36457	5.75742	4.44096	3.46574	0	23.0861	4.658	0
8430429K09Rik	3.14007	3.1512	2.63714	4.34185	1.37352	1.83013	1.10433	2.66745	0.543764	3.79722	3.85307	5.77549	1.90465	0.419756	1.5287	0.089306	0	0	4.77159
9030612E09Rik	1.78486	2.91897	0	0.548437	1.90844	1.74823	0.959015	1.27804	1.51107	1.97853	1.07074	1.33747	0	0.583233	36.1091	1.98539	1.84551	1.07054	4.1437
9030624G23Rik	8.77793	5.68238	4.00455	8.54116	9.3857	4.81998	0.471642	6.18062	4.95429	4.86518	7.8988	9.86647	5.42296	11.9514	6.96409	16.0701	0	6.14238	6.1136
9030624J02Rik	8.24541	9.67099	0	21.0921	1.98367	12.72	0.0996818	10.1624	20.8109	5.8268	9.46001	4.86565	8.93993	10.6089	0	0.0644891	19.1826	5.00732	5.59915
9130011E15Rik	5.09217	13.1162	14.1127	50.3435	8.57547	22.6486	29.5493	13.8647	6.51277	9.31374	15.1212	22.3222	11.8916	27.3304	5.45392	8.4433	34.3554	7.5592	17.0235
9130023H24Rik	9.78049	4.9248	8.24283	12.5272	8.91655	2.39265	16.4291	1.12789	10.8141	2.73896	1.66755	3.12443	5.49535	0.908318	4.41065	9.27605	11.4967	2.77874	0.860445
9130227L01Rik	0.386855	6.76161	1.19128	2.13965	1.86138	2.63519	0.935366	0.623262	18.0015	2.57298	2.08866	5.21794	6.45293	1.1377	0	0.121027	0	12.5297	0
9130401M01Rik	88.7859	54.969	26.0388	31.1787	54.2476	18.5222	0	22.7052	20.7092	26.2452	45.6536	41.8193	48.8962	54.7088	6.03767	41.268	13.1147	28.9086	23.557
9230110C19Rik	19.4526	11.0777	7.13122	9.60626	13.3711	14.6612	0.447942	12.2375	21.9302	8.47129	17.5044	8.58977	4.63541	4.08629	4.9606	2.75306	12.9302	8.75058	0
9230114K14Rik	5.7442	10.5684	8.57632	2.40686	13.4005	15.484	56.7334	11.3297	10.5156	4.63088	26.3144	21.1304	20.9053	6.65486	52.2011	3.81195	0	30.0681	6.54657
9330020H09Rik	2.79624	5.14461	6.62363	12.1941	13.4543	6.20552	8.00912	5.68325	1.63891	4.29181	11.6132	4.35184	6.09941	3.16286	5.75939	1.14397	5.00409	9.28883	4.04482
9330151L19Rik	0	4.26267	4.45912	6.00674	6.96739	1.2765	0	0.186636	0.157619	0	0	6.34771	1.44925	0	6.20367	5.88925	1.34753	0	1.81535
9330158H04Rik	4.51485	3.4975	2.92695	2.29997	2.28669	8.47412	14.4785	9.95371	2.58651	3.16088	5.77327	8.41336	9.90918	1.39765	15.2703	2.45322	2.21128	11.5444	1.98598
9330159F19Rik	0.195964	1.44216	0	0.180642	2.51438	1.09931	1.07398	1.68382	0.284407	0.65168	1.4107	0.660794	1.30751	0.384206	3.49808	0.245228	0	3.17349	0.272967
9330159M07Rik	5.6256	14.4421	9.66891	28.582	16.3667	23.6948	23.6611	37.6869	10.3244	9.13646	43.0874	30.8808	20.9498	27.7021	18.2159	5.7301	42.6111	31.78	5.46709
9430008C03Rik	2.44077	8.55355	5.01074	18.6424	22.3694	10.1527	26.0789	16.3285	4.0484	4.63818	10.6679	15.2849	13.5711	24.2687	13.6933	6.25418	1.08159	21.9592	0.971392
9430015G10Rik	8.17733	9.17995	5.12161	29.5131	16.0051	14.7726	0	16.0773	20.1403	3.22639	15.7144	11.2166	17.108	13.8586	4.45335	25.0623	28.3751	20.9488	0
9430016H08Rik	47.8579	30.2034	13.7092	0.769467	40.1637	22.9672	0	14.3449	26.9551	28.6844	24.0362	40.3445	35.2734	31.0949	5.96021	20.7174	0	21.0278	90.6935
9430020K01Rik	6.79178	0.50386	0	1.21176	1.58125	0.746201	0	0	1.19239	0	0	1.47755	1.46181	5.31564	0.586635	0	0	0.887	0.457771
9430037G07Rik	9.63168	22.4177	5.71755	14.7621	17.8674	51.3344	52.4124	62.5938	6.82092	1.92953	21.9287	12.9131	45.6819	7.16677	45.9866	0	9.71899	35.7059	16.0027
9430038I01Rik	181.223	159.174	203.848	48.0319	204.984	109.514	106.493	171.908	138.581	156.931	113.237	153.601	170.55	45.2967	294.832	193.974	335.456	221.126	217.742
9430091E24Rik	1.65634	2.03159	0.850087	4.96221	2.65653	1.5486	16.1527	0.177901	0.375606	1.83606	8.19748	0.930868	10.5909	2.84149	4.43501	8.29092	1.28446	5.96071	0
9530027J09Rik	0.656781	1.20837	0	3.63258	4.21353	2.98259	0	2.11628	0.834051	1.45609	1.18201	4.42936	4.38217	0	2.3448	0.136982	0	1.18179	0
9530052E02Rik	0.38645	9.24304	7.14019	1.0687	0	1.85819	1.86877	8.21843	0.420647	2.57029	6.25942	2.60624	2.57847	0	0	0.2418	7.19246	4.17219	0
9530068E07Rik	32.13	21.7209	29.4522	20.6636	23.0096	19.1618	11.7071	23.7876	13.42	24.8485	12.1027	18.1412	23.4319	32.083	8.00291	13.0907	47.283	29.0412	43.0901
9530082P21Rik	0.349785	2.57418	4.3085	2.25706	1.12201	7.1013	20.4104	3.23095	0.190369	3.87738	4.40654	4.71793	1.55589	0.342894	9.99023	0.364765	0	1.25878	6.82125
9630028B13Rik	0.324727	2.98721	0.666642	1.19735	0	1.99512	1.15155	1.39511	0.235642	0	1.16882	2.18997	0.722212	3.81995	4.63727	0.20318	0	4.09011	1.35698
9630033F20Rik	155.422	128.492	146.69	87.6367	130.141	163.861	100.243	145.167	152.588	132.906	104.62	113.666	111.781	111.302	134.035	220.637	185.956	126.937	242.924
9830107B12Rik	0.88956	1.09109	4.26115	1.36668	1.9023	0.871305	0.573558	0.70066	0.268966	2.62955	0.533645	0.999872	1.31896	0.872034	1.05862	0.680282	0	0.533548	1.23911
9830147E19Rik	4.41436	2.70723	1.35936	5.08653	3.54001	6.19086	4.05588	3.88788	3.52367	3.91467	2.78058	2.2328	3.68168	1.29822	3.93997	2.62395	2.05396	3.97153	1.84469
9930012K11Rik	0	6.83078	14.8628	5.64702	8.93201	11.9014	38.062	0	15.5589	27.7801	13.0294	8.1376	1.2386	3.82155	0	18.8166	0	0	0
9930021J03Rik	6.0634	2.0283	1.69742	0.12703	3.09426	5.55858	0	0.444033	10.6749	0.458271	1.73604	2.16851	1.83892	1.3509	1.47594	1.4658	0.854922	0.991843	2.49541
9930104L06Rik	29.4487	29.2806	32.4148	48.5167	27.736	42.7812	0.727182	37.8751	34.9192	41.2565	38.565	35.4951	20.0668	34.6423	5.36864	59.3551	37.3167	38.558	11.5207
9930111J21Rik1	2.00418	2.63382	2.35111	1.58355	0.918404	1.52965	1.75373	2.82915	2.23347	2.85639	4.12218	1.9309	2.22871	2.52603	5.11084	1.37344	0.888119	2.06071	0
A130010J15Rik	15.0969	4.59982	1.77667	11.1687	4.62675	5.93369	4.464	7.18835	2.09336	2.23844	10.9026	9.079	6.4159	6.78704	9.2691	0.541496	0.894836	8.82427	2.81283
A230020J21Rik	0	2.46803	1.37694	0.61828	2.15148	0.53751	0	2.1612	0	0	0	5.27727	7.45863	1.31501	9.57826	4.05679	0	3.62062	0
A230046K03Rik	221.972	308.58	267.446	63.0036	214.394	398.34	1341.95	322.88	120.054	149.434	603.469	561.954	844.657	77.3656	1047.49	119.788	153.443	730.078	222.757
A230072C01Rik	71.3561	153.164	127.92	87.5483	151.519	76.7825	99.4679	79.8794	113.042	88.011	138.367	164.363	201.169	53.2016	190.166	96.3165	76.3786	161.851	70.6967
A230072E10Rik	2.91353	5.3604	1.38029	0.619784	6.47014	6.1066	18.6409	5.05505	1.64666	1.11796	8.4702	8.31302	10.8413	3.29553	7.20116	3.57585	2.08559	10.2834	2.34138
A230077H06Rik	4.67474	3.02188	0.778129	3.84338	2.43166	3.5438	16.1296	4.80386	5.70728	2.94112	1.36429	2.55622	1.26449	0	4.0596	4.18982	4.70295	2.04606	4.75176
A330032B11Rik	20.1723	45.2433	18.9314	7.96934	40.673	37.7205	173.543	41.9709	10.3513	12.7778	60.1609	58.3042	89.0881	5.64997	69.9602	14.5451	7.15123	107.855	15.2537
A330035P11Rik	0.815949	1.50121	1.67509	0.376077	2.61733	0.87186	2.10438	1.31457	0.222039	0.904483	2.20269	2.29283	1.81472	1.19981	5.8261	0.340358	0	3.67048	0.568287
A330069E16Rik	127.713	177.939	61.0919	32.0036	139.207	221.257	720.319	166.737	71.9816	52.2298	292.326	308.006	326.786	41.3271	464.806	77.0649	92.3086	455.142	189.988
A430005L14Rik	180.136	109.443	167.655	135.691	206.982	176.948	182.994	220.044	275.641	138.585	168.748	101.992	158.086	125.522	75.5892	170.117	240.813	90.7079	272.454
A430033K04Rik	0	0	7.22655	36.6673	11.2915	2.35082	0	4.31015	29.6311	1.17062	4.43459	1.58265	0.391447	0	1.25673	0	0	3.16698	0
A430078G23Rik	4.59754	10.7448	2.29584	2.06177	4.78301	5.07854	1.56229	3.92376	4.32812	3.30577	6.70879	7.54201	5.8035	6.2123	10.6468	0.777477	5.7816	10.0613	5.7118
A4galt	39.3251	37.7351	26.0986	3.75005	53.8286	7.47119	0.327873	24.6872	59.7795	13.5286	45.7585	34.866	42.4113	10.4684	12.7083	59.2868	37.8571	49.4102	2.125
A530032D15Rik	77.2956	76.6938	61.925	45.1843	72.5685	58.9224	119.732	55.752	41.8398	50.8522	102.918	61.4524	104.823	25.2576	74.037	63.6984	115.01	106.291	72.6546
A530054K11Rik	0.711861	0.523882	0	0.393722	0.685035	3.87926	0.826171	2.56901	0.736113	0.946921	0.38434	0.720124	0.949935	6.90859	2.2873	4.40955	0	2.30562	0
A530064D06Rik	1.74635	4.64098	0	1.60981	11.2036	3.73202	6.56824	1.87569	2.2177	2.58111	10.4763	7.85163	1.29466	1.71194	4.15646	3.64228	5.41706	5.23719	2.43257
A630001G21Rik	5.33205	1.05108	8.20975	12.1124	0	7.32525	1.28922	1.34993	13.8879	7.59934	2.0563	1.28427	3.81176	2.24014	0	4.28946	0	10.2796	0
A630010A05Rik	5.45509	0	5.59946	3.14286	4.37459	0.182153	15.6078	1.3183	7.17487	3.77937	1.22719	0.766446	3.79139	0.668452	0	0	0	0	0
A630033H20Rik	0.435012	0.80035	0	0	0	0.348615	0.315541	0.420509	0	0	0.587167	0.733436	0.725621	0	2.32958	0.544372	0	0.58706	0.908925
A630072M18Rik	2.52142	7.5227	3.77731	2.63838	3.27892	3.87746	5.53626	6.32395	1.03848	3.85258	9.93409	5.97459	5.00155	2.40495	11.678	0.511669	6.34159	12.8752	0.854322
A630075F10Rik	7.17739	11.9169	18.3285	6.7776	11.7923	9.53975	10.4971	9.58923	8.00309	6.98591	13.2322	23.0218	16.9363	4.11863	18.7495	6.90061	8.1453	13.2297	10.2416
A730017L22Rik	26.3892	7.99676	5.73621	7.29779	11.9505	8.45925	8.25722	16.406	11.2363	21.6813	10.8954	9.9454	16.5717	6.84777	38.2394	5.53626	1.44455	15.0831	0
A730020E08Rik	2.21958	8.16733	8.20198	3.06907	10.6797	9.96104	7.94267	10.7279	1.5704	2.21438	17.9756	18.7112	18.5119	3.91654	14.2636	3.8886	0	23.9631	2.78259
A830018L16Rik	0.889119	1.8812	0.821385	0.12294	1.28342	2.24448	3.35365	1.83355	0.629069	0.591355	3.12028	2.99813	3.85604	0.392221	10.4751	0.305975	0.827397	3.83964	0.185774
A830052D11Rik	16.6392	24.6108	14.0655	24.3608	25.1171	19.8711	22.719	26.492	18.9995	11.9348	28.184	30.8043	29.3877	9.59495	24.4606	17.3518	15.1805	44.0295	10.9071
A830080D01Rik	0.219057	9.06814	11.4676	11.51	10.5401	16.7651	0	18.2108	8.34546	16.0265	26.6109	8.86399	6.94255	13.2066	8.21166	18.2979	8.15402	2.95623	14.6465
A830082K12Rik	2.71906	4.11981	0.985068	0.884637	4.61752	1.66632	9.28143	1.75227	1.21869	1.5957	3.45422	3.77537	2.13436	0.470382	3.42615	0.900693	0	2.59019	0.668385
A930015D03Rik	17.0725	11.885	8.52534	3.82808	4.44029	0	25.4368	0	6.52925	0	0	21.7828	7.69667	0	19.7679	6.64028	4.29387	0	0
AA415398	41.0929	24.2504	31.0384	28.41	63.4201	24.5433	0	22.3597	39.0326	55.4355	28.2563	18.9548	76.9513	0	10.3802	0	0	8.37069	16.2001
AA543186	7.39085	3.59945	6.69393	3.60688	31.3779	5.22615	0	0.700434	14.7884	1.44579	9.38914	3.66502	9.42751	0	6.98462	0.272025	0	7.04056	0
AA792892	17.947	50.9282	50.5823	24.395	61.4717	17.3078	7.94321	6.46896	14.8997	42.4861	31.2042	56.4147	56.8283	8.94579	9.77385	13.7036	25.4763	22.9883	11.4403
AA987161	0.0762509	1.68347	1.87845	1.68694	3.66887	3.42198	0	6.87947	8.54884	1.77501	4.11685	4.62816	1.78066	2.69095	1.63336	0	0	0.823219	0
AB124611	0	3.63281	5.21174	0	0	0	0	1.09068	7.98297	0	0	0.951167	5.64619	3.31822	0	0	0	6.09069	41.2563
AF067061	16.7388	16.9382	7.73183	3.47177	100.675	3.68895	0	0.809038	1.82201	32.0075	9.03744	9.87766	18.1488	1.23068	4.48199	2.35652	0	4.51789	0
AF067063	143.974	322.306	215.27	88.606	1653.77	101.707	24.9513	68.9164	92.6246	285.058	256.114	359.202	312.341	94.2276	405.56	146.321	317.523	287.513	233.007
AF366264	0	0.948998	0	0	1.24092	2.58352	0	2.65925	7.50942	0.857661	2.08866	2.17414	2.15098	0	0	0.0806847	0	4.87266	0
AI182371	0.46905	0.287658	1.92585	0	0	0.250595	0.302427	0.604548	0.765835	0	1.68829	0	1.0432	0	1.67457	0.489138	0	0.843992	1.30672
AI314180	20.8046	8.85085	3.46301	4.66492	8.41707	7.36	17.3417	13.5684	4.28432	9.97276	10.7941	12.6403	8.12865	10.1055	8.69891	0	4.65115	5.73331	1.56647
AI413582	8.1027	74.5381	117.628	3.20108	22.2781	29.2205	0	22.3787	60.7931	11.5481	134.366	39.0322	75.3017	35.7438	508.302	84.3765	96.9458	93.7268	350.692
AI427809	0	2.9789	0	0	1.5581	0.778529	1.40933	0.104342	0.969318	1.07688	0	1.09194	3.78107	0.476166	0	0.607846	0	0	0
AI464131	32.7611	14.297	6.52622	31.7463	7.64794	20.5932	0.939444	30.047	4.18118	25.2547	16.21	19.3548	14.7297	37.9156	23.6445	23.0401	18.9002	24.3106	0
AI597479	15.6769	21.1906	10.5089	10.6172	8.21011	11.7087	35.0683	25.3601	9.40269	6.38371	21.8799	22.2959	14.5869	26.6588	6.85329	33.8976	15.8787	10.3623	0
AI661453	4.54247	7.00942	3.60983	0.810449	9.16561	1.82015	2.55092	2.7857	3.58871	5.60386	8.70249	5.43518	8.0659	2.80107	14.9094	0.871	0.681797	11.0739	14.0836
AI662270	0	8.67141	0	0	0	2.51805	57.4854	3.03734	45.032	3.48303	15.5508	13.244	2.62058	27.7218	47.6753	0	0	11.3076	72.2169
AI846148	13.247	14.6233	20.7101	27.3344	28.4373	15.1074	1.37973	19.3064	8.37423	25.754	12.6538	18.8985	16.6574	26.6712	9.82248	7.14093	41.7234	13.2015	2.98076
AI854703	3.50822	3.03743	1.27097	14.2673	9.92946	3.96912	0	9.7083	0	6.86273	1.11419	3.13142	4.13074	0.606901	8.84106	4.8421	0	5.01293	4.74305
AI987944	26.9178	13.4225	17.0429	34.0892	32.6818	9.97943	0.243304	21.9673	17.5251	13.3855	12.9033	16.9659	7.13367	1.47967	5.38879	25.4997	17.5578	6.78994	2.10253
AK010878	110.412	129.005	89.8853	25.4447	67.1699	106.027	329.252	97.9383	45.241	67.5264	167.873	109.125	133.366	30.7914	101.944	64.1212	97.4324	157.566	156.449
AK129341	0	3.53376	2.49036	0	0	2.18733	0	0.586314	4.23635	0	1.63737	0.340876	0	3.56752	0	4.30109	0	1.09138	6.75899
AU015228	35.6062	41.6258	61.6758	172.659	187.978	20.7074	10.6418	24.5395	90.5006	73.5945	42.0527	68.3704	61.8676	0	42.373	54.0723	19.5586	33.3691	8.26628
AU015836	8.60237	6.33077	21.949	13.5939	3.54779	3.93935	0	1.18794	11.7714	0	5.97149	5.80148	3.27981	5.05974	1.31621	8.07371	0	3.98026	0
AU016765	28.4847	14.2248	17.5431	4.5013	23.4953	12.0659	44.0783	7.34266	27.2404	23.0049	4.39403	20.5824	10.8603	0	0	8.14755	0	0	0
AU018091	29.404	54.4919	21.0727	32.8218	13.3763	40.359	0.310233	75.7964	58.1928	44.447	42.1422	33.1706	31.0336	183.64	20.6135	82.0216	5.97007	49.6379	27.2559
AU019823	21.9461	13.3914	21.7346	6.09958	12.7351	17.8526	15.7856	4.40635	41.6543	25.6721	19.0535	10.4125	12.8769	7.78388	37.7973	26.3592	17.4465	7.14376	19.8166
AU019990	0.886944	11.4228	6.37292	4.49679	2.84506	0.94772	1.00077	0.666845	3.53992	0.49159	3.19246	7.47699	6.90417	0.434735	9.49953	1.2949	0	11.9695	0
AU022252	7.10885	21.4352	13.3778	9.82956	1.90026	13.2929	13.5597	5.59927	38.5822	40.7143	14.9261	8.65628	29.6448	6.38807	4.22993	12.6026	22.0512	19.1871	85.8196
AU022751	18.9106	15.7027	12.3681	13.4211	43.4818	20.5193	0.161853	3.99035	12.569	27.2698	9.03539	37.2445	17.3072	23.1315	32.263	3.76958	48.2773	25.2945	0
AU022754	3.34482	5.92598	0.762964	1.71294	2.38427	3.57401	6.82931	2.47487	1.48329	2.05986	8.69505	6.266	4.13282	3.27892	6.63414	2.86797	3.45847	2.67491	8.80063
AU040320	14.6522	13.7511	16.4073	30.9015	9.96972	4.21057	2.1471	8.05947	5.31627	0	16.381	8.9832	6.17186	11.5344	19.0219	6.62121	4.13184	5.5925	0
AU041133	5.45871	4.63528	1.72406	0.387071	2.69385	4.48674	2.03053	14.2516	0.914118	0.465462	2.26708	5.66367	0.933886	1.64651	0	1.05092	0	1.51111	0
AW011738	0.134307	1.97682	14.8891	0.371419	0	0.645796	0.25979	0.692422	0	8.03952	2.17541	1.35866	3.13643	0	0	0.0840355	0	0.725003	8.41873
AW146154	4.53951	2.98283	1.33133	11.6571	3.12031	6.92938	9.19889	10.0997	12.1766	5.75093	5.25197	0.728921	7.93269	2.86076	0	3.99002	1.00581	4.08412	0.903329
AW209491	6.01394	23.1352	2.24477	19.1511	8.76865	25.12	61.3364	13.2711	36.3013	20.6055	45.2609	10.4468	14.5913	58.4187	1.95187	57.3558	32.2221	23.6101	75.394
AW549877	0	2.66836	0.446613	4.0108	0.697835	0.523026	0	0	7.34081	0	1.95761	1.22263	0.967685	3.62547	4.66008	0	0	3.1316	0
AW554918	0	4.05634	5.09194	4.0012	2.65206	2.65029	1.7325	0.710409	0	6.41539	5.2078	5.34349	2.06865	1.41835	2.21378	6.72504	0	2.60342	1.15166
AY074887	2.11274	26.2378	6.50596	2.92133	25.414	12.6985	13.7925	9.53073	3.16209	14.0519	34.2206	7.12421	22.907	4.66001	56.5707	4.29628	0	22.8095	11.036
AY512915	9.28495	12.255	13.6745	11.7221	21.3664	13.3451	18.9359	14.4387	11.4248	5.03433	5.44894	9.18853	3.70359	2.07764	1.08093	10.7351	0	3.26876	20.6654
AY512931	0.615738	2.26571	0	1.27709	0	2.83732	1.04214	4.36486	2.34579	1.53573	5.81774	4.67164	3.59478	1.81082	16.487	1.73369	0	6.64762	6.43268
Aaas	27.4069	30.6279	22.5058	35.9311	37.119	47.5065	9.62088	44.0897	17.8993	12.1522	31.7866	28.0673	12.8682	53.1368	4.34872	34.9319	41.5626	30.6849	0
Aacs	43.5715	31.2106	25.0458	20.2431	7.82684	34.9179	0	30.8497	33.705	20.4789	23.211	36.829	7.75246	64.9239	24.889	22.9732	0	31.9876	0
Aagab	9.21682	2.86972	2.6199	1.1764	1.36454	5.34086	0	7.58452	0	0	6.89018	1.91258	2.83829	8.34023	1.51871	23.7775	0	0	0
Aak1	0.095289	0.631137	2.46483	2.47705	1.10038	0.595638	0.294908	1.16675	2.69675	1.71118	3.60131	1.99216	2.47957	2.07374	3.26587	1.39515	1.06409	1.13163	0.0796396
Aamp	100.068	68.2024	52.398	80.6672	40.9361	116.395	2.74278	103.912	61.2971	62.6486	117.024	74.4539	98.6645	175.145	34.7133	86.6942	99.908	115.909	25.395
Aars	51.9353	47.1521	12.9986	99.2237	29.7403	41.8622	15.6738	28.7573	22.8914	44.8699	26.4531	31.0095	38.9775	45.2224	16.9539	36.4103	10.5218	39.469	22.3645
Aars2	0	4.65835	1.35598	0	0	0.793988	0	0	11.1438	6.22348	2.97178	1.85604	3.30527	8.41743	0	5.16596	0	0.594247	0
Aarsd1	0	16.792	10.2202	8.41334	18.6306	31.6951	0	53.6488	0	10.1172	22.3987	29.8437	10.1494	21.9611	14.8111	0	0	1.49297	54.3207
Aasdh	1.19764	7.34485	7.37601	4.14	4.8021	8.79796	0	9.58325	4.94289	2.98707	8.62153	4.37501	14.9829	9.09884	3.2068	9.36698	7.43	8.61996	0
Aasdhppt	5.65213	10.399	3.95572	1.77621	14.834	9.77976	1.11814	15.7288	11.186	9.39811	2.77421	20.3586	23.9986	24.9335	11.0067	6.43003	15.5402	9.01454	18.7881
Aatf	58.3732	48.2344	12.6143	96.2903	47.3039	70.5801	0	97.2788	41.2445	47.6788	22.1166	24.8635	39.631	100.592	17.5495	63.8208	1.906	34.2745	28.2448
Abat	2.22715	2.19513	4.89877	1.75973	2.29631	5.22698	0	3.94697	21.6883	2.38063	0.858898	0.536429	1.06143	2.80707	0.851917	0.447917	0	3.43496	0
Abca13	2.39473	1.9064	4.1126	1.08252	1.99426	1.69768	0	2.68586	3.45881	0.842314	2.11345	0.77645	1.61317	2.3024	0.493241	2.62215	4.49983	0.372893	0.481115
Abca17	0	0.912741	2.61889	4.50779	2.04602	1.76067	0	0	0	1.17842	4.59169	2.3898	0.709301	0.625277	3.79531	0	1.31903	1.53028	0
Abca3	4.74196	1.5767	0.351865	9.00574	0.54979	2.42661	0	1.06773	2.92282	0	0.616921	1.92651	2.47777	3.36039	2.44763	4.39692	0	2.77564	0
Abcb10	6.84948	26.1489	13.71	5.68255	2.47176	3.84238	27.6571	4.3589	1.95709	15.0904	3.23583	21.3644	9.1402	20.6472	4.58504	7.01782	5.57724	6.93265	0
Abcb1b	0	5.15281	0	0.234702	2.45013	1.42829	0.738733	0	3.37186	0	0	0.286182	0	5.74063	8.18088	1.11515	1.57956	0.458134	0
Abcb4	0	0	0.557198	0.50039	0	1.01505	0	0	0	0.300865	0	0.610147	0.905468	0.266069	1.93798	0	0	0.488376	0.756136
Abcb5	6.65818	13.1249	7.61547	0	1.83065	14.4829	11.499	3.67782	13.097	11.7036	14.8928	17.6405	26.3375	21.8189	17.3186	4.04697	3.54056	18.4842	0
Abcb6	4.02234	7.86297	0	18.771	2.41923	9.87189	0	10.1256	6.15697	0.418011	2.71462	7.20558	3.35473	14.7866	9.42396	8.0222	10.5275	6.10678	0
Abcb7	5.95357	14.9581	7.88533	8.32064	8.00857	15.1856	25.0132	19.0598	20.3471	11.7089	20.0467	20.2914	29.045	9.03681	19.8837	10.2942	0.595729	18.6607	6.68791
Abcb8	0	1.61499	3.08923	0.693568	6.03366	4.32123	0	5.65684	11.5339	0.834032	7.44744	0	2.51006	14.7514	0	0	0	0.676916	1.57207
Abcb9	0	4.47586	3.40519	7.95086	1.06413	1.06341	0	2.13786	0	0	3.58218	3.72878	0.368905	0.975611	1.18435	7.74921	0	8.35688	0
Abcc1	0	1.60003	0	1.2025	0.597775	0.497812	0	1.88148	0	4.54466	8.04919	4.60823	0	3.10563	1.33063	0	0	1.34129	0
Abcc10	0	5.22772	3.9772	7.85776	11.8073	7.65928	0.124912	7.03315	11.7739	2.79179	11.1571	3.91963	5.81679	8.16638	2.76661	9.41458	9.01419	7.32051	0
Abcc3	5.52788	3.52573	4.08541	1.22296	0	5.72947	0.0712838	7.07727	0.0401137	2.94129	10.3464	8.20167	8.85194	5.8525	5.52588	4.42724	0	6.36588	0
Abcc5	10.2343	7.00629	10.2609	49.2001	11.4519	9.6799	7.99904	6.74877	5.76428	2.17661	11.2439	11.8378	12.1087	14.874	7.64746	13.2539	19.9336	14.1326	14.173
Abcc9	0.146726	0.719869	0.301218	0.135254	0.941309	0.47034	0.473019	0.567335	0.186328	0.162646	0	0.824605	1.30531	0.719176	4.19065	0.122408	0	0.528027	0.204381
Abcd1	0.108401	5.18545	0.667622	1.19911	1.04316	1.47682	0	2.30532	0	5.40735	5.85268	5.11745	2.53146	11.7955	5.80511	0	0	11.1181	0
Abcd2	1.86333	2.08142	1.63941	0.368067	1.28079	1.3866	4.69838	3.47375	0.760582	0.885218	5.03014	3.5904	2.6641	1.17426	6.41475	0.666216	0	5.38844	1.94664
Abcd4	0.729468	3.75788	0	1.61384	4.21187	1.40302	3.38642	5.07706	0.635216	1.94068	7.87692	4.91957	10.221	12.4427	12.5006	0.456425	1.35766	5.51283	0
Abce1	32.0039	26.8615	20.842	55.6164	29.7743	60.2061	0	57.0135	42.2557	29.5815	22.9693	33.5817	48.0617	59.998	14.498	66.8499	36.8903	49.5837	17.374
Abcf1	118.326	122.739	71.3611	143.384	112.628	100.078	42.9006	117.662	98.0313	101.196	89.0984	96.6914	119.869	94.655	116.579	130.717	119.806	96.6636	136.456
Abcf2	361.509	154.218	142.959	582.88	177.872	269.845	28.6857	322.631	344.604	212.518	163.232	177.803	186.903	214.486	142.722	369.371	148.006	191.047	107.179
Abcf3	28.8166	24.9616	7.59623	66.9774	3.23704	39.6272	28.0868	29.1204	68.4696	36.915	21.7938	35.1628	28.8031	44.187	10.8083	22.5205	5.21716	23.0003	0.468561
Abcg4	3.76197	6.17314	0	3.09294	1.95686	1.62963	0	4.52111	0	1.35248	0.548951	0.6857	3.39197	16.7449	3.26694	4.96217	0	4.93966	0
Abhd10	9.01316	12.1181	3.20251	2.87601	5.00394	0.277811	0	13.6275	0.943342	0	6.55076	1.75342	0.578245	10.1949	14.8515	8.24235	17.7427	0	17.3837
Abhd11	5.64185	9.98082	4.00927	3.00042	6.2645	9.21656	0	14.6832	7.44019	7.21617	2.34314	8.78052	9.41087	14.6776	11.6205	8.68944	28.2703	2.34271	21.7628
Abhd12	29.0515	10.69	17.3151	31.6178	16.2329	16.6727	40.4236	6.28091	28.9701	29.9183	12.1433	24.0166	30.0135	11.0242	10.0372	18.412	8.7209	10.1176	3.91619
Abhd13	13.0245	5.23781	7.89005	12.3999	14.383	4.39185	0	5.54982	12.1629	6.39049	0.768532	7.19985	4.51132	5.8607	4.57371	24.0029	1.32463	4.61035	0
Abhd14b	0	15.6353	16.9332	15.898	2.40528	0	0	0	41.6261	1.66241	4.04847	0	7.50464	13.9663	5.35408	59.8979	20.9337	4.04773	0
Abhd15	0.567364	5.0105	0.698856	1.56901	1.09197	2.36434	5.92623	2.48629	7.22558	1.50942	7.35179	4.5916	3.407	1.00114	14.5841	0.425997	2.11191	6.73791	0
Abhd16a	9.667	18.4831	9.33915	6.81443	3.64812	4.8609	0	8.42855	0	18.9104	1.02339	14.0616	0	12.2638	8.12059	0	8.81954	1.0232	0
Abhd2	1.90496	1.40192	2.34645	0	0	2.44259	0	8.1842	4.97648	2.95632	8.22803	1.28471	4.23675	5.2288	2.72038	0	0	0	0
Abhd3	35.1675	5.75132	19.2524	4.32239	1.88012	13.9349	0	4.02904	0	1.29945	1.05485	5.92929	18.9019	12.6407	2.09255	0	0	17.9291	26.9426
Abhd4	0	7.15555	6.60773	34.4917	2.58115	1.39719	0	2.76566	18.1744	12.4877	6.51672	12.2102	2.68446	14.1987	2.87278	0	0	2.17184	0
Abhd5	7.14392	4.52485	10.0979	6.15354	1.127	4.50498	0	0.30189	0.127477	3.50516	3.79383	7.10837	3.12561	5.5107	11.289	7.62086	7.62885	3.79314	0
Abhd6	102.856	371.752	281.291	345.069	469.406	173.933	83.2213	203.327	230.776	321.391	265.334	460.184	449.186	130.022	138.926	338.7	134.308	390.531	125.968
Abi1	6.41811	23.0358	25.2719	38.1165	12.15	21.8385	31.6469	7.86534	10.0783	18.8942	21.5864	13.1271	17.1993	33.7275	10.142	32.5871	8.81199	16.4708	0
Abi2	2.28338	2.27083	0.760155	3.41327	1.78162	5.14345	1.19371	2.62484	7.42273	0.820908	5.33109	6.03483	4.32348	1.08895	14.5413	0.424749	0	6.66265	1.28944
Abi3bp	0	0.429121	3.35177	6.23509	4.48899	1.24611	0	0.751542	0	1.55128	1.25928	1.31081	1.29685	2.0578	3.33078	1.11885	0	3.35746	0
Abl1	0	1.7007	4.42793	2.13026	3.95353	2.63392	0	1.8864	8.10533	0.341559	3.88173	4.84871	3.08381	3.62467	3.85018	3.47028	0	0.554432	0
Abl2	16.1041	26.2734	21.6165	34.2576	33.7759	23.1916	8.78591	16.0328	10.8808	16.2494	21.551	27.0356	21.0077	7.28622	27.2726	21.4659	31.3812	14.3028	8.48395
Ablim1	0	0.383598	0.963063	2.30634	0.501597	1.46201	0	2.95599	0	2.60008	0	1.23034	0	3.5257	0.558269	2.28297	0	0.844111	5.88109
Abr	0.0635534	3.74168	2.34847	7.20588	6.72742	4.83846	0	3.31746	0	0.84539	2.74504	2.14304	1.48414	3.36427	1.36136	9.30504	0	2.74454	0
Abt1	257.724	164.551	140.637	190.364	331.212	293.794	216.13	241.8	187.32	189.297	140.711	261.971	298.649	105.844	139.124	251.178	90.8516	186.24	136.914
Abtb1	24.905	5.05114	8.45429	0	0	12.5724	0	20.3466	0.960553	19.5643	22.2343	15.2091	12.4301	12.1111	0	24.0494	0	9.52723	7.37534
Abtb2	0	3.42273	2.49077	2.68419	3.89183	1.49087	0	2.29352	0	12.3732	0	3.81844	5.66663	1.42724	0.866309	0	0	5.23949	0
Acaca	7.46979	0.675893	0.502786	0.903051	0.392803	2.12626	0	1.44678	0.0222153	2.44337	0.220383	1.51405	0.272349	4.4416	3.06028	0.10216	0	0.220342	0
Acacb	3.17185	3.59733	0.802798	2.04269	0.836251	5.29271	0	2.40807	1.08778	4.4793	7.50688	4.39543	3.47888	9.83921	3.25757	3.64299	0	5.86368	1.63414
Acad11	0	4.45715	0	8.83118	0	6.00081	14.271	18.3087	0.0599309	2.92957	8.32346	0	4.04098	14.8968	8.25581	0	8.19786	1.78327	0
Acad8	11.7141	1.18418	11.0992	11.7475	0	20.6321	0	32.436	0	24.8287	7.64506	15.6265	25.7666	12.8714	16.5446	36.4863	25.156	42.3876	20.4413
Acad9	8.38536	16.8144	20.8896	26.0553	15.4134	23.4821	4.64724	34.9733	29.0743	23.1858	32.556	17.7914	20.4307	31.5876	42.3825	14.1484	11.398	29.4985	18.1111
Acadl	0	2.15105	0	0	5.62547	0.468475	0	17.8316	2.33313	0	0	3.28535	5.20054	36.6758	6.26105	0	0	3.1556	0
Acadm	64.5428	48.8962	47.996	53.0495	40.3814	62.1329	91.0247	151.953	44.6974	57.8126	72.2836	53.9046	49.9971	262.096	64.2055	99.5226	50.2069	45.3038	80.9977
Acads	17.2596	36.5549	19.7764	42.1804	11.5878	27.9851	0	13.8388	20.6438	6.67407	32.5068	23.686	26.1117	91.4837	17.196	26.8726	52.2931	32.5008	4.19332
Acadsb	29.6216	10.5351	0.67819	2.74071	3.17903	4.23587	0	11.0704	15.1026	13.1831	11.8907	4.45582	5.87779	0.647688	2.3588	7.23451	1.02473	7.13309	0
Acadvl	0	4.08612	6.31302	3.77959	0	10.2682	0	2.8625	21.2922	6.81757	2.76714	5.1847	8.54908	8.5412	12.8084	9.83426	7.94903	17.522	0
Acap1	3.71347	3.27944	5.48892	0.821551	0	0	0	1.62731	0	4.93967	0	4.50789	1.98216	0	0	13.7551	0	4.00913	1.24144
Acap2	4.03138	1.35806	1.74848	1.72724	1.09281	0.546037	0	0.439096	0	0.566468	0	1.14878	1.51539	2.1708	2.43255	0	0	0.919513	4.27095
Acap3	0	0.629218	4.21258	8.51197	9.0505	3.83703	0	2.09377	0	0	14.3102	2.59475	3.99327	4.526	1.83146	5.34966	0	1.84613	0
Acat1	10.0557	29.36	19.5218	10.2771	29.451	69.111	9.19682	35.9234	75.4292	21.8089	27.7359	33.171	36.8286	44.3592	9.36528	29.0655	16.2742	50.7416	5.93779
Acat2	15.4502	13.396	9.84356	2.94666	0	9.10833	0	16.3656	21.1667	12.402	0.958813	10.779	10.0717	6.78949	28.5306	11.1116	11.5682	6.71047	10.3896
Acbd3	47.2658	9.77091	11.7748	34.0729	28.6195	14.9811	0.102726	8.8984	50.061	17.3078	16.057	23.6386	12.0477	7.49683	10.2385	9.90232	46.4557	22.9344	6.214
Acbd5	48.7821	31.3416	39.9393	87.7948	22.3542	58.718	3.55719	65.5564	27.0236	34.1189	51.2126	47.3248	20.9885	26.1877	34.2098	48.3278	9.9078	39.1861	4.85364
Acbd6	32.6528	26.1958	3.50759	6.29996	12.7881	13.236	0.734422	4.03727	17.3579	6.31322	25.6243	19.8447	15.1999	45.2228	16.2663	0.118783	5.2999	20.4957	34.1128
Accsl	75.163	50.3717	92.1638	142.021	60.5482	49.3328	97.0348	59.7256	59.88	66.7302	49.5788	55.0483	34.0386	16.0034	30.9626	109.061	80.7061	62.4211	0.710621
Acd	18.6277	21.8959	41.4282	50.7983	44.8142	52.2483	0	35.5131	27.8796	12.9055	26.54	21.8101	31.0719	51.7387	38.7936	20.5586	74.635	18.1556	44.3268
Acer1	17.91	18.7097	26.1739	8.39477	4.3818	4.37886	30.9735	7.92284	7.35189	16.6566	12.2921	12.7951	6.58257	21.4257	16.2562	20.893	49.4352	18.8444	2.53706
Acer2	0	1.12942	14.0426	2.42518	1.68782	1.61641	0	0.678175	10.0229	11.957	0.946954	0.887137	3.51074	2.83695	0	7.13322	0	0.47339	0
Acer3	4.54255	4.01161	0	2.51243	0	2.62106	0.0878664	5.21076	14.2402	4.53189	1.96205	0.919055	1.21235	2.93902	5.8383	0.0568451	0	2.45211	0
Acin1	7.274	6.28179	5.02847	6.56843	7.857	5.76984	3.58931	10.045	0.161586	15.0569	12.0223	8.76004	8.41908	9.16804	16.6945	3.06517	8.97935	9.6161	10.5459
Acly	14.1573	7.50769	12.8223	39.1512	12.021	14.9494	0	16.1003	20.0785	13.2933	8.99253	8.98613	9.44602	16.6541	14.2711	19.957	13.9495	15.2845	1.74004
Acmsd	0.800419	5.00697	2.95777	1.32811	3.08102	2.95067	12.386	2.99176	0.52275	3.19416	3.45722	4.31845	8.54487	1.41237	6.85825	1.30213	0	6.91318	0.668965
Acn9	0	16.0325	4.12833	9.26858	12.9011	8.59496	0	5.18372	24.8075	0	3.61908	13.5619	15.6536	7.88531	0	0	0	10.8553	30.8125
Acnat1	14.2415	12.6307	9.89556	15.3497	19.6787	12.9933	31.7148	16.2376	15.78	15.5439	9.85785	8.37321	12.9133	3.00698	12.5155	12.9322	16.9909	9.4618	21.9741
Aco1	1.19505	3.29804	1.57716	10.1506	4.92863	2.12063	3.63249	5.99607	1.06852	1.41934	6.91305	5.75677	5.41066	2.76141	4.57124	0.373869	1.5887	4.14707	0.713419
Aco2	24.5072	10.7822	17.2262	30.5716	17.944	10.0334	0	25.0634	9.35105	17.2742	8.62932	6.28773	9.3311	30.5527	18.5449	29.6681	33.4652	19.4124	0.556585
Acot11	2.86196	1.19671	0	0.539632	0.625934	0.469136	0.188724	0.922181	0	1.29784	1.40473	1.75466	2.82094	0.573869	0	0.203491	0	0	0
Acot13	148.867	211.597	66.1977	38.6416	129.293	88.2909	0	120.525	165.842	148.338	165.391	59.8029	130.882	31.6102	230.241	180.91	35.0082	81.2299	296.447
Acot2	3.85782	1.54299	3.09907	0.927702	0	1.20977	0.811105	6.26937	0.091287	0	2.71678	0	0.559567	2.4664	5.3894	0.209898	0	2.71629	0
Acot7	31.1192	7.65819	10.9867	11.511	11.4445	20.9675	0	7.40864	26.6453	21.0929	16.0524	20.7196	9.91877	60.6236	14.8605	33.2374	27.6678	11.7696	122.588
Acot8	103.779	51.27	57.2084	66.4342	77.059	57.7555	0	72.8656	27.1948	93.7362	100.303	78.846	48.0858	92.3149	30.8755	47.0975	38.7493	53.6004	46.8479
Acot9	0	7.01082	0	7.24482	2.29186	11.8333	0	27.7799	0	5.54405	1.28585	6.42468	20.6577	47.6277	0	5.06656	2.21628	10.2849	0
Acox1	1.4795	4.93368	13.6679	17.6445	11.5679	10.2263	0	12.3948	10.3671	18.7579	4.49322	13.7195	10.18	11.9654	7.92302	1.04143	3.44199	6.48902	0
Acox3	0	2.91482	6.88751	0.257721	2.69044	2.31522	0	1.44138	0.15216	5.8884	0	4.08526	3.73082	1.09629	0.998139	0	0	0.503067	0
Acp1	21.8617	6.94933	9.86903	2.84877	13.2175	8.34713	0	12.8346	6.97692	8.75461	17.3033	1.9298	9.54616	21.2066	6.12952	4.08215	0	9.26792	4.30476
Acp2	0.396167	2.4782	0	0.876462	0	1.46043	3.29511	0.970161	0.603714	3.68888	1.28336	2.93895	3.17196	5.12638	5.94035	0.446185	0	3.42168	0
Acpp	2.53745	2.73277	11.4349	1.54036	0.595567	0.545571	0	2.63233	0	0	0	1.04346	0.825871	6.18832	1.98857	9.99073	0	1.67041	0
Acrbp	0	3.77881	0	11.8332	9.88244	0.960149	2.15195	1.32361	6.05486	0.569186	10.165	0	4.56798	0.503356	1.83316	1.17802	0	5.54354	0
Acsbg1	0	0.977725	0	0	1.27848	0	0	1.19864	0	0.883623	0.717296	0.895982	0	0	1.42293	4.07322	0	2.15149	0
Acsbg2	0	1.82058	1.74124	0	2.7207	1.01958	0	1.63979	6.61649	0	0	1.90671	0	1.66293	0	0	5.26197	2.28926	0
Acsf2	0	4.64133	0.739844	0.332207	10.4041	1.34778	0.348545	2.86436	0.915309	5.59282	3.89149	8.50657	10.8205	5.65255	1.28662	0.375819	8.94311	6.48463	0
Acsl1	3.79001	5.92703	2.33419	16.2456	3.64718	4.70779	9.80522	7.38835	34.6017	1.26037	3.58095	6.0705	2.21267	2.78651	17.2518	17.9633	0	4.09177	0
Acsl3	21.0004	17.8589	17.2449	16.003	16.1672	15.7824	0.541613	25.6835	38.3519	31.9698	17.1334	13.848	19.3052	38.1539	12.9955	9.1687	6.94846	11.0843	5.46045
Acsl4	59.2111	52.2854	14.6212	66.4249	12.0948	51.9838	45.5156	35.0081	11.8185	81.9673	54.6633	45.6773	75.007	103.289	59.08	77.6789	20.7927	62.9455	32.0964
Acsm2	0.383008	1.10734	0.673963	0.302625	1.05307	1.5347	0.423344	2.6093	0.297787	0.909785	0.590827	0.184502	0.365072	0.321825	1.17205	1.71176	0	2.36288	0
Acss2	6.63689	4.54911	8.81624	1.79941	2.50462	2.50294	6.29301	6.793	0	3.8949	8.43133	11.4093	6.07801	0	1.3938	7.40969	0	2.80993	0
Actb	232.445	313.115	206.744	63.6878	90.1504	163.132	398.466	175.581	243.562	240.143	172.812	266.536	192.074	963.696	71.0713	301.993	107.156	261.277	13.8648
Actg1	26.4728	59.4494	92.3098	32.2981	20.6049	53.8177	0.376517	4.51592	100.536	92.5669	75.6683	71.5449	20.1308	502.615	16.6785	14.3717	101.439	29.4212	8.13425
Actl6a	150.727	81.9881	72.6494	70.9383	37.8383	142.549	145.957	168.326	123.508	86.5504	73.797	101.02	109.313	88.104	24.0648	143.514	111.514	106.127	75.8968
Actn1	0	0.907056	0	0.272678	0	0.237057	0	0.571887	0	2.62322	1.06472	1.32995	1.97367	0.869935	1.05607	0.678645	0	3.19358	0
Actn2	23.1038	18.6395	18.2621	17.0835	11.8894	15.6439	19.5966	29.9373	21.3156	21.3651	18.0105	22.9137	18.1357	30.1579	7.93962	51.4077	26.4439	26.6774	17.0378
Actn4	14.7044	20.2902	49.4511	81.3281	17.6878	27.5217	0.374245	26.932	28.0098	41.1785	22.9813	34.9041	36.1459	89.0485	23.8307	62.769	30.6081	14.6218	0
Actr10	81.693	99.8636	81.314	19.7773	82.9377	123.589	499.949	87.98	54.9901	51.834	135.142	166.952	218.701	27.5035	317.187	53.754	59.7255	218.761	99.2346
Actr1a	28.9076	33.8901	36.4353	71.3904	27.1713	28.9849	26.5276	15.5099	9.00066	35.7703	34.8446	24.936	43.5095	75.9198	15.8406	32.6414	7.50723	23.2255	0
Actr1b	39.5831	7.8378	10.932	66.7588	5.1244	11.2377	0	5.37632	1.54568	25.3823	25.8755	9.57669	1.18433	17.7486	5.70338	9.77353	0	14.3726	0
Actr2	64.5102	62.6717	78.5947	32.7899	48.3482	64.9849	178.038	99.3347	66.2814	44.443	48.8266	53.5355	51.6241	45.2132	12.9146	51.4922	29.9225	49.3601	22.2549
Actr3	42.9626	103.004	69.457	94.6773	56.8474	71.0117	142.962	51.1341	82.3493	87.0631	68.1379	64.7392	59.1225	46.1962	60.3943	91.3973	63.7185	42.0348	1.12209
Actr5	14.2692	36.8112	15.2837	62.1935	10.4479	18.893	14.4005	32.8844	32.0768	22.6946	35.1707	49.6851	36.22	58.3851	51.4967	23.2909	1.44333	24.2801	1.94442
Actr6	66.0278	38.2363	31.9988	20.355	37.4987	69.0486	247.688	41.1558	75.8766	70.5523	9.35054	48.9094	31.0551	20.3731	11.5932	53.0978	54.3932	31.5523	95.8934
Actr8	1.39056	7.03561	7.49367	0	5.0181	8.91509	0	1.56823	33.4888	1.15608	4.69235	6.44739	1.73964	15.8468	5.58506	7.93939	0	6.56809	2.90547
Acvr2a	0	7.04445	2.39808	17.9466	6.24502	5.09668	0.0627639	10.1208	0.882982	3.6688	2.45265	3.93894	2.16498	3.62619	4.17036	0.852707	3.01954	3.85345	0
Acy1	16.2309	0.474002	0	23.5115	4.95848	11.7685	0	10.7919	0	0	9.73688	0.868745	3.43795	21.9725	5.51871	4.99721	38.3598	0	27.9918
Acy3	0	23.4673	24.1712	8.14007	49.57	0.786298	0	5.37456	9.34492	17.1301	13.2435	25.641	16.3663	2.16413	2.62717	3.83695	22.8264	29.1303	7.17524
Acyp1	28.447	43.9637	35.0398	9.44022	49.2749	19.1496	1.1005	38.8646	65.6444	13.2441	30.7175	26.8587	36.0627	15.0587	85.3101	97.1836	42.3556	30.7119	66.5703
Adad2	0	0.351814	8.24381	16.3931	0	3.98431	0	0	6.03612	4.45134	6.19449	4.5136	5.74136	1.12472	2.04805	0.478584	0	6.19336	0
Adam10	35.9916	38.1348	14.8436	4.22126	16.2353	33.2858	41.9576	26.5079	24.0918	42.7466	42.0741	26.5485	43.4187	16.5387	5.16274	25.9883	6.72853	22.9847	15.7789
Adam12	0	0.176755	0.591683	0	0.462253	0.65442	0	1.79545	0	2.87537	0	0	0	0.423803	3.08688	0	0	2.59301	0
Adam15	0	0.907724	0	0	0	0.494232	0	3.41795	0	0.820359	0.665941	2.91142	0.411485	7.98028	2.64211	0	0	1.33164	0
Adam17	48.9892	44.2969	22.1395	82.5345	41.0289	57.4824	7.11506	79.1958	44.2246	32.8052	58.6768	33.546	44.3443	57.0388	25.0707	40.2247	38.12	51.8969	16.7687
Adam19	0.346334	2.97359	0	0	0	2.45169	0	2.86429	0	0	2.80483	0.973207	0.577702	1.01853	3.09115	1.48079	0	1.86955	0
Adam22	1.67289	1.17251	0.490618	0	0.383297	1.4364	0.269656	0.359359	0.433554	1.72195	1.07525	1.47741	3.05622	0	8.95866	0.348907	0.741314	2.1501	0.332893
Adam28	1.90874	5.79441	0.587777	1.58355	3.67362	2.29447	3.59977	2.58314	0.571353	0.317377	6.69854	5.79269	4.45741	2.24536	11.2439	0.238858	1.77624	5.15178	1.59527
Adam9	0.0925152	4.42552	0	0.255845	3.56115	4.44846	11.5424	7.09483	0	0.922981	2.99698	5.61534	4.93823	11.6993	8.91788	0.578864	0	3.49584	0
Adamts17	0.18345	0.337517	0	0.50732	1.17691	0.735076	0.236564	0.433482	0.266245	2.03355	0.330154	0.206199	0.408004	0.179836	0	0	0	0.660187	0
Adamts2	1.47824	2.5384	0	0.272533	0.948355	0	0	1.52422	1.93086	0.655454	0	2.65849	3.61647	0	2.11101	0	0	1.59594	0
Adamts3	0.240554	0	0.296305	0.399143	0.462977	0.655445	0	0	0	1.75992	1.03902	1.94677	0.642009	0	0	0	0	0	0
Adamtsl1	0	1.99015	7.8206	5.72266	3.16808	1.84681	0	1.15172	0.742291	9.07125	1.01569	4.28189	0.156899	2.213	2.01487	2.00103	0.875316	2.79263	0
Adamtsl4	7.4576	2.99042	2.94422	7.13893	3.68028	3.83106	0	0	0	0	0	2.5792	11.1638	2.24944	0	5.2046	0	6.70947	0
Adap2	0	0.424732	0	2.55365	0	5.73513	0	1.93402	0	0	7.47838	1.55689	6.16119	8.147	0	0	0	1.24617	20.2587
Adar	3.41873	5.61597	5.26381	4.05184	5.8748	5.9198	0	6.45212	8.3396	8.12073	2.63686	11.3222	3.86962	6.28383	7.19242	0.038198	3.40865	4.61365	0
Adarb1	0	1.02261	3.42316	3.53528	2.67435	2.67256	0.967603	1.46858	0.544502	1.4787	0.60018	4.68557	4.26479	0.980759	1.1906	0.104332	2.06893	2.70032	0
Adarb2	2.63531	2.61075	0.416162	7.66153	1.95077	1.35379	0.0653522	1.74184	0	3.37067	4.0131	2.27855	0	0	0	4.1434	0	3.6476	5.08271
Adat1	0.350117	4.29438	5.75013	4.19566	6.73845	4.20871	1.35446	19.2537	0.254066	2.32864	6.93114	6.69008	3.89341	8.23726	8.74975	14.6775	20.6348	5.66989	0
Adat3	63.7535	44.707	35.4024	48.4121	45.2589	36.0154	0	51.8617	101.675	9.55797	39.4996	41.4098	21.7918	33.8101	25.1862	31.3891	155.614	52.1863	12.0106
Adck1	10.9619	2.07612	0	4.0122	4.65386	12.5312	19.1767	0	14.213	0	8.70353	3.2615	0	12.3262	1.72656	0	0	2.61058	0
Adck2	0	2.87495	1.92477	1.15235	7.0174	1.33575	10.6797	1.20841	0.170089	1.73217	2.24978	4.21534	0.347535	1.53183	3.34725	0.456271	0	0.562343	0
Adck3	0	0.832062	1.11412	2.50134	6.96329	4.27665	0	12.0076	0	2.70712	4.88346	6.09997	3.01749	8.51211	2.90626	0.169782	0	0	0
Adck4	31.6486	12.389	4.14718	35.847	4.85999	11.1975	0	12.2591	38.9387	39.7479	18.1781	18.1651	16.2867	26.7344	12.6212	35.9183	4.69973	20.9009	0
Adck5	1.81255	9.33742	1.11631	18.045	15.6982	5.37449	7.71323	15.8859	3.84725	1.8083	20.5509	10.3903	8.46558	12.7933	0	0.340232	3.37345	4.89216	9.84668
Adcy2	0	1.12754	1.0784	0	0.842506	0	0	0	0	0.291149	0.47269	3.24743	0.292075	0	0	1.80773	0	0.945207	1.46343
Adcy3	7.24875	2.58126	0.480038	1.72439	2.25019	2.49853	0	3.46586	2.37555	0.259202	5.89153	1.83979	1.30014	11.232	4.17404	0.048769	0	1.26224	0
Adcy4	0	1.59834	0	3.00308	3.13502	3.91615	0	1.32965	0	0	0	3.2956	1.4491	0.638721	2.32615	0	0	1.17239	0
Adcy5	0	0.134051	4.48732	0.805964	4.20687	1.75169	0	0	0	5.08825	1.57352	0.491373	0	2.35702	0.780363	0	0	2.75315	0
Adcy9	2.97784	1.82624	0.509442	14.8688	2.38802	5.63459	0	10.0749	0	6.05173	0.4466	2.51034	3.0355	13.6228	5.31564	0	0	6.69778	0
Add1	23.5943	25.6435	23.5642	22.1695	28.9294	12.1918	0	24.4808	9.76719	45.442	21.1493	23.0388	25.8324	8.84101	19.5139	15.2759	5.93418	16.7197	6.85231
Add3	0.298642	0.686813	0	1.65175	0	0	0	0.0962282	0.609504	0.993136	1.61239	1.7623	0.747222	0.439137	3.19857	0.794151	0	0	0.935983
Adh5	18.9988	24.3355	29.6227	26.6026	23.1428	21.971	22.0961	10.2288	13.2195	18.3944	14.2828	30.8158	25.6736	6.36534	25.7576	29.6435	13.4278	10.3856	80.398
Adi1	7.0433	34.0161	71.8453	51.7381	59.3064	52.2111	26.822	27.2339	72.9523	24.1546	40.4041	60.8599	38.1828	76.3815	54.2201	46.1355	6.14472	36.8323	87.3789
Adipor1	32.0585	92.495	116.67	145.073	73.6202	48.1715	0.528501	30.7549	26.5681	102.371	97.3613	88.4472	121.534	154.813	62.429	72.0297	88.1431	84.561	23.5966
Adipor2	17.5824	13.8637	3.43767	6.68891	17.0094	0.745525	2.9691	1.55874	0	28.1525	9.04086	12.8615	9.62093	8.75482	3.9855	6.11182	0	12.0523	26.4352
Adk	7.74364	10.4246	5.81604	10.4462	16.3577	17.2549	0	12.1715	17.9885	37.6852	10.1972	22.2905	16.3822	7.22079	4.04573	0.23635	0	8.15628	3.15702
Adm2	0	1.29818	17.3824	0	10.1851	1.13092	0	0	4.6082	15.252	0	4.75856	1.17696	2.07508	0	0.441488	0	0	0
Adnp	17.4449	28.222	18.0609	11.021	17.3663	23.7422	15.1991	41.1889	3.76498	25.5058	25.9824	22.8198	21.5733	22.777	18.5231	16.2787	8.39682	24.3541	11.6262
Adnp2	9.1552	0.80981	1.62649	3.16477	4.23567	3.45681	0	11.2326	5.60552	1.75648	13.7833	8.01474	2.05575	5.17779	3.77138	0	0	7.60318	0
Ado	0	0	12.2596	7.56917	15.1649	3.38988	53.8252	11.9729	0	0	4.92586	4.47487	1.1068	2.43921	4.44166	9.02989	0.771834	2.68634	14.9037
Adora2b	0	1.10352	0	3.87029	1.92397	0	0	5.54027	2.17623	18.6165	2.15889	0	10.6718	0	4.28269	0	0	1.07925	0
Adpgk	18.0532	8.78409	3.67557	35.4839	14.3577	21.283	0	49.902	14.2915	11.4118	33.8328	7.04348	3.48421	26.7657	3.19598	10.549	1.38843	12.0809	0
Adprh	11.8777	6.42732	11.4748	6.44058	22.4118	7.27897	0	8.25477	20.6606	10.0684	22.6336	16.4919	17.0931	25.3421	4.9888	15.5922	0	5.02876	5.8394
Adprhl2	58.481	85.2829	147.721	174.396	132.264	99.1318	0	66.3438	106.338	92.3105	94.5777	75.4265	69.2284	99.8632	43.2965	45.3598	268.345	82.9222	0
Adra2b	0.936669	5.16994	3.46125	3.88546	3.60548	4.20358	3.26124	2.17306	1.27445	0.622981	3.54001	2.84263	3.12482	1.65279	8.02569	0.293035	0	1.51687	0
Adrbk1	37.0759	17.4797	27.8293	41.9737	20.0692	15.9704	18.153	20.6078	18.665	23.5033	14.3876	12.5021	34.4009	15.3332	12.4093	4.27717	60.3787	25.6428	1.45251
Adrm1	405.308	304.735	287.596	319.633	270.616	337.216	77.6002	359.956	312.978	339.753	274.407	238.369	305.545	550.84	295.664	343.514	273.696	374.63	824.758
Adsl	60.484	59.4997	60.2905	73.4807	43.7376	104.508	65.5979	85.1665	150.606	109.29	62.2915	71.9143	72.3144	101.277	78.6357	71.0955	74.8302	51.9001	29.2201
Adss	36.824	30.0225	35.5751	20.3669	30.5725	55.7805	99.1613	26.0574	48.8851	22.0906	27.2884	35.5471	40.9494	27.1801	17.0133	26.6549	29.5643	26.5039	22.9314
Aebp2	34.6049	18.4543	13.0414	29.7418	11.7974	39.1196	39.6659	27.3642	43.7934	23.3494	20.4586	24.4276	18.0325	78.3346	19.6954	31.101	22.8167	25.2677	7.68451
Aen	84.4518	48.3746	76.5661	137.915	37.1281	68.9387	31.3719	77.354	79.6374	60.8261	64.8069	47.7032	30.5098	131.116	32.1401	44.4367	39.8931	53.9958	62.6999
Aes	3.01069	9.0641	6.74263	2.2707	7.90155	1.53538	0	0.881913	5.66047	4.55095	1.47773	11.0751	2.73926	3.21969	0	7.02136	0	10.3422	0
Afap1	5.46017	2.35769	1.71572	5.70094	5.36164	1.69671	0.484971	0.251339	10.2796	0.185284	1.50408	2.63026	0.743496	2.62168	4.17719	1.15042	0	0.601521	0.465657
Afap1l2	0	4.32778	0	17.7638	4.35312	1.08755	0	7.57947	5.31781	3.00865	1.95386	4.5761	0.905468	2.12855	0.968991	3.22665	10.9449	1.46513	13.6104
Aff1	31.0699	42.3137	38.4844	57.9614	65.9783	21.526	8.98119	28.8874	16.0358	41.8488	31.1601	38.0444	33.5856	28.8413	19.9849	22.4541	24.6326	30.2174	19.4029
Aff3	1.04284	0.902891	3.0224	0	0	1.13068	0	1.18596	0	3.87596	0.331197	1.03426	0.204647	0	0	0	0	2.31796	0
Aff4	11.8962	11.811	12.5089	21.3638	11.8667	9.99856	0.420929	16.1274	12.1791	9.89023	7.83275	8.92787	12.0996	10.5596	12.4305	18.2	5.40018	7.63553	2.42499
Afg3l1	12.3524	6.99275	5.85201	21.9771	4.98753	8.16853	17.544	12.5251	12.3172	7.1815	13.9913	5.243	8.35705	8.89129	5.55104	2.37812	8.84227	9.79212	0
Afg3l2	8.19809	10.4251	7.42505	19.6707	15.0822	9.95144	7.34578	12.6641	11.8762	12.0277	9.1128	8.53717	8.044	18.0823	9.03874	15.1623	2.24382	5.85716	11.0836
Afmid	19.9197	13.6706	2.92099	52.4637	18.2562	31.0402	0	21.3951	7.0554	21.5554	26.4603	17.059	29.0077	23.2468	22.0121	37.9846	27.9525	29.0157	36.9962
Aftph	24.1371	20.2323	22.3844	16.4941	4.48407	37.9397	26.4988	37.4158	23.1284	11.4669	13.0821	24.1973	18.965	5.75552	25.9516	49.0977	8.6724	9.55827	8.17825
Agap1	0	2.61945	0.473976	1.06413	1.85147	0.0308372	0.0372155	0.0495955	0	0	1.86979	0.908279	0.898601	1.35797	0.824264	0.0240766	2.1485	1.86945	4.66321
Agap3	6.34411	4.10989	4.40249	0.247102	1.71973	0.429644	0	0.115166	0	7.72581	0.482428	4.21824	2.08664	2.36502	4.78507	0.111817	0	0.964679	0
Agbl2	0	0.195926	2.62343	0.294496	0	0.512048	0	0.960781	0	1.77069	2.29982	1.43637	1.42106	11.2745	0	2.46536	3.96395	4.5988	0
Agbl5	0	0.996762	1.11221	1.49823	0	1.37487	0	0	0	0.300276	0.487508	0.913427	1.50616	2.92102	1.93418	2.09039	0	2.4371	0
Agfg1	2.11543	7.56786	25.3332	14.3003	10.1786	4.61496	0	3.2567	1.79094	7.0349	15.2285	9.51106	11.7621	8.98628	7.55238	9.92715	2.18731	2.53762	0
Agfg2	13.3932	4.18023	25.777	17.1963	4.60304	7.9541	0	8.86233	8.98136	13.1232	7.74764	10.0809	5.98408	28.4861	11.527	11.2234	7.78969	14.2014	0
Aggf1	70.3442	44.7672	63.2098	140	51.0474	81.233	58.4418	73.6469	48.7658	70.1792	78.4494	69.6053	73.8649	101.742	43.2287	46.2509	28.9746	62.8725	84.3321
Agk	16.901	4.26793	0	1.37467	11.1616	6.37379	24.9994	4.80514	5.50093	2.75512	2.68382	1.67619	6.08054	19.9791	0	13.8925	13.8774	3.57777	0
Agl	10.5335	15.0811	9.90799	4.02521	9.95225	18.4178	44.8249	16.736	5.37843	8.91656	29.3663	25.4447	37.8243	5.51971	48.8195	6.11145	7.84183	45.4887	11.6848
Agmat	18.6437	23.1896	38.8134	18.8804	32.8499	16.414	0	3.72288	6.43105	13.0986	12.7596	26.5636	23.6525	6.17795	22.4994	13.6369	43.9846	22.6796	44.9898
Agpat1	14.0727	21.9777	30.2341	34.3921	33.0687	14.4251	7.91304	1.68726	10.7761	17.4136	12.3688	29.2447	30.0249	10.106	33.2996	27.542	19.796	17.6665	0
Agpat2	67.8323	81.8494	73.2446	34.1066	25.4322	27.8861	0	60.4613	41.4722	90.8168	95.1253	75.749	96.9836	348.456	47.1761	58.7029	143.462	66.5755	82.8294
Agpat3	0	3.55026	3.96147	0.889396	2.06327	0	0	0	13.1276	0	0	4.33792	0.357641	2.20692	9.18555	0	0.997616	0	0
Agpat5	92.9145	47.8297	44.4747	21.3015	29.6499	44.1364	83.4367	59.8777	57.5902	36.182	41.5878	52.5971	59.7458	67.959	83.5309	73.1975	31.3602	54.574	123.524
Agpat6	7.47815	7.22324	5.75705	21.1974	9.89496	7.7159	0	18.8552	0	5.2846	10.5985	8.19537	8.10804	7.69737	12.0141	18.0729	0.869879	4.54138	6.64063
Agpat9	26.526	47.6246	10.2598	30.4765	14.7979	26.4951	0	72.837	35.4291	34.0918	8.99425	41.9145	33.3453	89.3161	6.86242	63.0214	23.8499	46.3465	14.9939
Agps	8.21611	10.139	14.5016	8.45118	10.6063	9.07352	9.06061	15.4001	13.6329	13.4948	7.57357	11.4874	15.8776	9.28203	11.268	14.7328	5.59446	9.73567	0
Agrp	0	8.20934	24.0455	0	0	0	0	0	15.7848	14.8384	0	5.64225	3.72142	13.1223	5.97373	13.6103	10.3806	6.02158	0
Agtpbp1	14.5009	14.1079	17.7681	7.97831	12.4202	12.8378	37.0807	17.0754	12.3959	17.9258	6.96838	14.0804	12.664	1.33966	5.69202	17.0538	7.06508	11.0654	11.7387
Agtrap	19.1245	9.59615	13.5254	9.10985	12.3279	9.60639	17.6998	10.7324	3.03787	13.0849	4.94042	5.55402	12.8213	8.3423	11.7606	24.7911	34.0611	16.7944	1.14715
Ahctf1	70.5952	54.8413	54.5084	48.1429	41.3796	55.1358	17.8866	42.7501	42.829	94.6835	46.4321	58.2804	64.6231	70.3503	35.7707	24.6063	5.05044	36.9586	3.31468
Ahcyl1	4.59525	6.69314	2.35843	8.20719	7.37013	7.67207	0	6.1695	12.5047	25.4693	13.4388	9.36174	6.70696	10.4172	10.2535	3.77374	8.90886	7.75175	0
Ahcyl2	3.49161	5.16438	6.32474	4.92259	0.658829	7.46173	0	0	1.0433	8.19628	2.9571	2.77031	3.88278	0	2.1998	13.4937	0	2.21742	0
Ahdc1	3.23887	2.97949	3.78316	7.87591	3.22429	2.4166	3.3485	1.22356	2.79608	2.04276	4.22099	3.20115	3.53963	0.821137	20.9334	1.67715	2.59831	2.11011	0.233358
Ahnak	0.0198821	0.804752	0	0	0.573984	0.127467	0	0.46126	0.0108207	0.396708	0.322035	0.134086	0.132657	0	0	0.149282	0	0.107325	1.24626
Ahr	0.201314	0	0.413284	0	1.93727	0.161331	0	0	0.0730429	0.223157	0.724607	0.226279	0.89547	1.38144	2.15615	6.25609	0	0.724475	0
Ahsa1	153.334	116.646	106.649	98.8649	88.6949	117.285	231.225	131.753	84.5157	141.179	75.3976	136.561	93.1764	141.278	293.156	66.5819	109.162	105.537	106.21
Ahsa2	3.58034	2.07027	2.52007	0.848677	0	1.06572	0	0.263693	9.24187	0.68037	1.1046	4.13932	2.0476	2.70757	2.19125	0	9.51943	0.552201	0
Aicda	4.61418	1.98084	5.68356	4.25342	10.3607	0.493036	21.123	4.55946	12.4725	3.58039	3.32165	4.1491	0	0	4.94197	4.90803	0	0	0
Aida	1.00761	9.47514	5.51614	2.47688	17.238	10.0488	8.01262	6.85418	18.1577	11.1694	13.9026	12.0807	12.6989	4.60954	33.5748	3.9929	2.08369	19.3393	0.935698
Aif1l	0	5.74244	3.84453	35.9067	3.60426	5.50282	0	2.25278	0	3.32144	4.04435	2.94691	2.49901	0	1.33716	0	0	4.71755	0
Aifm1	24.9293	56.8477	28.112	30.1008	20.2731	55.7137	0	52.3824	48.8245	38.5323	69.1935	44.9911	53.8826	67.119	30.0849	137.528	40.8429	40.7503	55.0224
Aifm3	0	1.02115	5.1274	8.44184	0	3.66952	0	6.25936	0	3.69146	3.74576	1.87155	1.3887	9.3855	0	0	0	5.99212	0
Aig1	11.1931	5.79191	10.7713	2.90193	0	5.88661	0	2.47956	0	0	5.66555	9.43586	2.33383	2.05736	0	0	6.51006	0	36.5424
Aim1	0.198853	0.182928	0.91852	0.549916	0.956795	1.39439	0	0.22426	7.65691	1.32257	0.805217	1.84398	2.15602	0	0.532448	0	0	0.80507	0
Aim1l	0.077436	1.13975	0	0	1.49036	0.18617	9.36152	0.299417	0	0	0.836167	2.87228	0.775002	2.04958	1.65874	0	5.76484	0	11.9729
Aim2	1.5985	0.802085	6.26491	0.80374	1.39842	1.16457	1.12436	2.34122	1.81905	4.34933	1.56917	1.47005	2.42398	0	9.33852	0.545552	1.35231	1.56889	0
Aimp1	5.91454	30.2271	20.2369	6.36079	15.8101	17.3795	105.824	12.2817	1.25182	10.9272	19.5147	43.212	23.02	52.1822	17.5964	23.0266	0	15.9636	189.489
Aimp2	341.917	258.726	222.268	175.516	122.751	224.144	194.981	208.115	322.562	170.713	156.216	144.775	220.038	144.564	186.602	255.984	272.148	258.633	691.657
Aip	81.015	39.7813	52.2554	38.6019	36.8739	35.0945	42.0886	72.3169	27.8555	27.3057	39.8986	45.2231	19.1748	16.0984	41.04	27.5717	106.974	62.0531	34.3124
Airn	1.68498	0.310008	1.03774	0.931942	1.62148	0.405098	0.325925	1.73738	0.366817	0	0.909733	5.11361	0	0.991069	9.02339	0.105428	21.9521	0.909567	0
Ak2	71.2626	31.9784	67.7963	46.4643	65.046	78.3125	27.2698	159.18	108.47	49.4521	93.8422	36.4682	36.7239	120.975	26.8896	99.0862	88.0615	40.6575	129.125
Ak4	20.8548	2.36523	4.39865	5.53027	4.12374	8.18473	0.276297	12.7032	12.7883	1.90008	11.5682	9.87411	5.48011	19.1137	3.82472	0.17875	0	4.62642	0.298456
Ak7	8.93969	11.4036	17.6185	8.57037	10.3234	10.2209	6.45569	14.902	27.7652	2.77471	8.36614	10.0483	8.74827	12.269	5.10655	36.2461	7.76451	20.5898	4.98101
Ak8	0	1.29611	1.44623	0	11.2987	1.3173	0	3.63191	0	0	3.8035	1.58366	0.783394	1.38118	30.1807	0	6.55567	2.5352	0
Akap1	64.1949	84.6353	44.1228	129.04	30.8425	58.2442	68.559	53.4587	26.9858	48.5896	64.1275	71.8378	75.7895	77.9004	60.5774	63.5823	41.2293	65.6423	34.2712
Akap10	1.62875	4.93563	2.95034	11.658	6.45389	6.67991	0.277985	11.9164	7.82155	2.2303	1.03456	5.81527	3.83553	6.48058	4.10461	0.179842	19.6148	2.06874	0
Akap11	3.95454	7.13162	3.13483	2.81522	3.01427	2.88674	0.0757353	0.454181	8.71552	0.260413	0.42279	1.32028	2.35118	0.115148	4.19354	4.09124	0.364359	2.53628	0
Akap12	3.95407	6.18904	10.5406	4.89616	19.3093	15.8438	0	10.1166	7.41954	6.28027	6.05402	6.36811	6.10337	1.56204	5.05668	1.5509	3.84434	2.86717	0.986475
Akap13	5.34948	1.67641	3.98252	6.50271	1.97995	2.61462	0	0.947092	1.07179	4.00758	1.90433	0.792904	0.980569	0.86441	3.46289	0.882765	1.09409	2.06264	2.70221
Akap17b	39.0663	20.6146	19.9271	13.9187	17.2979	24.4409	53.7189	17.7235	10.3373	24.5086	22.645	33.5392	18.1901	3.87665	23.1027	24.4811	29.5518	19.4065	19.0294
Akap2	3.97173	8.78853	5.94999	5.78865	2.58247	3.61303	24.1895	7.1252	13.7583	11.7801	4.92625	5.79147	3.5811	0.157844	2.87424	4.33213	5.99354	4.92535	8.52291
Akap5	0	1.31905	1.35861	0	0	1.81204	2.18684	0.568646	0.450222	0.366799	1.48878	2.23158	1.47187	0.162188	2.95336	0.172534	0.513209	1.78621	0.23046
Akap7	10.9787	13.6832	22.5386	11.7527	13.6323	9.83893	10.9606	10.2703	18.9534	3.53322	8.92314	9.5537	6.30126	3.12458	7.58624	16.1762	6.59136	10.8333	0.493316
Akap8	118.235	121.341	60.2211	322.557	107.538	197.101	76.8127	163	173.552	94.8968	105.585	121.121	131.814	162.561	76.9423	106.63	93.7784	95.8711	70.4644
Akap8l	26.8676	16.3682	12.0542	8.36499	6.84902	27.8055	0	31.8771	28.4704	22.485	44.1906	7.79984	38.5836	32.4432	17.1514	22.6002	8.27896	31.6961	109.301
Akap9	1.34008	1.12069	5.06449	2.3583	0.58617	1.977	0	0.451426	0	0.101283	2.63097	1.74589	2.84494	1.4331	2.28339	2.8394	3.40104	1.64406	0
Akirin1	44.3341	36.0613	8.62246	32.2641	10.4787	21.4421	9.32777	28.0694	26.3299	23.7963	19.3171	21.5064	29.0616	53.9827	6.66437	34.0663	21.7139	23.5121	11.0509
Akirin2	43.3228	75.3663	48.8723	35.5862	30.9581	33.3436	28.4171	29.9921	18.4424	55.6312	55.5811	47.731	62.9631	46.6742	22.9705	26.3018	19.9581	42.8359	29.5757
Akr1a1	67.2685	84.4273	139.703	57.6828	72.7624	53.0726	71.3628	113.249	90.3913	78.0356	161.886	118.691	113.947	338.918	89.361	217.953	38.821	177.339	203.746
Akr1d1	1.77575	3.26708	4.20634	4.15524	3.94345	6.02069	10.3045	6.60209	1.70986	3.17976	8.84993	3.68485	12.3038	1.60686	17.556	1.02561	1.27114	14.0098	3.9957
Akr7a5	10.5143	19.3446	17.9111	19.797	45.2085	19.5414	13.6307	6.34335	22.2808	24.5503	20.533	20.3675	24.6284	21.7109	9.58407	39.4727	27.0634	16.9065	11.2182
Akt1	15.7611	14.8771	18.5698	17.0556	13.1888	16.3652	0	10.3337	12.0091	14.1289	9.6195	18.948	9.60167	4.43365	23.4863	12.52	7.65235	9.61774	0
Akt1s1	41.1378	50.4578	32.5748	99.6791	41.4726	69.2318	0	65.3933	79.2147	57.9789	56.0554	35.6703	51.6282	75.4697	33.5697	56.2598	45.5739	63.4474	49.9353
Akt2	38.7897	30.5558	16.8139	31.4577	32.8398	18.5968	0	18.4	34.6693	18.9143	29.4797	31.4534	25.0464	17.0613	13.4017	23.63	35.9911	12.895	29.472
Akt3	11.2899	7.59234	12.9474	6.89027	15.7347	3.36946	0	6.62334	7.37337	11.1339	4.20379	14.1777	6.75356	1.83186	12.5089	15.687	0	8.82635	0
Aktip	16.007	5.63942	19.9266	12.7149	11.4709	19.6513	27.9979	23.5941	17.2382	13.0248	6.43579	12.0585	12.4981	1.0016	10.9431	5.75362	12.6773	16.5461	36.2919
Alad	20.7549	22.1074	6.72765	6.04174	0	22.5419	0.792359	21.1189	31.3607	9.98985	41.2844	10.1296	7.28846	31.3222	14.6246	22.2134	38.12	32.4318	12.5533
Alas1	39.7053	22.3421	29.4117	79.2392	36.7647	40.5672	17.9469	24.4446	39.506	31.7623	41.9905	60.2723	37.3257	29.6939	20.4593	78.543	16.5065	40.5097	0.57018
Aldh16a1	0	11.6264	10.6143	24.2276	8.29247	18.6456	0	12.4023	15.164	3.34327	6.97876	11.623	13.4157	19.8515	4.61469	28.0371	12.0285	10.8539	4.80133
Aldh2	4.51027	10.1422	14.4033	6.92939	4.82256	9.9064	0	3.87546	5.90946	27.7759	35.1742	16.3353	19.505	9.82537	16.1023	20.3816	0	20.7399	5.58451
Aldh3a2	7.53595	0	0	0	1.13312	1.50981	0	0	0	10.9641	3.17869	3.97054	0	4.50175	1.26114	0	7.67027	0	0
Aldh4a1	4.28562	2.02175	4.06065	0	5.28732	1.23288	0	1.3455	0	0.365433	8.3061	1.48218	0	16.4816	5.88471	7.42568	0	2.37274	0.918407
Aldh6a1	14.8881	11.1595	10.8673	6.40456	6.36756	9.54495	0.213318	4.54849	3.96136	7.33489	0.595422	6.32186	8.82987	9.08119	0	7.65935	8.21012	11.9063	3.22596
Aldh7a1	0	1.69627	7.80756	2.86836	3.3271	2.03186	0	1.55965	0.0627224	3.06602	2.4889	2.33168	1.53789	3.05035	2.46867	11.6817	0	0	0
Aldh9a1	31.2324	33.9986	61.7137	98.9674	41.3262	50.2674	30.3323	66.085	50.7111	41.9783	18.9705	41.6878	11.7219	26.79	25.0884	38.4327	25.4313	45.6613	2.17526
Aldoa	80.4451	60.2434	36.1003	39.6862	3.89013	51.5097	0	63.044	42.2419	35.6247	109.128	28.6257	28.3207	297.212	43.2965	73.0984	3.76184	65.4649	48.9892
Alg1	16.1386	3.08492	6.45418	12.7515	14.1186	3.69524	0	11.8861	4.67686	7.66702	18.1057	2.827	4.19532	35.7506	4.48964	19.6712	1.95043	3.3942	8.75854
Alg10b	6.82545	5.45986	6.09225	9.57447	4.75958	8.48224	0	7.13973	9.90593	10.1977	6.4089	16.678	10.2301	18.3275	2.11894	3.28036	0	8.54363	0
Alg11	5.64447	3.00615	0.45741	10.064	5.71764	2.55931	1.58025	7.65793	4.52713	11.6082	4.00986	6.76183	2.72546	7.42623	2.38636	13.2904	0	4.41004	0.62072
Alg12	0	5.97757	10.5315	27.4274	18.101	14.1148	0	16.3093	0	0	14.7718	16.7217	11.9798	15.0867	3.66293	1.06993	0	10.1537	2.85831
Alg13	33.6273	48.1898	31.5067	11.695	23.6301	26.6754	36.085	24.8796	8.9466	64.8739	38.6683	47.3809	51.1996	46.9398	56.9831	30.7285	14.5992	28.3516	8.26609
Alg14	0	36.5237	4.99029	7.84265	11.696	23.3764	66.2186	29.5026	31.5305	8.08369	4.37472	10.929	17.5704	32.1694	26.035	36.7563	0	19.6826	37.2459
Alg2	0	8.65911	5.94588	0	11.6131	9.76779	0.233428	13.0654	8.27553	14.4474	8.4702	9.35942	6.44152	19.5197	5.17007	3.24685	0	0	0
Alg3	0	10.9479	20.7141	50.0829	34.8555	26.7461	0	18.3401	15.6295	53.3429	22.3494	22.6825	10.3573	34.9997	11.0839	12.6266	9.63032	23.7419	0
Alg5	0	2.76668	6.17425	8.31715	0	7.23063	0	8.88328	0	14.1689	27.0632	7.6061	4.18058	8.84484	8.05297	16.1521	0	6.76456	0
Alg6	6.98513	2.17822	2.18746	0	2.27861	3.70026	6.41216	2.97556	0.451041	0.393714	3.19604	1.19766	2.3698	8.00812	13.9483	0.518543	1.10173	4.47364	0.494742
Alg8	0	5.42366	4.53889	19.3617	7.09204	5.02017	0	2.96836	0	4.90166	8.95276	4.97021	0.614657	17.339	0	0	0	2.98371	0
Alg9	7.16643	0	1.63469	8.80816	2.55421	3.72239	0	4.78938	0	2.20667	3.58261	0.447507	0.885477	1.95146	0	0	0	1.43278	5.54581
Alkbh1	53.749	14.9727	3.49679	47.6276	32.7825	19.262	23.063	64.2754	31.5188	9.44066	21.4581	23.6127	18.31	31.7254	42.5674	0.947341	5.28358	17.3677	3.16351
Alkbh2	21.4627	70.0588	70.3561	25.8476	69.9565	57.9806	79.0127	50.8638	22.9851	52.9551	44.8563	39.6882	84.3049	45.8125	96.3987	22.0931	67.6496	46.7167	70.8833
Alkbh3	0	6.06114	20.2895	19.0492	5.76409	10.8004	56.7718	13.1242	34.7183	48.802	19.4037	4.03956	15.9861	39.6347	0	0	100.332	27.4835	63.8278
Alkbh4	13.7741	17.4227	26.51	17.2602	22.7821	18.11	0	1.94175	0	21.4716	13.9439	9.43448	6.46197	7.5953	4.6102	14.6782	38.0533	3.48535	0
Alkbh5	15.1753	31.1848	34.2943	38.0743	46.5188	29.8149	2.13049	13.0525	23.8447	23.8083	29.7336	39.2038	32.0496	12.9568	20.3166	11.486	13.6663	23.1219	2.30135
Alkbh6	0	11.4844	9.61093	11.8677	26.28	14.0691	0	8.04529	0	6.48691	21.0635	3.94659	19.5227	9.17866	20.8923	16.1108	21.7829	6.31788	32.6059
Alkbh7	7.09745	10.8818	0	3.27126	18.9722	10.1117	51.8635	39.132	10.9445	9.17881	10.6444	13.296	27.624	8.11723	16.8926	1.23357	18.3465	14.8994	0
Alkbh8	13.1611	2.09259	1.0007	0	0	1.17191	0	1.67536	2.29919	0	5.26354	0	1.08411	16.7246	41.7661	0	0	2.63129	0
Alms1	0.147706	2.24197	1.36453	5.51436	2.48744	2.90007	8.53548	4.75936	1.98961	8.10474	2.19306	3.36195	5.54354	0	2.76848	2.4722	2.06178	4.18598	0
Alox12	23.173	13.6068	19.7376	7.84003	65.2386	30.2267	34.0945	19.3025	23.5466	21.3151	17.9684	37.8231	25.9062	6.88745	13.2017	21.9032	52.7639	35.2648	14.4225
Alox8	4.17281	6.4323	2.77832	3.74259	6.51171	9.30912	63.5899	8.35808	0.982068	4.12551	18.267	11.4088	14.2971	2.32169	22.9502	2.46978	4.19798	14.0022	6.12669
Aloxe3	23.3871	9.62123	8.94634	1.20514	0	7.45032	21.2139	9.54843	0	8.21216	7.0585	2.93895	17.4458	5.98078	28.0045	6.18048	18.9248	7.05721	0
Alpl	5.56819	3.23512	30.6835	36.065	2.82019	3.05316	0	15.1089	3.03047	1.46188	22.9429	19.7643	7.33264	25.856	17.2635	69.7717	53.1802	11.8649	0.612332
Alppl2	1764.46	1152.33	1083.69	4047.28	1688.23	1728.78	147.892	2002.51	1733.35	1272.47	1553.19	1414.46	1278.85	4481.69	686.151	2549.25	2280.7	1806.38	725.087
Als2	38.5259	61.0312	35.5587	72.4306	36.872	68.1423	83.7595	47.1522	47.1628	55.1572	59.2275	64.7782	82.9991	30.2547	103.438	67.0291	22.9567	85.2833	15.3536
Als2cl	1.27031	2.33716	1.73858	0.780662	3.39567	3.22373	7.30324	3.45648	1.45954	0.704073	5.71544	4.28353	3.29613	3.11322	9.07038	1.19225	0	4.95247	2.06439
Alyref	70.6732	127.63	144.419	83.7611	119.096	56.1149	5.98469	80.3851	82.0675	196.034	123.087	102.134	120.602	118.767	258.126	113.505	18.1845	123.065	61.244
Alyref2	1.44805	35.167	28.5383	25.6288	80.8217	23.6733	9.80335	22.2097	25.3766	17.3358	39.0907	19.5314	20.2895	0	24.8147	25.5503	91.6318	9.38004	4.84093
Ambra1	4.04216	14.2327	14.5935	21.5858	10.0599	9.21541	1.61767	3.14388	14.4892	20.1634	18.4375	12.4552	14.6475	11.2727	2.98574	6.8898	7.13399	14.2958	0
Amdhd2	0	5.09997	9.31202	1.39377	14.5501	25.8495	0	23.8724	0	2.51407	12.245	5.9482	5.04413	6.6699	10.796	56.132	0	6.80155	0
Amfr	4.71116	6.08586	4.32139	8.87042	4.82299	8.1936	24.9147	9.17276	13.3657	11.3336	13.5297	9.80208	4.01282	5.60097	5.36791	15.1778	16.7902	4.86982	0.837753
Amhr2	152.241	74.5534	83.966	231.453	114.798	106.526	12.4531	91.7646	72.8602	105.16	112.457	70.2359	98.5458	92.4407	87.2067	84.7121	52.8629	88.9273	16.6169
Amigo3	0	2.40058	9.82163	0	13.9512	0.929458	0	0	0	3.37483	17.2202	13.6881	2.41826	2.13179	3.1055	0	0	4.69555	35.1382
Ammecr1l	60.7453	36.6202	26.7227	121.515	47.0565	60.7682	17.9846	74.1212	69.5693	40.9973	64.7014	30.6555	58.8196	81.0185	48.6849	54.2542	13.4592	37.5497	13.2391
Amn	11.3774	4.8306	0	6.65578	2.10552	3.68219	0	5.21705	8.0974	0	3.54391	4.42673	2.18978	3.86076	7.03021	9.17234	0	8.26761	0
Amn1	33.0262	19.8139	0	9.9274	20.7271	5.75368	0	15.7312	20.7096	21.4883	9.69083	7.26295	7.18556	32.7275	19.2241	50.0887	16.703	15.5025	31.5026
Amot	0.868829	0.745966	0	0	0.557391	0	0	0.0746543	0.0315238	2.69668	0	0.781257	0.579699	0	0.620367	2.02953	0	0.938004	0.484093
Amotl1	0.32954	0.0757873	1.52218	0.683493	0	0.132045	0.358554	0.238915	0.358702	0.273972	0.444804	0.277804	0.412266	0	1.32357	0	0	0	0.172137
Ampd2	0	3.53086	0	0	0.971999	2.99499	0	0	0	0.671795	2.72671	2.38417	2.0218	0	2.16364	6.31993	0	4.36193	0
Ampd3	4.87472	1.99304	8.33955	0	1.73741	1.08516	0	0	0	1.20081	0.487389	6.69683	4.21621	0.530965	6.76799	0	0	2.4365	0
Amt	14.7469	14.8457	1.71365	0	2.67758	3.56772	0	0	0	8.32773	0	3.75298	13.9237	39.2777	2.9801	0	0	9.01192	0
Amz1	5.49234	0.252624	4.22827	1.89859	0	0	0	0	9.41592	1.82648	9.63741	2.77804	0	2.82667	0	0	0	1.48241	4.01653
Amz2	0	6.16233	5.89379	2.64645	1.15113	4.69732	11.5692	2.46684	0	0	10.9794	4.03366	3.59161	0.703588	6.40597	1.1227	0	0.645728	19.9952
Anapc1	2.79578	8.77466	5.82395	4.32058	5.5391	10.1153	10.2193	19.6069	13.023	6.6996	8.21327	9.01153	6.44659	8.2221	15.4123	5.86533	1.91302	5.99237	14.2603
Anapc10	65.2612	44.0578	46.9999	15.2822	26.5895	55.4631	22.9055	56.6411	40.0295	50.3187	61.8034	29.2825	38.6273	73.1333	35.2305	42.0686	48.9765	30.5409	162.2
Anapc11	19.4094	46.9665	52.6229	16.0443	81.2085	18.7669	16.8334	13.5958	13.0895	15.0842	42.7145	25.9662	33.4315	27.9201	18.0767	20.2627	54.9714	43.2761	59.95
Anapc13	54.2166	48.2123	27.8258	22.4899	43.4779	39.828	2.62178	48.3327	32.4579	21.0348	48.7867	42.658	36.1743	21.2594	19.3561	39.577	75.6795	14.6333	71.7449
Anapc16	114.014	137.293	193.059	56.0021	184.197	94.0376	0	68.6483	86.0571	124.54	88.3667	101.025	122.16	73.4241	478.353	132.956	271.057	175.204	155.338
Anapc2	0	8.31852	13.5467	35.8209	9.40748	16.0603	0	21.1836	17.4246	3.25098	18.4733	11.5376	17.5296	30.9061	20.9407	32.1893	60.2693	14.5121	0
Anapc4	17.8256	18.5591	25.5313	47.7673	10.6381	36.5439	0	26.0919	72.0471	22.9765	23.128	18.1723	21.2057	46.3276	17.76	37.8698	0	11.1889	0
Anapc5	86.3534	99.8508	65.8617	419.573	83.6137	110.018	128.248	233.797	140.556	93.7968	72.1717	105.927	71.3519	173.76	41.5194	182.501	73.3928	53.3973	29.606
Anapc7	222.813	142.072	132.932	312.537	184.485	191.775	104.894	204.584	209.258	177.439	116.535	126.126	156.089	198.315	58.8706	135.219	273.217	201.184	2.24091
Angel1	0.861833	7.57578	11.7952	13.2408	7.37204	2.30222	0	5.36886	5.68071	8.91656	5.68713	9.36417	1.91677	1.40809	1.02562	10.4254	0	3.1015	0
Angel2	41.6119	61.9763	73.9007	80.3702	78.3926	49.8448	143.093	51.5754	53.9217	53.0827	47.5484	53.0827	40.0305	10.6837	91.9659	84.3774	56.3434	46.3512	40.9423
Angpt2	0	0.274059	2.75222	1.64775	1.43345	6.68497	0	14.3032	3.48602	1.98146	6.43393	0	1.98776	5.25687	6.38164	1.30484	0	1.60819	0
Angptl2	4.71011	2.16645	1.97786	0	1.03014	4.7183	0	2.62146	0	0.355989	0	4.33162	1.42849	1.57408	0	7.97056	0	2.31142	0
Angptl4	0	7.12871	9.54527	5.35756	0	5.89972	0	3.24607	0	0	3.13793	7.18598	0	32.4756	2.07495	16.0007	0	3.13736	0
Angptl7	0.893969	1.9737	5.50578	0	5.16168	2.7224	0.691681	0.806553	1.55693	7.13497	0.965323	1.80869	1.19295	0	0	0.223741	0	1.93029	0.747152
Ank	0	0.970104	1.94844	10.7904	2.02963	2.9579	0	0.407759	0	0.701388	2.27746	2.13359	2.81448	4.34188	0	0	0	1.70778	0
Ankfy1	32.0306	45.2535	32.2189	14.0863	22.9631	68.2915	105.184	59.8552	12.987	26.5532	103.316	105.687	133.342	11.8761	156.294	29.976	11.957	111.223	18.0258
Ankhd1	2.46349	3.13149	1.65514	4.95466	3.44823	3.98434	0	6.29256	1.58452	5.06438	7.25488	4.53107	6.87361	4.2152	5.75673	3.25095	1.25044	7.01176	3.93065
Ankib1	1.84058	6.25962	3.09156	7.24941	4.83058	7.95619	0	12.113	12.0511	2.78221	3.01134	4.70187	9.86175	6.39712	4.77899	2.30328	4.67129	4.81726	2.33075
Ankle1	9.50188	2.22497	8.51202	17.1994	16.6251	11.7682	0.501258	24.1595	0.0940248	0.57452	0	3.49534	12.6797	10.6696	1.85035	17.1873	27.3307	0	6.49749
Ankle2	21.1712	30.0519	18.5653	17.0603	10.7938	17.5282	14.3737	28.9135	14.2312	27.5092	39.3633	23.4026	24.5565	33.1928	20.2725	8.94813	7.82841	23.8407	4.98016
Ankmy2	48.3827	43.8147	12.996	25.0093	18.8558	21.1382	39.0673	37.2019	71.3673	24.0594	28.4822	30.4949	47.2662	64.2736	12.9146	51.8694	7.01309	30.9178	17.636
Ankra2	20.0137	11.6279	24.652	16.8953	24.3277	12.6622	6.72373	7.46703	5.38885	8.40704	7.96199	19.1804	9.83942	1.23912	15.7945	21.8814	19.6046	9.09775	24.65
Ankrd10	202.306	129.809	131.074	372.367	175.318	216.28	47.5736	189.504	168.469	187.539	186.889	141.574	197.253	314.894	110.867	176.894	158.748	209.205	68.5185
Ankrd11	8.90737	5.69351	8.24168	3.58506	2.81699	4.62481	0	6.92604	3.45946	1.39068	6.3219	3.94838	5.1619	3.9355	7.61421	2.09326	0	5.64352	6.11637
Ankrd12	4.83855	3.16855	4.54571	2.72151	5.91891	7.36082	5.82967	3.83163	12.4304	6.27263	9.0769	2.76538	4.51425	3.13535	6.14847	4.69514	1.52633	2.65617	0
Ankrd13a	13.7175	20.2321	4.88748	8.15134	5.45479	7.72244	0	11.3241	8.88482	3.39306	8.56917	14.1444	6.05131	32.6736	8.49953	18.5847	1.05498	7.34366	0
Ankrd13c	98.072	66.7051	53.043	106.411	58.818	38.2952	2.14958	64.4548	40.5229	70.679	81.7499	73.0728	60.7086	50.6573	72.9025	46.5875	1.29269	54.7399	34.2491
Ankrd16	0	2.88146	0	17.7576	16.5785	3.89082	0	8.37713	0	0	3.38232	0	9.9272	3.22413	0	11.1713	0	7.60883	0
Ankrd17	7.61812	20.2829	19.399	38.6912	33.4831	27.3849	37.5477	41.3996	37.4348	19.7314	22.9384	17.7843	25.7813	16.3722	40.012	21.8623	19.4274	19.9685	3.67326
Ankrd23	6.79234	2.42993	8.13412	41.2201	14.5253	4.5361	0	8.38973	0	1.25489	10.1868	0	0	0	6.06239	0	0	4.07397	0
Ankrd24	0	0.185428	8.06932	1.11487	0	2.42306	0	1.5588	0	0	1.63245	2.37896	2.01738	0.889199	2.15891	0	0	0	0
Ankrd26	1.48658	2.49724	1.1942	6.43471	3.10992	4.24738	1.25022	0.124958	15.8648	5.1586	4.53655	3.70511	3.01876	1.90082	1.38452	2.75001	4.21031	2.79121	0
Ankrd27	1.71199	0.684733	3.20898	5.14609	1.43258	0.715812	0	0.911399	3.4434	0	4.42065	2.50994	2.23488	6.3482	0.797221	3.44642	0	0	0
Ankrd28	5.49943	4.54014	7.38189	7.01924	5.42787	2.65562	21.616	2.99881	4.75817	7.7374	2.66465	4.04168	4.70426	3.73229	10.572	4.76442	0.656111	3.42536	0
Ankrd32	8.27593	3.08152	1.21357	0	0.948101	5.84271	0	6.53968	2.94914	4.91459	1.06387	2.32555	0.657364	0.869238	4.22088	6.22619	0	0.531837	0
Ankrd33b	4.50124	1.02533	2.37619	0.237103	1.65014	2.19871	0	2.51401	2.33313	0	0.231453	1.73466	1.43015	2.14324	0	0.536459	0	0.462821	0
Ankrd35	19.5522	12.214	10.6416	38.7296	14.0021	21.3536	0	3.57495	14.9967	9.37514	7.36494	20.8525	8.19143	0.534894	4.87005	8.07997	18.6181	5.89087	7.60053
Ankrd37	17.9443	15.0066	5.02341	1.12781	23.5473	15.034	0	20.7626	0	9.49357	0	16.5023	12.2449	0	0	25.5174	37.9514	6.60442	59.6482
Ankrd39	0	8.73506	5.08529	21.1216	1.98645	0	0	7.05047	8.53825	25.3992	17.832	12.5292	11.707	6.07071	6.63265	0	24.9722	7.80007	38.8176
Ankrd40	14.696	14.2401	12.6713	22.488	20.7418	20.4924	8.1489	11.8699	5.65208	17.9196	8.46345	19.4917	16.3424	6.05071	14.6907	16.7353	4.5586	15.8661	0.409415
Ankrd42	12.987	8.28975	9.79403	17.591	8.92687	6.47827	24.7363	19.557	5.76992	0	20.0338	18.3214	3.53682	5.84595	8.51611	6.79926	1.23321	14.3072	0
Ankrd44	20.3551	26.6237	36.9802	23.9111	30.0465	29.7858	6.27177	11.1055	9.96708	15.7746	12.9674	23.2842	16.8264	12.8907	20.5792	31.8215	2.79381	23.6612	7.52749
Ankrd46	17.839	8.47871	21.0578	19.7331	1.43056	15.13	0	11.4962	8.57612	43.5042	21.6707	16.041	4.46345	14.4272	7.96096	23.7188	11.0671	12.8396	0
Ankrd49	37.6197	18.4571	20.5948	16.7612	48.2693	26.4634	0	28.2842	25.9342	54.2121	13.5408	27.4852	19.5227	17.21	20.1461	20.9231	15.5592	57.5378	15.7207
Ankrd50	0.675088	2.34609	4.6197	2.69666	2.88732	2.10393	4.1351	1.3535	0.775652	3.2428	4.85981	1.01174	0.25024	0.661788	3.21354	1.64267	0	1.21473	0
Ankrd52	0	11.3818	7.89469	8.63106	9.65386	2.94782	0.592922	2.22682	0.12133	12.7885	8.72629	14.095	4.46232	14.7514	13.1323	0.278975	0	4.21192	0
Ankrd54	60.4639	54.5382	48.3617	112.378	66.1197	83.5382	0.569587	34.1579	59.6177	71.812	62.5342	56.2672	62.8717	80.2491	96.7185	21.6183	25.5757	77.3587	19.6885
Ankrd6	6.58208	21.9668	17.912	31.96	8.10167	11.163	0	10.0125	7.83101	18.58	9.09091	17.8076	9.70257	3.82643	46.7246	13.2171	14.2446	16.1128	4.15781
Ankrd9	0	4.773	7.10112	0	5.54776	8.20057	0	9.93817	0	0	0	2.42997	11.5396	2.96701	7.71821	0	20.1181	3.11201	0
Anks1	0.261192	5.40619	4.82589	0	1.88512	0.680282	0	2.06195	9.77301	1.08575	4.58315	3.96336	3.04977	1.15221	4.89558	1.59341	0	4.22982	4.91167
Anks1b	0	0.197985	0	0.793574	0.345183	0.316206	0.901985	0.115581	0	0.835005	0	0	0	0.10549	0	0.134663	0	0.387261	0
Anks3	0	1.0927	20.1179	18.4774	17.146	6.18747	0	2.6792	19.2325	17.7757	8.0165	14.0189	12.3835	3.05663	0	0	0	7.21353	0
Ankzf1	13.0811	0.245582	7.39871	4.79872	2.569	15.1898	0	18.4083	2.32468	1.77556	5.76538	4.50099	8.46076	14.1319	4.28889	8.51886	4.96858	9.36702	0
Anln	29.2436	33.7834	33.9268	21.6284	19.6336	33.3003	27.5594	28.6192	45.1932	23.0686	22.031	26.3725	38.57	35.001	14.5679	24.1699	30.3779	19.09	0
Ano6	0.0645549	2.85048	1.19274	0	1.24244	1.08641	0.0624342	1.87208	3.97011	1.71742	1.39415	0.653042	1.72289	0.759397	2.76564	6.22033	0	1.39389	0.269765
Ano9	8.6905	3.82837	12.8154	6.43139	10.601	6.67022	0	0	0	0	9.25198	0.412741	0	13.6789	0	5.20786	0	1.9822	0
Anp32b	334.422	485.773	222.573	120.078	404.869	312.526	236.317	221.598	217.529	460.096	374.219	378.318	403.978	566.306	280.189	218.021	288.619	298.447	320.072
Anp32e	157.308	123.8	82.8832	99.7652	87.0624	170.202	115.39	155.962	165.997	65.4382	96.4719	85.4206	99.2242	81.1509	99.3216	155.601	108.397	83.0239	185.253
Anpep	0	2.3779	2.65332	0	0	0	0.208333	2.22109	0	2.14904	0.581506	2.90546	1.43725	3.80098	3.46068	1.28042	0	0.5814	0
Antxr1	4.55238	3.22139	7.76415	0.581047	8.76165	1.17866	0	0	6.70862	1.39745	3.4032	7.79346	3.73838	0	0.750121	3.06752	1.3035	3.40258	0
Antxr2	6.38863	5.06326	8.47458	11.4159	0.945826	4.4109	4.37266	0.760077	0	5.88336	2.12263	0.994275	2.62315	0.867152	0	1.90643	10.9756	4.77504	0
Anxa11	0.615738	6.79713	0	2.97988	1.48133	0.246724	0	1.09122	0	3.58338	4.98663	2.07628	5.1354	14.4866	3.2974	5.20108	5.72994	4.15476	0
Anxa4	4.41745	0	1.13359	3.56306	0	3.54011	69.2474	7.59141	16.6289	0.612095	5.96255	1.24131	3.07021	4.33042	1.97136	0	13.7027	6.95503	0
Anxa7	66.2741	81.2126	93.427	113.13	40.683	61.1829	76.0024	92.4708	110.509	112.472	91.301	84.2759	65.9557	90.6877	53.27	107.209	142.323	59.0663	28.5782
Anxa9	0	2.40166	1.1485	3.60992	0	3.28778	0	1.08158	0	0	1.00683	0.628819	0.622118	6.03264	3.99457	0	0	3.01993	0
Aoc2	0.436299	4.28116	2.68708	2.41312	15.3948	4.42886	8.57999	8.52878	1.02897	3.86912	5.49644	13.7313	7.27768	3.42163	9.34589	0.727976	1.35337	3.92531	3.03871
Aoc3	0.0838656	0.617194	0.516511	0.231925	2.42115	0.134418	0.648884	1.45925	0.410791	0.557792	1.35839	0.84839	0.83935	0	0.898234	0	0	1.35814	0.350461
Ap1ar	44.1174	24.1235	27.551	31.9941	34.142	40.9182	94.2874	24.7528	26.7812	18.4673	41.6422	28.0885	57.1222	49.4481	44.608	38.028	18.6613	34.1403	12.2477
Ap1b1	50.6388	26.4271	40.9834	79.445	20.3043	26.2739	18.2872	7.68773	20.9791	43.7192	25.8506	32.5639	24.095	23.3886	15.6451	40.0118	13.5933	34.1691	3.73033
Ap1g1	12.8714	11.7411	6.32845	20.0409	12.4904	9.66491	13.3377	10.2814	8.30027	24.9989	11.0956	16.4128	18.2225	14.4734	4.63387	20.1678	9.56216	7.88229	0
Ap1m1	86.3491	68.0369	85.5514	201.417	146.319	78.5263	0	53.1063	31.875	41.2005	48.6476	48.7395	37.5742	61.2777	30.1576	91.3783	69.8738	42.5588	14.9042
Ap1m2	126.426	46.8329	66.6281	162.494	59.198	74.2879	0	36.0892	41.215	49.3797	48.1018	37.9104	73.5975	124.767	40.895	71.0083	21.7139	66.4141	6.20506
Ap1s1	172.355	141.29	122.686	99.0004	61.121	149.924	28.4803	88.1883	166.867	92.168	146.521	132.398	146.397	196.978	281.383	231.942	214.929	182.338	196.65
Ap1s2	0	2.13033	10.6968	7.04459	1.11426	4.26846	0.447942	0	10.1459	4.23564	2.50062	5.85666	1.15885	2.38367	2.4803	5.14388	0	4.37529	0
Ap1s3	1.15371	6.36787	3.94746	3.54501	3.70076	4.1092	19.3406	6.85666	1.0465	7.24703	3.46053	8.21291	2.13826	1.50797	41.1888	0.641662	22.6652	2.76792	0.535684
Ap2a1	0	5.71322	3.29739	4.14569	10.3044	1.373	0	0.897077	3.20525	1.78046	12.1407	13.3597	10.0023	10.392	6.88116	1.74197	0	3.46814	0
Ap2a2	40.6105	13.1595	22.5149	25.7139	27.5319	26.6219	25.4412	30.6267	22.2318	26.693	6.0071	28.6742	16.7031	17.529	10.2142	12.2822	0.739556	9.43801	11.6236
Ap2b1	8.72437	6.27007	13.4329	10.7439	7.21496	7.97484	36.8493	5.49056	12.9834	0.453328	8.46393	7.12487	3.63817	9.22066	2.19004	4.9897	0	2.20758	17.0896
Ap2m1	134.601	45.8353	56.2954	96.651	46.568	78.7105	37.4416	93.21	45.8459	88.2119	67.7369	101.533	60.3902	240.881	65.2667	80.182	120.086	75.4644	126.576
Ap2s1	3.23397	56.0997	17.072	21.7196	13.3376	40.7264	0	41.0865	92.7812	49.164	22.4492	23.3679	43.1554	115.488	54.4298	19.6567	85.985	19.9512	32.8204
Ap3b1	3.85181	7.93033	2.25929	10.652	5.29522	2.86632	0	6.26474	10.2321	3.65978	1.48545	2.47398	4.58928	4.58505	3.92899	14.1735	0	3.96046	13.0302
Ap3d1	6.93698	23.6615	4.32035	30.6079	21.0017	32.4185	0	19.6901	28.252	18.4034	41.6616	24.7058	26.5228	30.716	6.67846	15.8987	24.6612	16.8299	20.8457
Ap3m1	5.08342	4.59966	9.75159	8.75739	0	9.81722	10.1552	5.85376	1.4967	13.5794	4.49931	9.83524	5.83827	13.4793	20.5286	11.5234	19.3874	1.34955	3.48243
Ap3m2	0	5.67367	3.27456	3.82292	0	1.70436	16.7636	0	7.23424	1.41451	4.01889	5.02003	4.61179	1.56364	0	0	0	0	7.55427
Ap3s1	24.6779	20.1792	24.5634	19.3017	33.5829	31.5628	45.8058	40.9633	13.9735	13.2633	37.6835	42.0275	20.7899	18.3271	26.698	42.8913	55.6722	34.9854	87.5001
Ap3s2	1.96914	5.02528	8.21541	7.55348	10.3915	9.21377	0.122868	6.42681	1.72854	0.844953	7.202	4.49805	3.81439	3.92295	2.72132	1.58978	37.2399	3.4289	10.6177
Ap4b1	33.3199	34.2645	3.90134	47.2984	10.9726	44.7746	0	26.1264	14.9625	24.015	32.1489	15.8067	29.1632	48.809	10.8554	20.8482	0	21.2007	0.529425
Ap4e1	2.88202	7.4858	1.04411	6.40731	3.26284	12.952	0.546538	5.57187	18.1457	3.38266	2.13573	8.00327	7.54094	2.65905	2.42099	5.37446	2.1035	7.32115	6.84828
Ap4m1	0	0.790555	19.8477	11.2887	6.20244	21.8662	0	7.06116	0	3.57234	17.3994	9.41799	12.9013	12.0049	9.20428	19.492	13.9951	12.7573	0
Ap4s1	7.28734	28.0338	42.8412	8.24429	60.5643	22.5637	0	38.8508	67.2435	13.2186	33.9797	11.1696	34.2567	46.7592	56.7639	52.4361	52.4022	41.1258	44.2948
Apaf1	15.9681	15.2066	12.4662	2.64332	11.9035	13.2023	8.48309	13.0081	4.3147	10.4709	15.7855	16.1156	19.6954	13.8898	14.4528	8.09148	5.7555	8.19484	8.22357
Apba1	0	0.920487	7.18972	5.99551	1.0699	0.668241	0.537638	3.36749	1.96655	0	0	2.62431	2.03999	0.653938	1.19078	0	0	0.900241	0
Apba3	0.699901	33.4802	19.3975	60.9694	18.5219	43.8901	0	15.3355	48.7576	30.8398	27.3965	27.731	14.5934	87.4794	54.3476	48.0624	39.0789	19.8352	2.19358
Apbb1	0	8.32921	5.71935	3.85218	1.11706	2.97684	0	2.61825	0	2.31617	6.26731	10.5686	2.7108	3.7552	7.45964	7.8442	5.40114	6.26616	0
Apbb2	2.23213	4.10674	1.96389	0.146972	3.06858	6.72933	10.023	2.39745	5.58242	2.47432	3.15633	4.48023	5.49629	1.87556	2.27686	0	0	2.00821	0.222088
Apc	9.92091	22.5572	13.4969	14.0864	18.2391	14.1211	20.6507	20.4399	8.68742	17.1362	13.4309	18.3745	15.3136	6.09656	31.7185	24.2926	10.748	18.8638	16.2119
Apc2	1.46267	6.35389	2.50229	4.382	8.21068	3.32114	0	1.64955	4.7763	4.59388	4.38725	4.65814	2.03316	3.46514	10.4438	6.63509	0	4.16713	0
Apeh	13.1063	0.283687	0.949637	14.0715	0	0.988546	0	1.78861	43.5536	12.8192	1.66499	3.63957	1.0288	8.16233	0	0	0	2.49703	0
Apex1	49.9274	18.164	33.0077	13.2611	16.2867	33.6819	17.7326	28.9031	37.4585	32.8316	22.8443	27.5838	31.054	43.1369	33.2326	30.1804	47.249	44.1575	70.725
Apex2	19.5582	13.314	14.4546	0	9.4106	18.9653	0	13.1083	49.8163	0	8.44773	19.7853	10.4397	19.5564	10.4738	10.8914	45.5014	29.5616	14.7116
Aph1a	6.4953	15.5353	16.8013	29.4583	31.2526	10.7229	6.5332	2.26035	9.61531	5.61605	23.1453	7.44678	32.9368	14.8996	16.6961	8.53458	29.0131	11.9212	0
Aph1c	0.56883	1.43901	0.437914	0.393267	1.36848	1.99437	1.37536	2.42857	0.619167	0.945826	3.07116	1.43858	3.79534	0.836435	0.76155	0.222447	0.661678	1.5353	0
Api5	32.5651	24.0024	34.347	38.5565	30.6671	45.4111	27.3537	39.983	49.9183	28.1503	27.9594	25.8575	31.2299	72.6334	15.9993	11.2784	19.4616	18.8154	17.0626
Apip	34.3137	15.4158	29.4881	0	19.198	17.9062	0	25.1987	0	7.96121	30.159	21.5268	9.31764	3.52023	4.27342	0	0	12.9229	223.424
Apitd1	401.18	288.094	312.51	77.8362	167.853	269.083	1154.8	260.069	408.849	263.662	179.787	132.338	150.765	32.6435	322.684	368.588	320.946	237.532	447.279
Aplf	16.0831	11.3808	12.4681	11.508	12.9877	13.1592	12.6178	10.7269	21.5462	13.4646	13.359	10.9982	15.7587	8.26899	14.455	9.71125	1.04661	10.321	1.87996
Aplp2	37.6258	24.6052	37.4947	49.128	40.3377	25.5941	21.9111	45.4079	22.4331	30.2026	23.1704	29.952	23.6397	40.211	12.8272	54.266	12.0737	23.7049	1.66825
Apoa1bp	24.4424	16.489	45.1607	12.3923	50.9628	66.2726	45.3089	21.2647	27.2705	16.2567	19.795	16.4841	35.3349	14.3765	30.5419	49.704	64.446	21.9904	30.6423
Apobec3	5.09755	17.3781	3.6935	19.0724	2.88556	11.4144	27.1155	6.66675	0	8.47599	10.5232	12.639	15.0052	21.6052	1.60579	15.0095	11.1616	10.5212	2.5061
Apoc1	9.55819	8.79273	8.40956	0	0	8.20699	0	2.19988	7.05987	4.54084	18.4305	9.2087	9.11058	0	102.372	0	0	0	0
Apoc2	15.7752	7.52468	53.9758	0	50.6025	24.8161	0	73.0459	49.2877	75.7766	22.0816	0	15.5934	8.59136	12.5155	38.7509	54.3709	12.6157	56.156
Apod	0.593995	1.09285	0	0.547553	3.81074	1.90409	1.91494	1.02078	0	0	3.20703	2.67062	1.98162	0	16.9651	0.371661	0	2.13763	0.827405
Apoe	25.3444	10.3019	1.81501	30.1544	34.0316	35.1897	0	70.8394	46.9945	9.80037	31.8225	40.7435	13.7642	32.0675	22.0947	0	0	22.2717	0
Apof	0.573067	2.81159	1.17647	0.528261	9.19118	3.21476	6.09665	3.69307	0.415852	0	2.06269	8.37372	5.09815	1.12355	4.09185	0.239044	1.77762	3.09347	1.5965
Apol6	0.548784	1.81741	0.67597	0.303526	2.11241	1.40733	0.849209	1.3439	0.597347	0	1.77776	5.92164	4.02775	0.322783	5.8777	0.343372	0	7.70221	1.83463
Apol7b	1.65547	4.2641	2.03914	3.66248	0	1.06134	0	0.21337	0	0.550528	1.7876	7.25697	4.41824	0.486857	0	0	0	0	0
Apol7e	2.31766	1.82747	0	7.78278	1.59308	1.19401	3.52239	0.42674	0	4.40423	1.7876	0.558228	3.31368	0.973713	1.77307	1.55373	0	0.893638	0
Apom	85.594	32.2547	19.0538	32.7965	74.4293	49.5863	48.3727	38.8779	75.7695	65.1594	50.1104	39.9902	32.6834	12.1312	49.7031	50.007	0	30.6174	12.9283
Apoo	0	5.37904	0	0.80852	2.81348	7.73188	9.89664	7.15965	0.159119	3.88906	14.2066	7.88691	7.80287	7.73835	15.6568	5.85383	0	4.73465	24.435
Appbp2	39.2434	122.404	124.622	286.575	104.737	39.6802	62.8616	73.3014	172.533	141.21	93.5244	102.866	134.499	133.444	62.3901	127.472	75.606	105.92	50.6069
Appl1	12.6581	6.62608	8.80703	6.7374	3.058	8.48877	0	4.06161	10.031	4.22707	7.14875	10.7155	6.18409	2.18061	16.4503	1.4581	1.47858	9.14872	7.08233
Aprt	726.277	712.76	917.672	246.056	557.159	445.907	243.335	414.818	355.19	882.003	611.4	755.092	836.521	826.318	971.201	393.963	594.25	804.326	2309.16
Aptx	8.09282	1.29987	11.8672	1.59859	6.18083	3.39718	16.3372	10.1823	10.5218	6.6214	5.20165	1.94923	3.2141	9.25562	8.94291	1.28601	0.597701	8.32111	13.6885
Aqp11	39.8792	151.873	104.77	87.9183	150.285	53.6372	34.5234	30.0129	149.197	38.0235	69.2609	61.1243	50.2391	122.201	35.8424	78.3466	137.544	87.3129	185.295
Aqp7	1.16854	6.18099	10.7952	1.61576	0	3.27759	1.97776	3.20046	0.397482	0.485747	5.52039	4.92541	4.38564	1.2887	9.38662	0.731149	0	10.2503	1.83117
Aqp9	70.6949	17.9579	31.7744	108.355	60.3823	55.3134	0	48.5239	18.9721	63.0634	19.5737	22.0988	23.724	84.4748	2.98687	54.6158	32.4395	39.1403	3.49613
Aqr	24.5229	1.94354	5.11183	13.9807	13.0701	16.629	4.23262	9.14172	5.33859	3.51297	8.55514	8.39639	10.069	10.4296	5.65707	14.6357	5.61736	6.92432	6.30629
Araf	17.7674	35.8322	6.31302	40.9456	15.3442	22.4532	0	14.3125	33.0386	41.6629	57.8025	23.8112	25.4573	94.4556	23.177	35.1325	50.8738	39.9625	66.1561
Arap1	0.0580222	1.06751	0.357347	2.2464	0.558356	2.97591	0	3.10352	0	0	1.56633	2.54348	1.35497	11.2621	4.35009	4.42912	0	2.50567	0
Arap2	13.2706	16.3079	10.7947	13.0178	9.63813	17.9791	68.0964	18.1047	41.1273	14.322	10.2742	16.2109	14.7017	5.00731	16.0906	15.4788	11.6504	15.4085	17.3692
Arcn1	83.2315	48.2955	40.7456	95.6099	56.4772	77.5614	3.61206	97.7856	130.494	48.9701	31.1105	57.9309	63.0093	46.7584	11.4288	75.8465	14.8949	57.6015	11.5937
Arf1	244.25	120.637	174.158	246.333	151.368	138.378	52.4758	147.951	128.411	190.428	107.827	119.788	130.304	222.979	62.4665	166.318	106.904	117.347	52.4375
Arf2	42.7045	26.5298	29.0334	20.7053	26.6852	42.3344	36.4742	21.5339	41.6541	29.9706	29.9435	20.5715	46.2553	33.0284	22.2751	43.4635	15.4831	10.4783	4.05581
Arf3	21.2879	17.3423	10.4365	30.4604	4.07675	8.57242	14.2379	8.66808	16.6583	9.86175	9.14908	18.2137	6.71319	22.7374	18.1494	11.7956	18.726	17.1514	13.72
Arf4	5.95799	50.4902	60.0448	51.9259	72.9713	65.5434	28.4621	63.8763	58.8583	58.2393	60.4362	47.4866	30.1158	76.9899	44.4753	32.4214	55.4439	45.8062	12.826
Arf5	9.48355	37.0773	14.6018	12.0204	45.6308	9.81672	0	0	1.5054	14.4548	44.8022	17.3218	10.546	29.0522	4.23219	10.137	11.0315	8.53219	0
Arf6	16.3042	46.1773	57.2058	30.8787	39.9376	19.7971	7.83652	17.3208	37.3225	27.9315	37.3452	37.3186	60.9854	54.0516	44.45	16.6315	6.43678	20.8028	11.9749
Arfgap1	7.63706	9.29173	18.9658	26.5701	18.9658	24.3824	0	4.12781	42.3689	26.626	17.9564	7.06113	24.2452	47.4554	11.8736	23.7383	24.0718	22.6076	0
Arfgap2	4.97476	14.9229	20.6477	34.9917	11.4479	24.0937	0	40.2135	28.311	47.473	21.0202	29.1739	25.2552	35.6215	8.10808	30.2472	0	18.0974	17.6252
Arfgap3	7.46359	2.84999	13.0094	3.89436	5.42062	0.451416	0	0.0907515	2.68247	0	0	4.27371	2.34898	0	0	0.176224	0	0	0
Arfgef1	22.7214	37.2765	24.505	28.9561	22.6712	32.138	57.9248	35.3581	32.1688	19.6735	21.4822	34.2482	27.7703	11.2395	27.4756	47.3344	11.6926	19.2174	40.4737
Arfgef2	1.68037	7.11068	7.24434	2.09113	5.25539	7.50749	0	8.8256	5.23571	7.82332	8.39202	6.94115	5.04528	1.85317	13.0481	7.96436	5.86395	6.34956	0
Arfip1	48.7896	42.0701	55.729	22.3184	34.1247	48.213	24.7169	20.8825	32.3434	32.1247	31.6895	49.0673	45.2809	23.0152	31.4319	67.3287	14.7928	31.0236	61.8295
Arfip2	3.93761	2.69083	5.54307	10.267	1.08263	2.4343	0	0.0725015	4.59221	1.87065	13.9705	1.51745	4.87918	9.92581	4.81982	0	0	0	0
Arfrp1	43.4568	41.5444	25.3647	83.2602	50.5656	73.0662	0	37.3404	79.4557	78.87	50.6058	41.6626	45.9565	59.7245	25.8578	44.4294	15.8589	39.0974	93.767
Arg1	36.6926	74.856	35.3577	17.9473	0	14.8026	44.1779	20.5898	163.834	19.0918	45.8205	44.6095	26.647	97.632	112.284	130.254	11.6141	83.5397	5.21539
Arg2	67.1261	16.754	12.8191	17.9877	20.0299	22.727	0	15.9286	13.0273	1.73045	22.4756	18.4239	32.1153	2.29548	2.78662	10.9071	0	11.2358	0
Arglu1	113.918	234.947	221.488	29.7764	128.483	147.035	1632.23	130.729	146.15	177.602	153.473	180.086	166.672	31.0323	143	130.026	30.0596	158.095	9.89889
Arhgap1	10.6412	30.9985	34.8165	43.2218	44.8008	39.0856	10.8276	43.4315	33.904	46.0774	37.1049	17.1936	21.8177	92.58	18.9952	60.4783	15.4727	23.3359	16.2123
Arhgap10	0.121354	2.45598	4.48436	8.72553	8.17464	3.30657	0	5.39616	7.85952	4.84276	0	6.54733	2.02424	7.13778	5.199	2.12606	0	3.93048	2.53559
Arhgap11a	36.4484	44.6159	30.3227	32.5149	12.7288	68.5481	55.3641	84.0577	50.4322	60.6049	41.262	33.2042	56.6301	16.6406	29.908	52.7381	32.1403	37.6844	23.0311
Arhgap12	7.2533	11.5925	20.7565	24.3135	23.9716	12.6823	0	21.2941	16.4682	33.6231	14.2404	14.5762	25.1754	9.04961	14.1247	14.8987	27.2719	28.8712	11.022
Arhgap17	4.32039	1.89257	1.9006	2.84471	0.989898	1.40142	3.28307	3.77859	0	3.76292	0	1.0406	4.46123	2.11764	2.20348	0.386179	0	2.77641	0
Arhgap18	0.917604	3.18889	0	4.2293	7.8491	4.00363	32.1458	23.9821	6.32576	0.339056	3.30282	8.59496	0	12.5934	0	4.01899	1.89757	5.50368	1.27818
Arhgap19	6.31191	8.84161	6.18446	5.55394	5.52186	7.52999	0.20811	7.62683	4.05982	5.24758	6.58335	5.80471	4.78571	4.64067	6.14574	6.86647	4.6723	13.5515	22.1802
Arhgap20	1.21655	1.9185	3.92464	0.160205	0.557479	0.371404	0	0.485329	2.55383	0.385301	0.625549	0.39069	0.193263	0.170369	1.86139	1.12366	0	0.312717	1.45251
Arhgap21	8.77793	12.1611	16.9349	9.94392	13.7393	8.13636	24.9061	18.9129	12.6341	7.7374	8.85046	12.66	15.3476	6.37599	22.6543	32.4576	22.1437	11.1324	6.40823
Arhgap26	3.6872	2.31852	1.14981	4.13032	4.94059	2.28162	0	0	0	0.155213	1.00797	3.9346	1.08995	1.7844	0.999782	0	0	0	0
Arhgap28	2.3584	2.04191	0.427203	4.41195	2.00252	3.61324	10.6667	4.91714	0	2.76807	2.99604	2.10509	0.462814	4.69187	0	9.50487	2.58198	0.374437	4.0581
Arhgap29	39.1127	38.9121	26.3191	20.4309	18.1223	29.0228	35.7963	62.0808	36.1483	25.7731	19.553	19.2949	24.6469	12.3547	18.6183	38.0233	6.74028	26.9782	0
Arhgap30	0.328659	0.755846	2.53018	0.681665	0	1.58031	5.95991	11.8608	0.134153	0.27324	3.1053	2.21649	2.46698	0.241638	2.64005	0.205641	0.764609	4.43533	0.343354
Arhgap32	0	0.185462	0.62083	0	1.61675	0.592411	0	0.627965	0	0.335224	0.181416	0.113304	0.112097	1.48227	1.07965	1.09326	0	0.544148	0
Arhgap33	0.251597	1.69728	1.54953	6.49391	3.2282	1.14256	0	0.540463	0	0.836688	3.16958	1.97958	2.23827	2.71304	1.79647	4.93259	0	2.26357	3.50461
Arhgap39	6.671	7.24581	5.94004	25.1163	8.5079	5.66814	5.28585	1.34669	0.831116	6.68207	0.867886	4.33634	6.97147	5.67288	8.60832	1.15666	0	4.33864	0
Arhgap4	0	0.408489	0	1.842	1.06829	0.622753	0	0	0.0604182	4.06091	1.19873	1.49735	1.11105	3.91772	2.37798	0	0	2.99628	0
Arhgap42	6.41289	3.64001	3.7815	9.6219	3.28256	1.91355	0	2.63791	4.04714	2.49561	2.21003	8.51174	2.27596	1.60508	5.8455	13.6597	1.26973	3.31443	9.69307
Arhgap44	6.96805	4.99482	11.1467	0.500513	7.83754	5.00397	33.4331	2.62431	9.40695	0.601878	0.977171	3.96693	2.41517	1.5968	3.87691	0	11.7897	0.976992	12.1011
Arhgap5	8.72725	11.7488	0.436986	7.06382	4.09676	26.3837	3.9801	24.8744	4.44084	3.06743	20.3034	13.8769	8.99485	17.1106	3.03975	8.87904	1.32056	4.59615	7.41256
Arhgap8	8.1027	8.76919	42.5642	14.499	48.1601	13.9418	0	16.433	31.3879	23.7756	14.1535	15.2685	20.6711	0	10.2098	21.7705	15.524	10.2916	13.9423
Arhgdia	122.936	83.1733	89.7594	157.485	112.979	118.31	2.47975	59.136	82.4041	84.3679	104.188	57.3353	65.278	159.936	67.9304	126.653	12.5578	112.91	13.5341
Arhgdig	69.3048	95.9606	50.604	24.6983	44.6912	15.1734	81.8848	61.4688	165.846	103.357	50.1482	102.393	48.8634	46.2268	45.9144	139.479	109.706	73.2801	238.857
Arhgef1	6.96963	2.82859	2.52497	9.63706	8.87688	5.09258	2.37906	7.00146	0	9.20287	11.6209	7.60351	3.76125	15.6742	4.39103	7.11849	0.953795	4.4262	0
Arhgef10l	0	2.18149	0	2.40459	0.760676	2.91397	0	0	0	0.26287	0	2.66547	0.527413	1.16234	0.84662	0	0	1.7068	0
Arhgef11	3.88423	5.57172	6.08192	3.82329	6.96888	3.7459	0	2.29102	0.788263	3.72187	1.42178	1.99796	2.41593	1.5489	2.11534	5.68455	0.612643	0	0
Arhgef12	9.60104	17.9878	7.14769	12.4489	11.1683	11.7809	5.17003	8.3857	4.70854	10.6428	9.68381	15.4166	15.7217	5.58508	12.8068	7.89976	9.49092	14.2383	5.14375
Arhgef16	0	0.249649	1.67139	5.25345	5.22311	1.19616	0	2.18612	0	0	0	4.11799	0.905357	31.9243	0	3.99037	3.78815	2.9299	0
Arhgef18	0	6.78297	6.42617	0.384734	1.33879	1.44939	1.07641	0.179311	3.8994	10.4097	3.75565	4.2221	3.94505	1.432	3.72513	3.96069	0	3.75497	0.290684
Arhgef19	26.9152	4.59253	11.3629	4.80209	2.08878	3.91384	4.51344	11.1205	19.0785	0.721829	7.61744	13.1747	0.724126	10.2135	5.81195	0	0	8.78775	0
Arhgef26	6.94139	5.08234	0	0.195878	1.36323	1.98671	0	7.30336	10.0614	0	2.67694	1.43305	2.59927	1.24983	3.0345	9.17392	0	1.91175	6.51178
Arhgef3	1.74824	11.163	6.96692	7.96297	2.96887	4.61514	0	19.5504	1.56713	7.86572	4.99706	7.62897	6.51845	27.824	7.71003	16.8584	14.3548	3.33077	23.6358
Arhgef7	0	3.46768	3.66568	8.9157	6.68224	5.52506	0	4.05941	7.66639	1.97932	5.62363	5.01752	5.95687	7.00162	7.96846	5.64823	0	3.21291	9.74162
Arid1a	47.8035	66.4606	51.1054	33.9225	58.1535	53.4523	24.5995	73.8773	55.9608	61.3388	50.6451	40.4507	44.3827	31.9632	65.2069	57.0838	28.5376	56.4784	6.4075
Arid1b	2.116	3.53373	3.40838	0.90026	1.87963	3.75674	0	3.96503	4.26988	0.974326	4.04251	2.63454	1.19463	3.35082	1.74333	10.7751	1.21176	1.40583	0
Arid2	4.98152	16.302	6.53839	21.5675	11.788	18.4555	17.9288	14.841	21.9338	13.3072	15.4319	16.3847	11.9873	10.5673	17.0558	33.3919	9.87937	8.15538	2.90073
Arid3a	3.2534	1.91034	0	0.957139	0	3.21746	0.133895	1.42749	0.0753469	0	1.86866	0.466832	0	0	1.48278	0.0433116	0	0.373664	0
Arid3b	4.47348	3.57846	6.58834	15.3295	9.35847	3.81882	16.6477	6.45516	11.0619	3.23405	16.2768	9.50991	4.54207	10.582	2.08316	7.1193	18.0997	9.97428	0
Arid4a	14.7342	8.91878	6.67818	8.4668	9.82088	17.7884	30.7827	19.6893	8.85215	4.66654	9.64254	9.24853	19.7895	0.750332	17.0789	17.2409	4.15495	9.64078	5.33089
Arid4b	18.7809	14.8881	10.7857	11.5231	4.64903	30.1501	42.986	25.8408	13.5409	20.2832	9.78131	9.77435	15.3111	9.59024	20.6972	22.3309	45.5192	10.1055	31.0397
Arid5a	0	1.42824	6.37468	20.5734	8.09288	5.02874	0.125131	1.33406	10.2102	10.9716	7.3347	3.27209	6.90607	1.52199	7.62151	0.12143	1.204	2.09524	0
Arid5b	14.6846	21.1307	12.6312	14.5195	37.1042	8.61241	0.47605	14.38	17.3681	23.7348	15.0594	13.8315	12.8631	1.93009	18.4516	10.6253	22.1391	15.0566	0.342819
Arih1	18.448	28.3546	25.4051	20.4384	15.4372	12.167	46.4888	16.0607	15.6528	17.3377	15.4662	24.5351	20.8333	10.9518	14.1132	9.75047	20.7927	27.2155	11.4919
Arih2	142.094	105.989	78.1363	220.906	66.0181	133.228	40.4461	180.477	74.6743	118.134	160.336	145.137	138.261	469.566	43.281	197.161	69.0883	153.204	26.7047
Arl1	57.7967	51.557	18.8766	46.0127	84.2707	108.426	26.2551	37.8108	61.2432	66.9801	47.2802	22.1468	36.518	45.0689	23.448	54.5188	0	18.9086	47.5728
Arl10	8.44289	0.64723	0	3.89139	3.3853	5.35647	0	4.0807	0	0	9.49664	0	2.34719	8.27656	0	5.94303	0	15.1918	0
Arl15	4.05858	15.7415	3.37784	6.06691	12.6669	8.61477	4.4557	6.43274	9.49216	33.195	8.29127	19.2339	17.5652	12.5811	1.17484	5.21615	1.02077	5.32913	0
Arl16	8.74756	15.7587	25.8148	15.6233	36.8283	22.053	41.9484	31.3573	8.13307	16.9692	26.5662	12.9049	15.8073	4.82356	23.4225	21.3231	32.2221	13.7725	22.0851
Arl2	0	3.12219	15.6772	0	0	2.37993	0	4.10105	13.1611	0	13.7434	0	0	7.48605	4.54389	9.29081	0	0	0
Arl2bp	7.80548	3.67369	8.9437	12.0478	31.4428	0.872826	7.02239	4.2113	19.8574	3.01828	5.88034	20.1993	11.506	0.53384	5.83255	0	28.7167	24.497	0
Arl3	92.841	37.9582	124.302	17.3645	43.1605	64.338	53.7879	39.0198	72.7413	50.7116	33.9014	21.1733	29.9253	19.7852	33.6259	158.556	141.907	38.7374	7.49697
Arl4a	38.349	17.1044	11.332	9.37327	10.251	22.1181	7.30544	20.033	6.11381	7.085	12.0256	23.5116	19.0611	3.41759	40.451	5.39277	12.6166	10.9779	67.1773
Arl5a	2.405	4.42481	2.17822	5.08598	3.40349	2.32416	0.0684117	1.68663	5.15866	4.93986	3.81906	3.81635	4.95558	4.16051	6.81845	0	0	3.81837	0
Arl5b	11.489	10.0027	5.68593	0.851039	0.987144	6.08331	0	15.7995	11.4449	4.09358	3.32303	5.88035	5.47547	6.03355	2.19735	3.65849	0	4.4299	3.42933
Arl6	0	5.44088	1.51777	1.36303	9.48608	7.1098	0	6.67023	0	13.9321	5.32218	3.324	13.1543	10.8713	7.91839	0	0	1.3303	0
Arl6ip1	34.7088	105.16	75.5088	46.7988	109.674	54.5236	152.979	119.628	108.548	76.3754	130.524	71.6208	100.238	162.507	62.8823	163.257	89.9883	67.1145	82.9846
Arl6ip4	39.924	13.1987	67.2338	58.654	9.00455	46.2424	53.9971	33.1658	51.0958	13.4842	45.4682	59.95	62.4329	37.6086	43.4283	44.4962	101.589	33.674	67.7772
Arl6ip6	37.546	13.55	8.89378	25.5585	15.2862	18.4006	0	31.1758	9.98136	27.8533	18.7121	12.1737	18.3068	11.4666	15.4667	16.8061	45.6903	13.252	20.5176
Arl8a	0	0.797058	1.33407	1.19805	2.08449	0.520772	0	0	0	1.44069	0	5.11294	0	0	0	7.72539	2.01575	1.16929	0
Arl8b	111.181	87.567	75.2208	76.6051	47.2555	83.0453	103.388	77.4106	92.7864	87.5135	62.5429	73.4526	71.4097	127.752	90.3547	85.6374	59.7578	63.2112	21.0468
Armc1	34.8422	18.2823	10.8455	25.0451	19.367	32.8616	81.6284	33.3157	50.7954	44.3394	19.6944	41.9905	20.5617	15.1666	14.8192	34.7866	12.8758	6.11095	36.7942
Armc10	9.33581	4.71507	23.6754	24.299	10.5694	14.5232	0	12.6226	4.18433	4.26126	18.7783	11.1108	12.2138	32.8391	1.96059	0	1.70348	13.8341	4.58975
Armc2	0.378903	1.25481	0.466718	5.23918	1.4585	1.33606	0.146582	0.830213	0.329947	3.78014	2.86402	1.53321	1.26406	0.66859	1.62328	0.142247	0	1.63629	0.316676
Armc5	0	1.0615	1.18445	3.19106	3.7014	0	0	1.36331	5.59975	5.75599	1.55751	3.2425	6.73669	6.50425	1.0299	4.03114	0	0.519075	0
Armc6	28.1788	13.5783	25.8255	28.7588	37.1243	9.40929	0	12.2145	0.639009	8.92467	1.81119	19.7958	14.5487	28.6102	3.59294	0	7.80437	22.6357	0
Armc7	17.5402	11.1592	19.1823	45.3332	18.93	20.231	18.2324	34.6504	6.8697	17.4446	18.5862	9.94982	13.6719	22.6584	19.313	48.1048	32.0351	5.30938	2.05508
Armc8	0	0.987331	1.65253	2.37448	3.61493	5.89183	0	0.795416	5.05273	7.85228	3.76659	3.25723	4.83378	5.52373	4.02336	3.49206	16.9792	0.869053	0
Armc9	0	1.16147	5.18398	6.01329	5.39999	4.04728	3.73114	1.67251	0.381752	0.699787	3.40838	2.12872	3.74407	1.65027	1.50253	7.10992	7.83288	4.54368	1.46559
Armcx4	0.122741	0.52692	0	0	0	0.0655758	0.316557	0.342763	0.0445342	0.136059	1.32538	0.551848	0.409475	0	1.31461	0.0255995	2.28441	0.883424	0
Armcx5	5.7442	27.6219	15.2766	24.5499	15.0756	20.0874	0	17.7517	27.0705	16.9317	21.1455	21.1304	9.58159	19.5806	18.1772	38.5552	14.5785	20.4369	29.4596
Arnt	32.4034	13.0412	14.5517	55.5394	17.0528	13.6602	26.4422	32.4106	31.6427	23.2914	25.9689	7.39816	12.3865	13.8972	9.94164	18.9019	3.14104	27.3307	6.34729
Arntl	7.35318	3.96528	1.56161	18.5818	4.88005	9.14396	0	9.64075	9.17685	3.37284	0.68449	16.6726	13.9572	4.84697	5.43141	11.1848	0	8.21238	0
Arntl2	3.3901	3.11861	1.30493	0.585945	18.3507	1.3584	0	3.82325	13.0306	0.704613	9.15171	7.85915	3.53428	0	0	10.6059	5.91518	0	0
Arpc1a	129.314	154.197	161.572	106.577	122.877	152.749	67.3605	114.754	89.5844	159.816	137.881	160.485	164.197	151.574	111.895	266.267	174.997	136.602	55.2996
Arpc1b	33.7534	26.2397	32.2068	19.063	6.86227	12.9534	0	44.5764	111.127	21.3428	23.1005	46.4888	34.8916	60.1185	25.4587	67.6713	0	37.2107	58.6054
Arpc2	81.4913	116.376	103.79	67.6717	106.634	117.293	311.015	131.662	150.769	127.439	99.7118	98.8624	111.672	110.663	140.934	103.567	201.938	81.001	163.034
Arpc3	188.249	248.762	136.556	63.7215	196.635	227.163	55.0821	165.863	191.894	130.121	140.837	180.319	277.024	185.393	190.913	263.048	210.379	239.379	519.598
Arpc4	12.5001	57.0474	14.9972	21.9981	20.3088	19.5146	0.314013	14.3327	19.791	24.8336	35.0594	51.4568	17.3306	66.8393	10.4323	16.3536	30.214	29.795	20.3517
Arpc5	98.9217	53.2769	51.4681	46.7582	33.6638	48.2815	322.353	53.4791	50.3473	67.2149	50.3658	44.5629	75.8574	32.0068	33.3043	82.2024	43.405	63.9948	69.0318
Arpc5l	103.263	51.7661	153.635	52.1403	106.071	124.132	202.547	128.234	111.928	158.197	40.7183	113.46	107.413	76.7747	83.8814	90.0205	51.2866	126.83	203.639
Arpp19	25.3028	16.228	20.3024	9.60904	12.0032	25.2755	40.3265	18.3157	26.1842	18.0734	17.7981	24.0343	17.5364	14.411	36.261	10.1458	10.7783	15.871	52.1237
Arrb1	0	0.476868	5.10817	0.143355	1.49654	0.249256	0	2.77274	0.0282127	6.37837	6.71709	6.81718	4.15049	1.67696	0	8.6277	1.44719	3.0781	0
Arrb2	1.28011	2.3552	11.8259	0	0	4.44545	0	1.51242	4.2963	0.709506	2.30382	8.63316	7.8294	2.50979	15.9956	0	7.94167	0	0
Arrdc1	178.927	164.598	151.201	211.158	230.246	194.078	56.5428	163.442	226.806	176.432	94.3576	154.344	127.713	112.584	102.504	307.743	123.912	115.679	134.761
Arrdc2	0	5.49345	10.6464	26.0753	13.6105	22.1652	0.303974	6.88659	45.7575	4.70343	13.5754	4.2393	16.2522	39.2837	15.1482	8.06289	40.9473	16.1179	0
Arrdc3	0	2.98517	7.21701	2.49277	3.46973	0	0	2.32359	0	1.79857	2.92004	0	0.300716	29.6904	0.965437	0	0	1.94634	0
Arrdc5	0	6.42326	0	0	0	6.15524	0	19.349	0	4.64404	3.76988	0	1.1647	0	11.2177	25.558	0	7.53838	0
Arsb	4.99081	1.19029	0	0	0	0.518466	0	1.78682	0.553306	0.614704	0.498996	0.311651	0	1.90263	0	2.08182	0.860066	1.99562	0
Arsk	0	1.66931	5.58798	0	2.91041	0.403954	0	0	9.6566	0.335255	0	3.39944	1.68161	0	0	4.60472	0	0	0
Art2a-ps	0.879888	1.07923	1.80635	0	0	3.05559	13.0484	1.32308	5.108	1.95072	0	5.93401	1.95693	0.862553	0	0	21.8349	1.58324	0
Art3	0	1.30191	2.90541	0	0	0.756114	0	4.1042	17.0738	6.27525	1.27351	5.56764	0.786902	6.93685	2.52632	6.78897	0	3.81983	0
Art5	0	4.35313	3.97418	30.3365	4.13978	16.548	4.57664	18.9904	10.4188	9.29892	8.12922	23.2098	15.0691	15.8143	11.5188	21.5335	28.0229	34.8331	0
Arv1	22.7849	30.8581	11.694	35.0058	42.6344	19.0205	102.225	28.5513	19.8065	50.5144	35.8802	9.60392	20.0589	18.6134	13.5576	0	44.1734	17.0827	25.1261
Arvcf	4.38707	5.13639	2.45628	4.4117	1.53518	3.19614	0	2.46737	0	10.0798	4.30657	1.88278	1.59662	14.544	0.854314	8.58428	0	7.31983	0
Asah1	10.1545	22.9012	4.0348	7.6998	6.30439	43.7074	0	46.8631	51.6998	16.3398	40.6765	16.5683	25.6804	45.2766	7.01668	31.4607	0	23.871	0
Asap1	2.41383	6.21747	6.44207	2.0026	10.8401	6.12569	0	3.88892	0	6.42179	6.95066	11.124	4.02639	2.83954	8.61772	1.61102	0.748757	1.30301	4.70729
Asap2	0.0649186	1.55271	0	0.179529	0	0.98848	0	0.209181	0.247322	0.431775	0.350501	0.437815	0.216575	0.954595	2.08592	0.203097	0	0.350437	0.271285
Asap3	0.462327	1.57969	1.22031	0.913243	1.90673	1.64081	1.78856	1.91534	0.682968	5.93026	2.49614	1.33627	3.08473	0.194237	4.24433	1.07446	0.614619	4.27832	0.551998
Asb1	0.78932	0.111709	1.12183	2.01491	1.75286	1.21645	0.469778	1.64339	0.0991348	0.40383	0.327816	3.6853	0.607672	0	0.650303	0.0379904	0	0	0.253726
Asb13	57.498	22.0747	19.1934	36.6278	10.4964	47.9516	49.129	17.1714	51.1375	18.1365	30.2865	18.9156	31.1901	27.4953	21.6958	47.9684	29.0009	16.8228	80.0918
Asb3	0	5.25811	7.74462	0.316138	3.30027	5.40516	0	0.368353	6.03502	0	1.23442	3.85481	1.52549	9.07727	0	0	5.31907	4.31967	0
Asb4	0	0.206483	2.76479	1.86218	0	1.79879	0.976881	3.4716	0	0.746439	1.21187	3.7844	2.62085	0.660109	1.20202	0	0	0.605824	0
Asb6	14.6562	5.45719	4.29831	2.89506	13.4323	11.3259	0	0.224882	0	6.38253	1.88405	1.17669	7.567	44.6417	9.34368	0	19.484	7.53481	0
Asb7	0	0.670917	0	0	0	2.16255	0	0.611006	0	5.8209	2.75638	0	0.243309	0.64346	0.781135	0	0	1.57478	0
Asb8	27.9984	13.3992	18.9381	11.189	10.9019	13.0995	0	23.3624	18.3209	9.14945	26.2137	14.189	2.15966	22.37	10.4003	10.2276	15.0606	6.11542	0
Ascc1	26.4005	12.4655	37.4114	14.8603	15.738	15.5402	16.4949	7.22699	14.4955	23.3085	21.4439	22.0589	3.89711	8.93218	35.0323	42.5394	93.4883	23.9623	25.3842
Ascc2	47.8355	24.7363	26.1487	57.5328	10.8953	32.6641	34.0821	21.889	20.0264	35.7689	22.1591	29.1108	35.4106	47.448	13.6421	25.68	0	30.5587	7.68835
Ascc3	11.5873	9.61608	8.80659	5.72701	14.7093	18.4929	9.15606	16.2374	17.5772	16.2333	9.31756	7.98079	17.6009	13.1958	17.4274	6.50969	9.6358	2.92784	7.00566
Asf1a	50.8573	26.4231	14.5684	0.934504	17.8853	34.1218	181.712	33.4277	43.4034	39.3317	19.1569	30.766	60.8764	37.2673	23.5253	20.2979	1.57232	22.8017	48.0122
Asf1b	144.564	60.2365	15.62	118.596	53.2502	129.71	323.559	186.623	106.285	61.3397	60.9971	74.6371	37.6901	49.4989	41.9805	172.828	66.5134	102.058	65.5176
Ash1l	3.63112	3.85191	4.2309	6.69443	2.2036	4.8237	5.22029	4.13195	11.1096	10.1172	4.94533	5.62572	4.25618	3.9444	8.40881	4.42115	2.43535	7.76982	7.51859
Ash2l	95.7935	47.4296	18.042	7.6962	7.04766	33.5714	48.5899	84.293	80.5943	31.1743	56.9391	26.6712	43.0011	88.7371	28.2382	56.5467	57.2482	33.9991	11.6297
Asl	16.3962	9.75966	10.3951	3.33402	2.32034	1.54586	0	18.1803	23.6212	4.81109	11.7165	8.9437	12.066	7.80021	10.33	11.1642	20.1944	1.30159	0
Asna1	143.291	69.2913	74.2968	122.052	56.6288	53.7613	41.5467	57.2637	62.4525	136.986	93.7265	44.6471	95.2139	155.755	72.481	106.778	109.523	100.063	228.696
Asns	0	0	4.71319	0	0	1.68654	0	3.57552	14.3692	27.3581	4.1318	0.645135	0	12.3783	2.04911	4.66861	0	2.06552	0
Asnsd1	53.8494	14.0714	11.5356	51.3657	22.5304	23.7662	6.18926	32.0874	2.71836	58.6541	24.4388	12.1054	15.1007	26.6238	10.0304	31.3495	21.7875	18.5364	0
Aspg	31.5774	27.3106	32.4131	66.8003	0	13.5181	0	16.9581	10.9431	21.9895	21.8576	24.1172	17.1073	32.5428	14.4533	19.5046	0	17.4829	2.8196
Asph	1.40944	1.48967	2.77035	1.9074	1.4429	4.44595	1.79818	1.00492	5.6307	4.98628	2.26671	2.52801	5.50236	1.58745	0	2.38295	0	1.94254	0
Aspm	0.298944	7.63135	5.98369	7.54376	3.23638	6.49838	7.80634	10.7644	3.39635	10.9356	5.04383	4.66222	6.1085	3.51666	3.20181	13.2337	6.60706	3.83261	2.81079
Aspscr1	0	22.1144	18.2035	55.0369	17.0658	33.1613	0	12.5714	5.6838	34.0745	18.0858	19.9333	46.0155	84.0263	14.7731	39.823	69.6796	29.7828	8.23425
Aste1	0	13.931	17.6887	63.541	16.3319	23.0168	0	8.83381	2.06049	7.38047	21.1455	13.6467	23.954	13.0538	1.39824	18.379	6.07437	12.685	0.545548
Astl	0	0.285358	0.95523	11.5809	5.97021	0	0	1.69919	0	3.09472	0	4.70701	1.03486	2.28067	3.32237	13.8775	0	6.69796	0
Asxl1	2.15437	16.5661	10.5466	5.49949	14.3528	11.9084	16.1879	14.8092	27.599	14.5124	5.36844	9.49984	7.18717	3.57403	37.2736	8.05332	6.68271	6.56022	3.00092
Asxl2	6.92636	11.5224	7.40768	7.79942	12.3728	18.1146	11.4722	18.6563	3.61163	6.34461	9.85284	6.15364	13.5598	10.6118	5.77481	9.54993	7.71921	8.28382	9.53251
Asz1	0	0.389826	0	0	8.15585	9.16919	0	4.64251	7.03424	4.93229	2.28793	2.85787	0.706855	20.563	2.26933	0	0	12.5813	0
Atad1	68.4135	42.1976	43.5874	87.3481	23.9631	53.1456	79.8556	37.1626	70.6158	58.403	19.813	37.5648	35.4156	31.2203	25.2668	41.4941	13.4159	43.1561	19.7165
Atad2	46.5788	31.7485	14.783	12.5582	26.8441	35.9242	26.8535	48.9974	30.152	33.8705	24.8681	29.5317	42.8516	10.4932	27.7926	47.2477	19.3183	42.373	26.8383
Atad2b	22.0239	33.5716	19.8977	15.2265	24.084	28.6991	41.9847	17.2722	31.6996	12.7112	18.9173	20.8679	17.4576	13.7837	23.8809	19.4177	27.9478	23.3353	18.2548
Atad3a	73.9175	33.6484	41.3004	173.226	48.399	57.8934	0	81.8149	21.8151	66.395	65.0059	50.8782	24.9138	80.2303	16.3234	23.3634	78.005	42.7809	0
Atad5	14.4488	8.67459	16.2363	13.0387	11.221	9.99465	23.3883	9.89947	16.9691	7.4182	6.29558	7.86387	2.53698	4.92018	10.8598	5.55123	10.851	8.48379	5.72015
Atat1	15.8872	9.01482	39.3214	20.5305	20.0037	10.7091	42.7931	8.89876	8.00009	9.87536	13.628	8.01079	14.3648	2.18331	11.1319	9.56898	5.52687	11.221	19.2346
Atcay	0	5.90304	0.617509	0.277276	3.85944	5.38353	0	6.84913	19.3719	3.66774	7.57872	2.70476	1.67246	0	0	9.66123	5.59826	1.08248	0
Ate1	9.99256	2.76461	9.25446	0.62332	7.23007	7.58649	0.0726639	13.2181	12.3489	3.49794	14.1976	5.32029	16.5427	3.9772	4.82817	12.3636	14.6825	13.3838	29.1988
Atf1	108.592	113.875	116.99	206.623	123.388	120.007	164.579	70.8988	130.435	111.601	95.7216	82.736	83.9667	157.351	64.426	124.699	179.716	83.7411	54.9043
Atf2	46.9894	49.8094	43.0115	70.3381	39.8256	52.0979	127.081	38.3385	25.3861	69.3869	36.7748	41.2841	48.3227	39.3021	22.1626	46.9339	8.82573	52.1269	11.1692
Atf4	82.4973	104.989	82.9256	94.5664	121.345	58.5765	20.0501	51.7872	35.7097	134.33	48.4643	88.6438	99.8202	160.906	84.6954	101.231	127.288	35.7647	18.7555
Atf6	5.53281	2.18131	0.60849	7.92357	0.950769	3.95889	0.143332	4.04309	2.28529	9.03544	3.20058	2.16552	1.15362	2.90561	0.529095	5.50189	0	2.13333	0.206435
Atf6b	16.7579	10.456	17.9493	40.7012	28.0458	14.9477	9.16068	11.8324	5.55155	11.6303	23.6027	14.2498	23.3346	10.2852	23.4109	22.8854	12.2044	22.8118	3.04472
Atf7	0.904244	4.04031	4.77347	8.5736	4.97238	6.00427	12.2435	6.41003	0.281218	0	11.1591	8.27622	4.30949	4.93868	9.68481	0.080826	0	4.88119	0.539813
Atf7ip	29.8066	27.4195	23.072	75.2215	36.05	33.8069	44.5801	44.6624	52.2121	50.6443	12.7511	31.3059	29.0705	22.2738	9.59466	54.8795	15.1571	23.2995	15.995
Atf7ip2	44.4252	44.2088	30.9742	11.9765	38.9868	39.4085	5.80983	62.8405	22.8857	29.7331	23.3821	59.8269	56.8591	9.44952	23.9402	50.8732	11.7003	33.1814	17.5138
Atg10	14.8936	0.421564	0	0.633651	0	2.20349	0.221605	3.69154	0	0	4.94841	1.54528	6.87965	2.69541	2.45409	1.86377	0	0	7.66005
Atg12	54.7388	26.9468	32.8013	44.1857	24.2025	69.5947	33.7675	63.6871	83.5768	31.487	36.7427	23.9456	28.1324	78.3151	26.9369	89.7902	16.5207	52.7082	24.7292
Atg13	47.8769	23.3503	20.9709	92.4524	13.9012	24.7243	1.89607	29.5904	23.8667	40.8332	31.1973	25.3993	34.0786	50.0694	12.1565	30.6666	22.0847	33.9765	15.5227
Atg14	88.7764	77.2444	78.2959	186.124	61.6829	127.478	68.3987	120.687	159.426	59.3296	89.4022	76.7303	115.829	115.303	53.7774	140.305	30.8186	126.87	108.482
Atg16l1	40.6932	33.7015	21.4206	165.115	41.2794	42.9241	46.6445	52.8968	48.08	47.0362	33.8009	54.731	49.8933	45.6877	31.0427	68.3328	24.814	51.9437	14.5342
Atg16l2	27.5994	8.77648	2.0985	0.471139	0	7.37264	0	11.6378	10.7557	0	13.7973	12.0641	6.8203	24.0495	3.64939	55.644	9.51239	12.8752	47.6996
Atg2a	5.69873	9.52183	2.86509	8.84463	2.79795	6.19796	0	15.6268	5.09534	9.08884	18.2096	11.7651	11.6397	26.5072	12.4563	14.7357	1.62341	5.02242	7.77604
Atg2b	4.74795	7.66851	7.36622	8.61982	2.09268	8.88795	4.55692	10.1603	5.0103	11.3298	9.19714	11.1216	7.98026	6.71515	9.70467	2.44919	0	9.58676	3.9379
Atg3	347.062	116.587	168.066	100.283	10.5746	154.844	414.66	245.849	191.877	143.128	156.234	147.6	171.689	178.281	92.1937	192.861	209.632	255.069	338.28
Atg4b	139.185	30.4364	39.0687	84.2741	32.318	55.3224	0	83.0434	50.5684	109.201	49.6953	59.9777	61.8284	186.192	38.6338	74.402	59.032	70.5006	43.6615
Atg4d	8.12502	6.13964	4.46789	13.6421	6.9811	8.60426	0	25.2454	19.5832	4.82498	11.7503	10.7634	13.0689	49.0698	7.76985	30.8659	12.1516	10.1817	6.06307
Atg5	130.728	44.7007	74.3345	40.3136	67.8787	39.0669	55.0306	53.942	50.7594	47.9568	43.1613	54.4417	42.8801	37.8005	30.2192	43.0559	81.6858	25.3843	83.8437
Atg7	53.3858	17.155	29.839	38.4257	7.91722	27.1057	7.16129	23.6822	22.2888	17.3279	14.313	12.0218	20.4327	79.0388	17.6235	44.7284	15.3123	13.3235	0.764011
Atg9a	57.8868	81.8137	75.4045	82.3436	50.8982	59.891	0	110.272	66.1544	93.1572	109.467	129.8	131.685	215.751	44.0602	61.6529	47.3968	143.285	12.2792
Atic	47.5844	6.49461	7.82659	5.85721	10.8703	3.73416	0	11.6473	19.5961	3.7565	11.4353	4.7613	12.2475	9.96611	9.07385	1.41357	26.2796	9.90874	8.26074
Atl1	0	2.64772	0.805742	0	7.55386	0.629067	0	0	0	0	0	3.52924	0	1.53901	0	0	3.65238	0.706222	1.64013
Atl2	43.7391	25.136	26.3729	32.9886	8.83024	37.9936	27.0182	53.0235	8.93376	14.9185	9.90845	9.28255	11.9047	13.7927	10.9199	24.3053	18.9757	20.914	43.0319
Atl3	39.4044	20.4532	21.0145	28.6124	15.888	13.4076	13.2533	24.6135	22.8834	35.3222	12.1825	20.599	14.8715	7.76877	10.0204	35.7431	10.7549	25.5488	9.88908
Atm	9.64516	5.95295	3.41612	5.02784	2.96539	5.87742	5.96058	4.5476	6.57425	3.99658	3.8266	5.50721	3.18687	5.34684	6.60086	5.32155	7.16901	4.65761	7.46877
Atmin	9.90284	26.7035	44.2291	38.8836	25.4609	17.3261	0.438665	19.8274	16.9504	15.5861	15.9174	17.5885	29.7584	22.4538	42.9112	16.7912	11.9589	24.0758	0
Atn1	6.12219	5.24615	7.74766	0.463851	4.03525	3.29325	0	3.02659	2.41911	16.4549	12.6783	8.20111	14.5487	24.1707	7.18587	5.71971	6.2435	6.79072	0.700922
Atox1	133.833	241.585	383.614	11.6386	72.8999	84.9929	126.995	144.831	83.8327	212.735	318.116	190.166	174.099	42.082	477.803	137.458	164.491	140.854	242.702
Atp10b	0.160084	0.785406	0	0.442703	2.05401	0.51316	0.670908	0.618986	0.0580833	1.41963	0.576204	1.79936	3.38235	0.78465	1.71456	3.07169	0	0.864148	0
Atp10d	2.98693	0.785066	0.750854	0	0	1.56324	0	0.707105	6.30345	1.62173	5.59498	0	2.03361	1.61344	1.30577	0	3.40357	1.97434	0
Atp11a	9.11404	13.2142	9.45694	13.1501	7.14993	6.70849	7.80862	16.7585	5.71511	4.77694	4.54634	5.51186	3.13968	1.60238	7.42724	20.3001	4.60943	5.88243	11.1775
Atp11b	7.57963	5.99645	6.53539	3.35376	5.83519	10.6907	5.57128	11.5277	6.35278	14.8716	5.72923	12.2682	8.09163	15.1578	8.9299	22.7168	0	8.59227	4.43437
Atp11c	13.1081	7.17893	3.00391	3.87788	2.93352	2.98041	0.0589651	3.49682	19.6767	5.87974	6.25425	5.5508	6.91542	1.9723	1.30598	12.3216	6.24092	2.63289	11.2101
Atp13a1	8.75999	13.6907	15.0831	41.6778	10.8772	15.2481	0	21.8527	10.9706	17.5415	12.714	11.4344	14.7692	23.8231	14.1239	6.01152	0	11.1862	12.9894
Atp13a2	0.255609	3.60546	1.04949	7.30434	1.63984	2.25327	0.329616	5.05155	0.510085	7.93361	9.66037	5.74613	2.5582	2.50573	12.7758	0.586423	13.479	5.05927	0.7121
Atp13a3	88.5239	67.6533	52.1901	33.199	49.0255	83.1097	124.35	84.451	82.604	60.8904	65.0881	73.1379	65.1227	47.1727	47.5414	99.8582	25.8167	56.0907	33.7256
Atp1a1	12.4484	18.3224	22.6935	4.40646	1.91669	14.6848	0	12.5789	27.4795	22.8514	20.4319	23.171	28.5721	59.7468	22.3991	17.3849	10.1942	13.9772	6.24241
Atp1a2	1.18411	5.0107	0.364635	0.491189	5.69744	3.41617	10.765	3.24312	1.22445	2.36267	8.95036	3.39392	5.33291	0.870587	12.0482	0.666805	1.10191	5.75275	0.989643
Atp1a3	1.13642	6.44669	5.83247	0.261892	7.29061	0.910716	0	3.90588	7.26727	1.57466	3.57911	6.06738	5.05493	5.84866	21.3001	6.93277	0.881275	1.02242	0
Atp1b1	2.89215	5.32107	13.1247	2.52571	14.6482	0.487946	0	9.71146	1.07698	0	4.93104	6.15941	8.12504	0.895318	17.9335	6.47649	7.08258	11.5037	9.54146
Atp1b2	0	6.87695	0.767348	4.8238	2.39797	2.29651	4.57903	3.05114	0	2.48603	3.36346	2.94093	3.74091	4.76343	0	13.5647	0	5.38055	0
Atp1b3	309.275	399.347	281.498	219.389	207.326	278.831	344.488	330.884	356.587	389.704	323.958	255.968	315.711	284.233	127.236	306.772	163.015	304.335	239.803
Atp2a1	0	3.74641	0	1.77827	0	1.03065	0	3.4533	0	0.356403	1.15727	0.722776	0.715074	0.945549	2.29572	0	0	6.94232	0
Atp2a2	12.171	30.3308	28.9524	19.7676	15.4926	28.384	11.5221	17.1395	33.2604	16.7039	12.8643	17.1547	15.6829	21.0217	43.4523	21.0329	9.58827	10.7763	7.80405
Atp2b1	1.55122	5.32743	0.955364	3.00287	3.48311	6.63005	2.05035	7.96401	11.735	0.687813	5.58344	5.57947	2.76001	2.12892	3.32284	1.35883	1.92471	2.51209	7.34661
Atp2c1	7.49108	15.972	21.1277	19.1673	37.7282	11.7261	19.5682	16.0166	34.6354	14.6676	11.7177	21.2468	13.0794	9.26516	5.24885	14.4995	7.16651	9.44803	4.09586
Atp5a1	171.522	130.023	141.036	253.733	100.698	123.236	58.9625	213.741	142.542	195.176	108.081	150.347	188.208	431.729	74.7171	269.487	97.3778	144.901	94.4276
Atp5b	523.48	420.551	414.481	601.743	430.493	497.503	202.286	496.923	469.213	570.928	491.533	416.817	575.363	909.391	369.856	582.279	359.696	504.153	325.508
Atp5c1	246.192	182.01	191.738	109.318	149.796	215.187	297.333	135.953	135.884	180.498	181.356	182.332	218.654	306.596	103.103	185.439	261.122	129.359	558.905
Atp5d	109.691	93.2567	141.454	83.2281	99.0791	83.1453	2.68092	63.2886	79.7423	64.5277	183.87	61.4243	103.044	345.882	97.5496	130.329	176.883	134.671	370.677
Atp5e	161.183	173.67	422.306	49.2533	248.517	148.439	161.917	87.804	143.459	192.492	254.822	168.159	207.959	60.235	324.284	147.099	182.313	177.862	535.87
Atp5f1	296.762	204.98	308.774	152.652	192.497	229.908	136.16	243.299	360.231	291.35	187.293	228.826	257.643	278.504	130.175	309.735	214.425	218.696	437.005
Atp5g1	782.793	875.221	1430.88	251.362	797.028	633.451	1013.82	814.038	811.379	896.92	1027.35	792.023	1034.39	367.239	996.258	799.133	1501.96	912.526	3200.17
Atp5g2	90.0314	125.805	122.829	31.5161	109.669	42.4683	40.2303	30.1115	58.9231	92.8521	86.1421	84.5436	96.9495	80.4374	54.9269	56.6889	53.0263	73.8225	40.4802
Atp5g3	57.0113	88.9078	80.2562	4.50461	36.5752	29.5887	0	11.8969	0.295506	5.41691	61.5618	40.2796	85.1349	33.5329	186.092	11.2111	85.8964	84.9983	326.731
Atp5h	458.593	382.871	514.243	117.23	389.392	385.014	321.154	351	338.726	339.614	360.647	322.706	507.827	183.223	509.058	453.719	687.356	305.107	1344.69
Atp5j	314.199	265.771	305.54	67.2523	248.065	222.173	207.916	225.05	238.502	320.255	315.118	267.332	368.329	201.684	546.975	343.886	303.25	257.299	851.613
Atp5j2	313.797	530.408	590.256	68.3971	193.381	221.744	200.332	210.193	267.111	249.318	450.678	409.179	435.761	86.3747	604.299	354.479	481.895	429.735	616.897
Atp5k	325.745	515.691	637.629	41.8991	230.85	217.541	142.869	196.091	178.66	335.898	402.189	323.566	539.146	96.541	919.546	344.436	328.981	340.776	638.411
Atp5l	242.189	288.243	296.548	21.8616	62.242	123.825	82.0161	81.0483	130.246	191.193	368.61	317.458	354.833	181.762	554.195	88.1341	147.13	442.252	234.247
Atp5o	344.318	280.281	323.528	101.69	238.971	188.293	504.821	136.644	108.382	161.988	255.258	228.667	200.74	155.893	209.707	253.387	159.986	224.277	830.183
Atp5s	41.2119	19.6409	10.7031	24.7162	21.5018	33.0269	31.9345	25.7586	3.10769	18.989	18.7656	12.5573	8.28234	9.49157	13.2951	20.9707	27.7237	10.7213	31.1238
Atp5sl	12.6543	9.65345	11.4052	17.9242	14.8505	5.07054	0	8.0555	18.6455	3.59238	8.33192	5.72412	2.57415	16.7922	4.95852	0.482791	0	1.66608	0
Atp6ap1	89.4314	53.9167	16.5963	89.4255	12.9659	48.7245	55.219	129.268	31.2569	78.972	100.934	31.8035	86.5276	206.048	37.8809	218.243	26.644	110.916	46.4511
Atp6ap2	24.7546	99.1092	55.6139	38.319	22.4734	50.0321	0	85.5836	52.1111	94.7478	73.9712	71.9235	104.918	258.695	75.0374	194.926	36.2205	100.011	48.1446
Atp6v0a1	0.640852	1.3475	0	0	2.64301	0.513574	0	0.471989	1.94321	2.13116	3.9543	2.77839	2.74878	16.1544	2.94162	5.78555	7.66755	4.94197	0
Atp6v0a2	0	13.3708	6.04843	45.6269	5.67042	17.7869	0	13.9236	0	26.7805	11.6651	21.1942	9.82894	21.3727	8.41478	32.8135	12.7947	18.0246	0
Atp6v0a4	4.04025	3.30373	8.29436	1.24145	0	8.81408	0	6.14762	22.1722	5.97151	6.66529	10.5963	5.99052	38.6164	1.20202	29.493	3.13315	8.48154	11.7247
Atp6v0b	65.5172	49.7145	93.4677	52.2056	10.6861	60.8108	0	94.2239	98.3099	88.6284	147.888	28.7078	45.6901	237.311	35.6805	248.743	20.6675	89.9156	133.026
Atp6v0d1	40.1277	83.8957	137.611	66.2042	59.2396	42.2074	64.3884	62.8865	24.6933	103.875	78.7828	70.731	115.615	132.763	46.3971	71.0435	10.6085	78.7684	47.6384
Atp6v0e	414.526	401.354	621.843	260.009	628.441	328.115	814.358	383.244	399.029	183.288	355.089	395.13	332.204	321.455	510.942	780.42	939.592	495.033	1710.95
Atp6v1a	24.7588	27.5032	23.592	79.0625	19.7799	37.6615	0	54.1285	33.255	20.817	51.4523	44.4216	32.7274	102.213	29.0194	78.8021	8.69438	21.6867	0.780855
Atp6v1b2	31.8772	23.2615	17.3959	63.2333	27.1812	32.5525	57.3673	53.0476	60.7583	60.3844	20.3334	25.8522	26.4742	45.4894	5.76233	41.7424	26.2849	18.8776	15.7379
Atp6v1c1	87.3358	58.8417	84.4163	91.8465	30.4387	74.9191	48.2667	86.066	142.214	116.291	80.6445	59.8478	58.0376	145.735	31.9956	154.701	62.1404	79.6812	17.624
Atp6v1c2	0	1.69893	5.68712	4.46889	0	6.10514	13.1729	10.414	4.14616	0	0	16.3473	3.0806	18.3307	19.7803	8.23332	32.2242	4.98468	15.4352
Atp6v1d	37.1288	108.72	170.696	66.5235	83.0335	121.743	317.871	144.237	159.808	63.4751	84.702	67.8897	117.759	130.723	182.029	139.879	165.457	97.3895	409.741
Atp6v1e1	128.607	79.4351	113.152	98.2285	70.7202	96.9297	24.8764	86.234	160.986	43.7867	100.847	41.3015	110.326	166.597	42.6348	227.612	219.412	59.5056	322.457
Atp6v1f	4.6447	7.47729	10.7272	0	11.1742	1.86111	0	21.3267	0	44.4073	84.6353	11.7465	7.74758	61.4681	31.0916	25.7923	0	28.2066	0
Atp6v1g1	34.405	31.0291	97.6371	17.7231	29.2133	41.8984	176.487	29.3452	75.817	15.7039	81.9509	42.0837	36.0089	60.5105	65.0279	66.4807	21.9722	21.8496	190.288
Atp6v1h	60.637	14.074	8.04356	14.9629	7.18177	39.9219	64.9606	41.2411	25.2842	17.3728	47.3448	46.5561	34.8563	74.6231	13.9881	40.8589	22.5711	16.1144	21.0511
Atp7a	7.87492	5.07931	2.50862	6.25794	0.871052	17.4094	1.13806	7.3207	8.424	4.81621	12.9507	10.988	14.6456	9.31697	9.20993	11.8652	6.73862	11.7268	9.26722
Atp8a1	0	0.0822377	0.275289	0	0	0	0	0.576109	0.413558	0.297291	0.965323	0.301449	1.04383	2.36617	0	0.195774	0	0	0.186788
Atp8b1	0	0.526628	1.05772	0.949886	2.7545	1.51396	0	0	0	0	1.8545	0.19304	1.71884	1.51523	0.613142	0.501473	5.86007	0	0
Atp9a	0	21.3349	7.72088	33.8018	11.0586	14.1489	0	22.3517	38.4354	3.47415	13.537	21.1364	10.1071	28.5728	11.1891	26.0811	8.74957	11.8427	5.23874
Atp9b	0	2.99689	0	0	0	0.652691	0	3.84899	0	0	2.56507	2.05975	0.452845	4.19161	0	0	4.42114	1.46549	0
Atpaf1	25.1584	8.44232	24.3625	8.75145	12.1813	11.1587	44.991	6.83191	0	8.41907	18.7944	13.3388	11.6131	24.6627	1.69469	0	10.3071	2.5624	12.5631
Atpaf2	39.5784	50.2442	60.9389	82.6362	57.1303	95.3121	52.4412	74.6047	35.1109	51.9893	52.3534	70.7335	79.8826	64.5998	63.5851	64.139	42.3556	94.0052	88.4848
Atpif1	278.386	242.878	374.92	30.2648	250.123	179.792	336.716	217.752	296.692	266.132	288.05	198.354	200.805	90.5201	322.338	233.673	222.779	273.228	543.078
Atr	0.593603	0.16802	2.81221	5.68237	1.31823	3.36655	9.75974	0.147131	3.90164	0	4.43757	0.923836	1.52332	1.07429	0.489056	7.914	0	0.492973	0
Atrip	0	3.95585	4.41404	26.5589	17.9321	9.30466	0	7.02047	15.9926	2.86009	5.41737	3.38345	0	10.1172	0	0	0	5.41638	0
Atrn	0.12659	6.75424	4.1581	6.53479	2.84246	2.97582	0.857021	5.95532	0.734893	7.01629	6.83471	6.54527	6.89784	3.2265	8.135	2.2178	0.392675	3.8723	0
Atrnl1	5.71239	5.87314	6.89832	3.71701	2.15573	1.48107	5.30807	2.38201	0.335278	3.1661	6.04738	2.07731	3.73668	0.494104	2.39929	5.25621	3.12697	2.1162	0
Atrx	20.4418	44.9593	17.2887	15.5261	13.1605	37.0036	25.3046	33.2121	24.3858	54.8145	27.5918	37.8632	31.3365	51.5443	37.7749	45.577	19.4247	31.0837	20.0023
Atxn1	5.10936	6.3948	5.35161	6.15168	3.67924	8.30061	7.66438	2.26231	21.8109	10.5184	6.56806	7.1494	2.66695	1.22662	37.599	5.69789	5.4986	4.31536	1.30722
Atxn10	2.43248	17.9014	8.4269	22.2828	0	7.91932	0	19.5948	18.6996	19.7175	18.8789	21.0186	25.3593	35.7684	1.6283	37.5743	28.2953	26.2615	20.9652
Atxn1l	6.71116	16.5834	7.54246	9.07646	31.1127	6.90931	0	6.28221	8.45146	11.4034	8.99241	8.2592	6.21011	7.77948	6.29599	20.1069	5.01446	11.1062	0.204707
Atxn2	17.3125	21.083	17.2629	5.6996	33.3201	14.5347	19.2952	14.6633	17.4536	4.93481	12.0178	35.5828	22.2773	9.45549	19.4253	11.0903	8.43891	15.1307	0
Atxn2l	74.6667	145.401	145.957	125.866	244.281	54.4337	5.94589	65.819	37.2371	155.974	88.3357	149.796	126.036	160.389	123.196	56.1493	25.8371	82.9668	4.55807
Atxn3	32.6102	16.3173	17.2268	23.3944	7.87815	19.4635	35.5638	25.7635	35.6445	17.0155	13.9968	17.2535	21.6216	12.8406	14.6138	37.9055	10.7927	35.3539	23.9476
Atxn7	5.64954	14.5519	12.9236	19.7898	6.73108	12.4614	13.3216	9.5354	8.69712	24.5134	13.3629	11.9745	13.6419	9.49413	19.5934	15.9239	13.5189	7.55158	0
Atxn7l3	7.75735	17.3828	11.6377	14.3017	17.2269	10.3611	0	8.97282	9.30985	17.8596	12.8869	11.0668	8.62642	25.1534	23.434	9.9564	18.5099	22.548	7.89639
Atxn7l3b	8.91207	16.2083	14.5105	9.06513	18.7297	18.3067	7.82672	22.247	13.5476	10.5604	5.53069	14.1623	7.86006	9.33901	16.4572	21.4077	7.62612	8.84749	33.8176
Auh	7.67498	5.0431	16.8816	10.6124	10.5511	9.66533	61.5036	19.9609	11.1886	11.8501	25.1587	13.8644	11.8878	4.83671	5.87158	2.2296	7.65235	14.7965	0
Aup1	0	8.97812	34.5621	41.1596	9.39191	24.4417	0	20.5982	0	64.9121	52.6935	20.5687	30.9313	59.5573	23.5193	0.915992	0	25.0248	29.5686
Aurka	506.659	198.326	172.826	318.44	57.7331	309.41	0.187171	235.717	347.791	334.663	89.8597	154.663	252.442	311.894	107.784	268.7	408.815	212.072	282.246
Aurkaip1	52.4498	83.5949	26.2929	30.3586	49.8863	74.0462	119.149	45.0021	119.493	34.4788	49.392	74.0352	65.1078	60.9823	68.5868	92.1565	104.996	64.1978	147.819
Aurkb	23.9251	48.524	84.6972	74.4991	14.503	41.8192	0	48.1973	63.4653	23.1799	39.6675	24.7746	45.2503	93.0764	34.3009	38.8981	71.8768	58.9819	7.87239
Aurkc	145.623	108.018	97.8971	99.2602	115.957	38.0101	1.23978	62.4534	53.1622	81.8488	16.6105	81.2645	171.061	17.3416	27.4592	15.7207	221.881	125.94	216.416
Auts2	0.243389	2.79872	4.87169	5.88943	5.26987	2.19431	0.35309	4.27414	0.165579	5.26105	4.59927	5.33463	2.02992	3.57891	3.25849	1.18023	0	4.26997	1.01708
Aven	8.72599	13.8246	2.98564	5.36249	2.33254	8.93542	0	5.15476	12.1365	24.988	19.6301	2.45202	6.46905	18.5338	10.3843	0.151662	2.25562	13.0844	19.2452
Avl9	6.22628	5.47422	13.9133	8.99015	4.24187	14.3067	1.91843	25.4596	9.77604	6.23	8.92466	14.678	14.7055	5.99559	12.9831	18.8583	1.0255	6.54355	7.36812
Avpi1	95.1902	79.2273	67.4661	9.40154	3.63504	70.533	0	114.412	65.7865	27.6358	36.71	52.2235	78.1307	36.6594	36.4116	98.7942	31.6365	150.891	53.6694
Axin1	15.5118	30.1545	21.0295	21.3136	19.7152	29.1621	0.188707	30.8694	27.3443	17.8437	16.8552	20.0671	20.8297	12.3371	25.0773	44.5606	16.3415	14.219	36.2836
Axin2	7.44619	8.92076	13.3313	6.22549	12.4981	5.96732	2.3447	2.90149	7.86951	5.7587	7.94703	8.17494	3.75506	1.5278	4.63673	1.24603	0	4.67387	1.8091
Azi2	9.11448	4.26333	5.23285	5.98098	9.66296	14.2371	0.522927	10.7519	7.39874	5.65108	10.4258	5.46966	9.53432	13.6295	17.373	33.1541	3.59397	6.6713	10.6517
Azin1	111.966	85.529	47.8683	109.498	22.5794	98.5426	53.541	146.2	88.3525	60.9599	55.8194	79.6146	103.717	159.572	76.177	115.018	13.6468	93.0153	24.2064
B020004C17Rik	376.093	593.261	532.182	288.978	1081.45	331.748	401.861	221.25	328.694	512.001	386.415	424.295	385.223	21.3664	466.883	487.469	572.52	516.517	619.481
B020004J07Rik	71.1212	31.2532	13.7959	24.2626	79.0395	30.6671	0.902688	17.804	14.9344	11.1739	53.4159	45.9503	61.0293	1.09795	5.99793	23.3597	8.68558	67.5133	0
B020031M17Rik	16.7397	20.5322	29.4562	0	210.95	0	0	0	5.20602	9.27804	36.5821	28.2234	11.9669	0	12.8064	0	0	19.3634	0
B130006D01Rik	0	0.425531	0.712228	0	1.11286	0.834085	0.67107	0.447153	0.377633	0	0	0.389954	0.385799	0	2.47719	0.144716	0	0.624257	0.483258
B230206H07Rik	0.50245	0.231106	0	0	1.20879	0.503325	1.09337	0.566648	0.82037	2.50636	0.678193	0.423569	0	0	0	0	0	0.678069	0
B230208H11Rik	14.6596	18.9372	17.2887	8.62559	15.0076	32.4947	98.341	31.5577	10.5247	15.5587	67.3603	51.536	61.3923	11.9247	53.4503	12.4901	20.3178	31.9903	26.0681
B230219D22Rik	8.24204	15.0182	18.0592	8.10901	17.5407	8.06585	41.6193	6.28187	32.6939	9.22419	33.3746	17.6375	9.51793	19.8107	17.8249	7.14049	1.47498	18.8233	9.60408
B2m	195.079	74.3122	187.892	38.025	136.454	51.308	95.9974	214.881	23.1518	160.041	97.4369	108.669	136.181	80.8749	225.505	138.729	43.9846	71.9045	136.466
B3galnt1	17.8421	1.78405	0	0	3.73256	7.92637	99.2221	0	18.8933	1.28988	3.14124	0	7.76388	4.56278	4.15427	0	0	9.42198	16.2086
B3galnt2	1.20187	8.84494	3.70103	6.6474	7.7105	9.31062	20.148	14.2643	0	9.99207	6.48899	3.715	4.34367	1.76729	3.21812	0.438669	9.3203	3.78455	0
B3galt4	16.8322	6.02166	2.87962	22.6278	17.9977	6.18256	0	19.8868	6.74343	5.4421	10.0976	4.7299	20.2778	11.688	0	18.8696	41.335	1.26197	42.9852
B3galt6	3.67181	5.69997	10.6003	11.7408	35.3344	15.8163	0.110975	14.4194	17.2359	0.381583	20.4439	3.48228	4.97637	2.0247	8.6027	15.3641	24.5591	2.4776	0.479498
B3gat3	1.86198	19.698	24.3686	3.86191	11.1988	11.9374	2.02592	8.99952	6.58696	7.74007	2.51325	18.0511	17.8588	6.16039	7.47848	32.1842	19.4932	23.8715	44.7404
B3gnt1	0	1.33326	0	10.0201	10.4603	3.77481	0	3.50252	0	0	0.978131	5.49807	3.02194	0	0	2.60717	0	0	0
B3gnt2	27.343	14.9235	26.5895	25.3258	13.8487	31.2436	0	19.4758	14.0269	14.3573	16.2461	15.8816	14.8394	4.61702	14.0122	8.18586	12.1746	19.068	12.0276
B3gnt4	0	4.76667	9.57378	0.716475	9.97272	0.207626	0	0	9.44727	3.44631	5.59521	4.36815	2.59296	0	0	0	0	0	1.08266
B3gnt7	0.852423	1.04554	9.62482	0	0	1.02469	0	1.37334	0	11.8114	1.5341	4.31159	0.947921	0	0	0	0	1.53382	21.3729
B3gntl1	0	2.61707	3.98208	13.5892	3.73321	1.45083	0	1.41669	9.14919	0	19.5489	7.41283	7.33384	0.380298	0	0.0809111	0	7.67852	0
B430010I23Rik	0	1.4438	0	2.17017	1.51034	5.91155	0	6.67551	0.341675	1.56581	5.08428	2.64618	5.75956	6.46199	5.04296	0	4.38161	3.3889	0
B4galnt1	5.38045	3.71217	2.76142	8.05964	4.31474	16.8881	0	12.2803	0	6.70978	9.07797	8.69353	10.0967	10.8786	42.0196	17.4639	16.6898	7.86614	0
B4galnt2	24.0007	21.5807	13.8924	30.6911	40.8092	25.3802	40.4033	14.3622	45.7672	13.2024	14.6145	19.7764	18.6626	3.98028	29.9578	15.1301	10.9154	29.7107	15.4591
B4galnt3	1.61863	1.37446	0.766829	0.344324	0	1.79606	0	6.41911	0	0	6.05014	10.9161	2.90763	1.83085	2.6671	0.856958	0	0	0
B4galt1	3.52353	0.511793	5.13965	1.0257	5.35381	0.668779	0.179357	5.73652	14.7862	7.09221	2.50314	4.37738	0.618676	1.63616	1.98624	0	0	3.00322	0
B4galt2	0	4.84113	7.20248	5.65964	12.6606	6.79468	0	0	6.92167	6.31972	1.57851	8.87278	2.92608	1.28973	1.56568	14.1772	19.0449	8.6802	0
B4galt3	49.2671	69.2555	61.3671	102.056	44.3918	56.9314	0	78.2445	114.786	55.84	50.8085	72.7985	64.6358	133.494	51.3837	99.5215	32.6252	60.7598	11.5663
B4galt5	0.350783	0.968073	1.0802	0.242518	0.843909	0.281115	0.16963	2.59967	0.334097	4.08287	0.946954	7.39281	0.877684	0	5.63554	0.0548709	0	0.47339	0
B4galt6	6.72854	18.8026	19.547	12.8145	17.1037	6.20611	9.57707	5.76788	6.73666	10.3435	10.2815	17.9798	8.04705	2.42682	33.3132	2.14473	28.9444	15.0768	1.85682
B4galt7	32.1087	17.8499	5.69068	16.6091	0	7.4048	0.22341	10.2716	10.1833	12.291	7.48307	7.01038	2.31189	9.51079	2.47408	24.2818	2.14963	9.9756	0
B630005N14Rik	0.44515	4.42261	2.74159	1.47724	1.7135	2.21178	0.774947	0.631118	7.36504	0	3.36476	1.80127	2.3761	0.785484	10.489	0	0	1.44178	0
B9d1	31.936	12.9611	34.7095	7.79269	18.0779	18.8186	0	63.8611	0	45.2927	20.2853	45.9262	25.0686	19.3366	15.0903	63.1792	34.9636	43.0984	52.9897
B9d2	9.02725	6.64345	0	1.99715	17.3741	6.36624	0	1.6289	0	0	1.94956	1.2176	4.81852	0	7.73484	10.8448	0	0	0
BB557941	44.281	12.3439	39.2548	7.42161	9.68461	4.30139	0	15.133	0	22.3117	19.9231	9.0495	4.47653	1.97312	0	0	24.974	7.24343	22.4295
BC002163	0.749335	1.37865	4.615	0	7.21096	5.10435	5.43539	1.9316	6.72908	1.24596	0	5.05356	0	0	4.01284	1.87543	0	8.08997	0
BC003331	12.1678	3.13832	1.40073	13.8371	4.37729	2.18718	6.59892	5.42303	13.6778	4.91621	19.0331	4.98497	3.79373	18.3938	0	13.519	21.1647	2.45544	16.1571
BC003965	47.5628	44.2026	42.0617	45.8677	65.7216	55.5132	98.1341	74.1134	67.0378	31.2286	25.0211	32.8991	34.176	19.3676	31.3488	52.9574	73.7685	30.9415	89.1862
BC004004	5.90612	5.55387	14.5498	9.79982	7.57806	3.47095	0	11.6721	13.5718	3.92817	14.8809	6.19596	7.88135	8.10567	4.21713	1.9709	14.6563	3.54242	4.38769
BC005537	2.60138	14.0924	9.79083	5.5953	25.0334	17.7201	0	8.38215	18.248	7.20909	16.3859	12.6705	6.26776	19.976	7.73939	26.947	1.34489	7.80138	7.8511
BC005561	0	1.17828	3.94426	1.77107	2.73908	1.14052	7.22621	5.45703	8.01666	4.2595	3.84192	3.11933	2.37392	9.62643	2.28641	3.11666	2.64876	1.15236	0
BC005624	3.33138	30.1352	46.1639	26.1028	10.6861	42.7159	32.2194	35.7812	32.4846	14.7714	22.483	15.9141	25.0061	33.474	20.8136	16.6755	5.16687	13.4873	60.3258
BC006965	4.53286	4.51734	5.81604	6.79	1.81752	3.48124	11.6905	5.59888	5.03678	3.76852	2.03944	3.18436	3.15043	0.555445	0	6.73597	7.03033	7.13674	9.47107
BC017643	0	9.95184	31.5602	28.3425	5.47922	16.6548	2.6157	7.06341	0.0774706	23.6685	2.30559	17.7596	8.07289	0	15.2457	24.4037	0	21.5149	0
BC018473	3.27659	8.52288	1.39171	3.74947	6.52368	4.88948	21.6363	5.60657	1.35283	1.87868	8.54029	8.7628	11.3079	0.99684	20.5721	2.40363	2.10285	7.92881	2.36075
BC021614	18.5702	23.1123	30.2744	3.02087	0	1.75082	66.5582	14.7832	0	5.44901	17.6933	29.4678	9.11058	28.9128	5.84983	16.7455	0	8.84503	47.9306
BC021767	8.93552	24.9642	25.4778	8.23689	12.7389	27.0521	121.628	15.3557	15.3098	2.20112	14.2944	25.109	13.8008	11.1927	7.08912	3.93435	3.07971	16.0783	0
BC021785	0.801329	1.58772	0.379632	0.681855	1.18635	1.18556	4.59041	1.27116	1.10707	0.614961	1.99682	0.831416	3.08459	0.181279	3.30098	0.385684	0	2.99468	1.03035
BC022687	13.6688	3.18782	10.6711	44.1891	5.5579	11.5712	0	5.21079	22.5272	16.0056	13.5125	7.14095	5.78034	6.22795	6.18585	0	8.95771	4.15693	0
BC023829	23.5402	10.2307	26.2561	32.2933	26.7556	26.5892	55.0349	43.9578	15.3336	5.54763	26.0196	24.376	24.1162	1.09023	15.8819	30.2699	0	15.0085	0
BC025920	0	3.58887	10.8123	5.93386	15.0171	3.59544	16.2245	1.50849	13.8012	0	6.31904	3.94659	5.8568	6.884	4.17845	1.34257	0	0	0
BC027231	10.1623	42.8373	33.2744	50.5148	50.7535	30.308	23.2648	47.1693	30.0343	41.495	26.3918	20.8208	54.9305	36.6958	8.26651	64.1486	19.1531	48.6076	6.98819
BC028528	37.9395	19.7267	5.0796	6.84258	7.9369	2.64386	118.854	52.62	43.0924	27.4279	4.45301	8.34345	35.7697	4.85114	0	11.3533	15.3503	4.4522	31.0193
BC030336	4.94914	3.78232	5.15828	0.421125	2.93085	2.3187	2.57738	1.03043	0.663028	1.26603	1.23327	0.770245	4.31821	0.895687	10.6015	1.52451	0	1.64406	0
BC030867	37.9836	50.4121	32.1435	203.267	83.7073	59.6015	6.02916	36.1566	41.5816	51.1045	32.0922	34.2203	52.2344	69.4964	23.2912	54.6986	13.4912	23.4778	0
BC030870	0.498544	1.37586	0	0	0	2.39717	1.68758	4.49794	0.135665	0	5.38336	0.840551	3.32638	0.733083	8.00941	4.21115	0	2.69119	1.04167
BC031181	125.356	115.317	156.143	92.5088	176.204	136.579	259.844	174.957	246.834	147.545	72.2434	192.354	118.646	178.116	128.227	179.122	350.617	155.865	412.011
BC033916	178.626	206.767	132.24	73.2758	180.247	119.352	357.445	205.497	67.8775	158.001	231.855	198.723	252.996	77.9248	146.789	271.553	119.037	392.108	267.271
BC037034	0	5.32833	2.67547	8.80989	0	0.464182	0	1.21313	0	4.33395	0.781813	0	1.44925	3.40685	7.75459	0	0	3.90835	1.81535
BC039771	4.59957	24.7363	6.53718	10.2737	22.1312	15.3113	21.9001	22.2311	3.4661	2.94152	26.7437	18.4925	21.8365	9.36475	56.8422	6.30932	4.93878	32.4686	2.95706
BC048403	0	3.6994	0	3.59801	4.55283	2.46447	0	0.686008	0.579352	5.90003	3.83156	3.58953	4.34046	0	3.80042	0.370031	0	0	0
BC049715	5.49294	4.7558	3.97999	6.25487	3.10937	5.6967	2.81249	1.45759	4.57219	2.14904	3.48904	7.62684	8.62351	3.80098	3.46068	5.45862	3.00684	10.4652	5.40097
BC051019	0	1.39711	2.3384	0	3.65375	3.65131	0	8.93094	0.619924	0	18.4495	0	3.79998	5.58306	26.4327	0	0	2.04957	15.0731
BC051226	6.58345	3.22998	8.10922	9.70995	0	7.73802	0	3.11126	0	0	7.10892	4.43991	5.8568	5.163	4.70076	6.31617	0	0	29.3453
BC055324	0.253384	7.69202	5.46188	15.7661	0	22.1335	0	36.577	6.20563	26.9642	17.7845	8.54416	21.9781	9.31469	14.9261	6.50019	3.53691	12.3101	9.00023
BC064078	3.51117	2.42249	0	1.21374	4.22356	2.4621	0	4.24263	0.238868	0	2.36964	2.95994	0	0	0	0.823848	4.08429	4.73841	1.83408
BC068157	0	0	0	0.883487	5.3801	0	0	0.720586	0	1.32802	1.29365	0.538637	0.266449	0	0.855424	0	2.22972	0.431138	0
BC068281	6.39049	2.56526	2.86238	0	1.11812	3.9108	2.24747	3.3695	12.2678	1.54557	3.76394	4.30978	6.20197	0.68341	7.4667	1.3813	4.325	5.01767	1.45663
BC107364	0.954287	2.92621	9.79543	0.879676	3.06108	0.764758	3.38411	1.84494	0	0	0	7.50839	1.0612	0	3.40693	1.39322	0	0	0
BC147527	2.00245	0	0	6.15295	51.3863	1.24814	0.215185	0.143384	16.2263	0	8.40886	5.25179	3.71131	0	2.383	0	0	18.0157	0
Bace1	17.581	24.4213	15.1589	52.5087	18.6103	17.3298	4.16584	36.8787	2.43994	18.4167	23.7303	20.7492	40.4697	10.8578	14.1225	15.9505	7.36224	29.8947	0.734682
Bach1	16.3002	16.7895	25.9694	32.0239	9.08449	14.8281	2.31296	11.0723	8.42602	14.6504	21.0671	20.7974	22.8853	15.7322	31.6808	11.6953	4.09963	32.2743	11.5718
Bach2	0.43409	1.35771	0.534695	4.80181	1.25319	0.974054	2.05717	1.4267	0.165376	1.0105	0.468738	1.31739	1.44817	0.765969	3.2545	1.03211	1.61583	2.81191	0.362799
Bad	29.4532	7.47434	7.81881	3.51083	7.33015	12.4122	0	22.7442	48.2276	5.06623	16.4504	9.41799	13.5529	24.6416	5.43889	22.5594	59.0703	9.5943	19.0987
Bag1	70.783	140.788	116.138	48.3698	49.9689	64.6095	82.7308	53.1886	97.5727	79.978	160.833	125.331	110.32	160.746	90.7396	108.926	58.494	104.744	154.177
Bag2	0	0	8.75706	3.37039	1.95471	3.25566	0	0	0	2.70199	0	3.42472	1.35529	7.76583	0	0	0	3.28947	0
Bag3	1.4218	19.8807	21.0158	12.5821	8.20932	11.9639	0	4.39807	7.04167	16.5488	17.6558	12.9447	10.9095	25.0882	12.1825	5.3377	0	13.815	21.3893
Bag4	2.22879	2.4038	6.15334	3.18807	8.87503	3.07955	0	2.92217	3.59721	7.66746	3.73452	11.9212	4.61511	2.0342	7.40833	0	0	2.90409	0
Bag5	68.5221	27.3097	14.8821	58.2324	68.0991	83.5453	113.011	78.4172	60.5892	44.7706	58.7085	43.0688	46.0647	39.5927	12.9403	27.8627	12.8494	13.0439	90.8797
Bag6	8.06982	10.5098	13.4024	8.7762	12.2157	10.7543	0	13.6733	21.4664	11.7597	18.6028	11.6185	26.6192	33.8655	28.1629	21.275	12.6567	11.747	7.19919
Bahd1	2.33127	1.68502	1.02556	5.06549	2.40365	3.80324	3.70412	0	0	0	0.89905	2.24602	4.16642	0	2.67523	3.64666	0	0.898885	0
Baiap2	0.306376	2.06683	3.14485	0	3.93107	1.39132	0	2.69836	0	3.05658	3.3083	4.13244	3.407	15.9181	0	1.59749	0	3.3077	0
Baiap2l1	16.3451	9.60642	7.68978	15.0672	4.36921	8.6416	0	14.6298	0	15.8538	4.9027	9.56877	4.92274	1.66907	8.50999	11.0793	10.5628	5.51453	0
Bambi	1.17039	2.01874	2.70307	0.606872	7.7432	0.644835	0.141493	3.67695	0	3.64889	0.78988	2.71328	2.44033	2.5815	0.78346	3.06655	0	2.76407	0
Bambi-ps1	2.42748	1.67481	1.86879	5.03479	0	2.67487	0.880399	2.73763	2.80743	1.00908	4.91481	0	6.07372	0.89237	6.49981	1.51886	0	3.27594	0
Banf1	142.35	195.805	201.891	89.4119	388.918	205.485	20.8465	159.163	149.081	174.72	218.203	165.05	218.72	145.268	144.286	218.877	213.119	247.252	557.328
Banp	15.6796	13.3048	21.6444	38.6885	24.7142	15.9235	0	10.1045	7.06225	16.1822	10.5819	8.66006	8.79325	20.6709	13.7533	17.803	49.6853	21.8896	17.7928
Bap1	34.421	23.8977	41.9984	103.272	52.0815	33.7436	0	14.2301	19.7939	50.3945	39.7398	50.7344	32.1385	54.4343	22.027	41.1779	39.284	16.3605	4.07095
Bard1	5.4137	3.61061	3.33419	5.42709	3.25605	9.05661	0.130896	4.23017	23.5343	7.20133	26.3061	3.87922	13.7712	0.796057	2.89915	4.69993	3.77842	0.730592	5.93854
Basp1	3.77617	4.75356	6.12017	0	3.82512	1.59273	12.1096	0.512318	0.108166	3.96558	2.14609	3.35088	3.31517	0.58449	12.7719	2.61144	0	4.29139	0.830527
Bax	100.971	67.1272	78.386	34.0239	40.8262	64.5982	0	56.8679	202.958	28.2169	45.8112	67.2373	60.8595	135.997	109.053	123.966	110.544	61.8338	218.063
Baz1a	61.8731	53.2406	31.9697	43.3954	71.7712	66.1288	84.4807	34.4519	43.5784	50.9935	47.0323	40.8423	54.9377	56.3259	79.8802	36.9965	29.4275	44.447	17.204
Baz1b	33.9273	26.4655	21.8834	45.1687	22.06	28.521	5.21014	27.921	43.5732	35.0674	34.655	33.0457	27.149	27.8094	36.8286	33.9221	40.5318	33.1018	8.38209
Baz2a	26.5194	24.1525	21.7047	38.9836	22.0439	30.0429	5.96471	39.2903	25.4138	40.7259	35.2006	26.8867	35.7118	23.5787	57.5617	40.711	29.9257	26.8712	11.0452
Baz2b	8.54693	6.71497	7.39789	2.0442	4.44586	3.96157	9.91939	4.31706	1.35777	4.14821	3.24266	3.4273	3.39078	4.34779	4.94817	1.30081	2.14963	3.99024	0
Bbc3	0	0.343268	0	7.22349	10.7727	3.738	0.180446	1.80355	0.101543	0.620459	4.02935	5.0331	3.11217	53.2238	5.99489	0.466958	0	3.02146	0
Bbip1	27.8049	22.1949	13.5909	7.32314	26.8987	24.9943	54.3522	19.2459	10.649	5.87084	28.5945	21.3314	33.3739	3.89388	28.3621	4.6025	0	34.1483	11.066
Bbs1	1.97609	5.33233	1.62271	6.55773	9.50811	5.4899	3.44012	2.71674	1.14718	1.97146	4.62327	3.77595	6.81218	2.32459	9.17139	1.15401	6.74269	6.75585	1.3763
Bbs2	35.5287	32.6834	6.93425	11.4167	60.1933	24.0612	64.7304	17.6558	28.5279	30.3698	33.0961	26.5762	42.987	3.6791	17.4185	12.3675	16.2983	45.9209	50.1867
Bbs4	50.9065	25.6162	25.0103	42.9155	37.6831	19.1776	92.8575	34.9558	60.3052	41.4785	21.1422	13.2045	24.676	10.2366	13.9802	37.3875	29.6922	25.0528	15.7578
Bbs5	9.35323	11.9503	9.60077	14.3699	20.0017	21.654	46.9888	15.9061	26.7249	0	19.6384	7.88483	7.80081	11.4612	13.9135	60.9613	0	4.20747	0
Bbs9	7.50643	2.36753	0.660437	3.55862	10.3194	4.81248	27.38	13.1993	0.0583621	7.13221	2.89485	4.70078	5.36618	0.630733	8.03969	0	0	4.05204	0.448117
Bbx	0	1.16386	2.07786	0	0.405833	0	0	0.190244	3.97074	0.701228	0.227694	0.426621	0.281384	21.5804	0	3.85254	5.10186	0.455304	0
Bcap29	20.747	10.8095	1.13077	7.61612	15.9015	5.59122	0	22.2442	17.5867	7.32685	11.8954	4.33378	1.22503	55.0754	3.93291	0	0	3.96441	0.767245
Bcap31	320.995	314.006	142.145	147.809	119.818	357.268	568.913	341.703	198.335	248.437	290.212	240.647	375.868	477.811	286.227	437.793	678.248	304.913	856.609
Bcar1	0.449738	2.27547	3.46231	2.48745	28.1313	1.08125	9.56921	0.869487	14.5637	6.73025	1.21409	2.65393	2.62565	0.661317	1.20422	0.4221	0	0.606933	0
Bcar3	0	3.6998	8.94472	5.56115	0	5.90903	0.108049	2.08789	0	0	1.20636	2.26032	0.372705	0	1.19656	0	0	6.0307	0
Bcas2	159.68	205.937	173.548	65.6607	133.074	217.877	569.54	235.402	93.5793	138.828	354.993	265.703	290.726	80.5691	463.888	149.867	94.6931	360.562	285.665
Bcas3	68.3699	36.3638	38.5055	54.1005	23.2897	55.4376	38.5235	52.3134	51.0952	47.9545	33.7557	26.8629	36.3327	93.7135	20.5208	62.2753	43.1666	65.3216	28.655
Bcat1	75.5821	20.5113	29.4262	33.2214	4.8168	47.2606	30.0582	55.9805	41.5315	14.2244	33.4124	46.9528	59.5077	135.562	14.621	23.8023	19.0553	54.2853	0.570462
Bcat2	32.7858	24.0051	28.8459	19.8913	37.0233	13.2712	21.3549	30.8303	56.717	2.22509	46.0596	34.9713	21.7637	52.1453	8.95789	32.4456	21.7928	27.0889	5.59211
Bccip	26.3761	20.7197	20.0775	4.91742	5.70385	51.3003	27.516	24.4463	21.6133	16.7544	12.8006	10.9927	9.88688	58.395	3.17415	45.06	33.0946	28.7961	148.614
Bcdin3d	24.3655	6.93773	0	6.41727	0	11.6228	35.9087	20.0015	6.63041	0	12.5287	2.93432	0	0.853052	9.32015	35.3911	0	0	53.3341
Bckdha	59.0542	14.5377	23.0516	18.4012	22.0111	35.9941	0	27.2026	31.6873	15.9045	26.9441	29.4491	20.811	53.2025	13.3626	82.3569	32.8955	24.6943	0.868938
Bckdhb	16.3503	5.3371	12.9933	0.729288	0	9.08757	0	2.71917	26.4087	12.2778	8.5429	8.89252	30.7922	27.9201	22.5959	37.7862	0	0	22.0404
Bckdk	10.1943	17.3313	24.637	24.9801	14.9015	25.1294	7.48817	13.8045	28.3029	32.1848	27.8683	21.3215	20.2333	43.6424	19.3493	29.8742	64.8454	18.1111	1.07849
Bcl10	8.16946	25.4361	11.6109	25.4886	14.1105	7.72203	0	20.3839	0	2.08982	19.2264	24.7222	14.6753	11.0887	8.97418	18.7425	1.94932	7.9153	5.25214
Bcl2l1	15.2383	12.8736	34.4753	101.481	37.4082	11.7134	7.97038	10.4214	40.536	21.2008	10.0742	19.9244	5.18738	14.1759	6.66156	28.9928	34.7276	22.6628	0
Bcl2l10	33.3247	33.1415	97.9974	46.4939	92.4507	21.413	56.9105	13.1563	45.9139	55.91	37.2813	65.8032	29.0455	4.41462	57.879	10.3316	27.9381	29.1713	32.6191
Bcl2l11	15.3705	12.1197	10.8187	10.7278	7.74781	15.3093	0.353943	8.58465	13.9821	22.3932	17.3877	9.37873	6.59282	10.9779	25.0856	1.19071	24.5203	14.2237	0.305862
Bcl2l12	22.6348	18.2982	27.4582	8.53572	9.90082	7.69548	25.5398	13.0397	0	18.2478	1.85162	10.408	8.00883	3.02576	40.4047	12.2313	0	25.918	30.096
Bcl2l13	29.0876	27.4919	22.5977	97.6457	38.3794	33.1121	14.0403	30.0882	20.1141	54.6433	26.1265	32.097	22.8849	39.8786	14.8081	23.3572	13.361	33.298	6.6665
Bcl2l14	100.638	56.2192	50.1164	73.0214	14.383	58.1587	116.605	130.566	63.4484	32.0313	39.4513	51.519	69.8067	91.3292	10.672	86.6599	29.3627	69.9236	73.5615
Bcl2l2	2.98262	4.31162	3.93629	7.06994	7.17555	6.14635	0.309068	9.67923	5.56553	1.7712	13.8029	6.10632	6.75199	5.63887	2.28179	4.33228	1.98255	5.75017	13.3542
Bcl7a	11.6148	16.3831	3.57666	17.666	0.931424	10.3939	0	15.4067	1.36962	7.72503	12.5419	6.52756	8.39541	15.0864	8.29328	4.0576	13.5106	9.40467	12.1341
Bcl7b	7.96652	14.6571	16.3547	22.031	12.7772	16.1381	1.71218	14.8314	7.82844	18.3978	22.7007	9.70064	16.9798	22.7779	11.8507	2.49231	2.05931	10.751	22.1939
Bcl7c	23.6868	66.7753	58.8234	11.6217	44.1177	19.2885	15.1493	28.8059	6.44571	26.6804	16.5015	28.3418	38.2361	11.2355	61.3778	3.8247	0	32.997	0
Bcl9	5.15128	11.9562	6.83322	1.53414	9.9143	5.84298	0	3.83041	4.74449	0.790645	3.85092	3.47405	9.25354	0	2.54641	2.87603	2.94996	1.71121	0
Bclaf1	365.226	156.951	107.826	344.708	88.4672	266.091	265.623	300.36	354.207	268.854	162.043	185.998	209.498	70.5723	57.1952	249.668	178.019	114.212	258.184
Bcor	0	0.290284	4.85859	6.25398	2.53052	4.29901	12.2584	1.8302	5.58153	7.52056	1.98766	6.73904	4.56179	0.928014	6.75944	7.73312	0	4.82628	0
Bcorl1	3.5513	11.2957	8.89697	15.8133	11.5846	6.22257	0.291071	2.13344	6.71559	24.4204	5.19966	8.32166	13.2531	9.55892	10.3148	7.41934	19.6046	12.3469	0.754593
Bcr	1.57914	2.59407	3.47343	3.27527	4.3418	1.71748	0	0	0	0	2.13148	0.7607	2.63408	0.663442	0.604044	0.776335	0	0.608882	0
Bcs1l	8.2644	4.45028	11.1729	11.1487	3.87949	10.4999	0	6.49501	2.08438	2.6813	11.9713	8.83612	6.05213	5.92799	8.63562	23.8371	0	13.0572	23.5853
Bdh1	6.63678	3.45966	7.49367	3.05894	4.25778	5.31866	4.27917	7.2709	0	2.20707	4.18046	1.49196	6.64227	8.45784	4.73884	15.6415	9.26409	5.37389	23.574
Bdkrb1	7.43959	0	0	1.52398	2.65157	1.3249	0	4.79436	0	0	2.97533	6.5039	1.83846	0	2.95115	0	0	2.97479	0
Bdp1	5.35117	11.4178	9.38351	14.3873	12.8738	12.0909	14.412	20.1402	16.3415	8.52695	10.433	10.2752	12.7691	9.6172	13.1343	10.0446	10.7202	7.62272	14.5972
Becn1	85.3158	36.0689	21.2413	66.7648	27.9491	55.7154	60.5681	50.3016	25.6862	21.128	36.2621	22.0356	35.1235	27.2259	40.8279	80.7541	21.9598	43.1146	32.6179
Bend3	20.9051	30.2761	19.8943	35.7321	39.2961	29.9896	3.89041	45.5615	20.0682	41.1445	40.4746	31.8552	55.3051	76.536	20.8888	19.6013	0	27.9652	5.09382
Bend4	0.232308	1.8806	1.14459	0	0	0.111702	0	1.31743	0.0252866	0	0.5017	1.41003	0.465001	0.683194	0.497623	0.116284	0	0	0
Bend6	0.965113	1.18376	1.98131	4.44827	7.73952	1.16015	0	3.52442	0.525259	0	0.868454	0	0	2.8383	0	7.74963	1.49686	0	0
Best2	29.1336	14.6185	16.3116	9.27746	3.39827	3.82049	0	0.682722	15.4715	4.69742	6.67312	4.76312	5.30141	18.1743	9.45555	5.19245	6.57242	7.62503	11.0677
Bet1	36.4649	24.985	17.0371	13.9092	12.1003	16.1229	26.2678	8.58945	14.0974	20.9077	12.22	6.78404	21.8132	12.5729	10.7739	2.98968	0	16.2903	68.3089
Bet1l	36.8198	28.408	62.9092	5.91231	41.1471	32.9337	0	19.7479	62.4442	2.3699	29.4983	19.2244	22.9819	32.8343	55.973	15.9037	11.0528	12.823	37.7215
Bex1	0	128.453	0	0	0	0	0	0	12.0482	89.1913	133.313	20.0975	36.9262	57.5919	104.871	90.8326	27.7317	112.606	320.223
Bex6	63.0082	242.199	115.492	76.751	227.376	91.3706	17.4109	76.8594	95.1194	138.442	263.24	126.467	147.641	35.2954	305.286	132.587	97.7238	238.897	150.458
Bfar	8.1027	11.9713	17.3904	26.4817	16.5398	11.9046	0.356205	15.9816	0	27.7622	6.62836	16.9731	11.0583	15.164	6.57449	17.9749	14.852	10.6034	0
Bhlhb9	5.08964	15.1266	0	0	0	1.88252	0	0	0	4.33992	11.9782	22.4432	2.17686	4.98937	16.773	36.1735	1.21444	14.0894	5.45355
Bhmt	83.6679	10.4807	41.662	31.0146	0	79.605	32.8843	542.745	23.0586	40.2558	73.0457	62.4289	77.2045	487.929	34.3194	138.785	142.467	122.041	107.866
Bhmt2	9.17273	19.4726	1.0864	33.6596	20.3701	27.8488	30.3675	26.7144	29.2813	15.8386	6.66674	16.0602	17.6545	17.1194	13.2251	5.62897	39.3968	17.1399	23.5886
Bicd2	20.2013	9.18493	8.93789	4.65545	9.49654	8.32717	0	13.0933	26.096	12.5479	2.1939	4.69787	2.32391	5.12154	36.0606	11.8771	8.64318	7.52058	0
Bid	28.2695	42.3263	45.6278	84.1084	20.6376	56.5592	55.8129	59.8052	73.4262	35.0108	35.7889	42.7321	26.0165	31.535	12.5287	59.8956	32.657	53.6736	56.2154
Bin3	27.9654	14.9249	3.94426	12.9878	0	21.898	0	9.76763	38.8053	34.076	3.45772	12.9572	14.2435	1.88343	4.57283	10.4186	37.7448	16.1331	22.3021
Birc2	11.1541	5.18443	6.50804	22.0793	7.9091	0	0	4.01023	18.9147	14.0564	3.8035	4.75099	4.30866	8.9777	1.25753	12.342	0	0	0
Birc3	23.2142	27.9909	27.4635	63.1095	39.1254	38.9941	0.126845	42.0913	58.6029	40.1261	21.9514	38.9183	36.7534	16.1998	4.21413	72.7073	26.8508	27.6112	0.548071
Birc5	152.822	118.543	106.35	48.6492	81.0094	98.0802	161.998	149.396	133.159	110.543	72.2546	85.1589	119.896	56.4967	114.437	117.567	115.498	114.771	166.871
Birc6	6.82222	18.0745	15.8263	10.9426	13.7868	16.5658	24.303	26.2472	6.07689	16.4862	16.2069	14.1096	11.6833	10.4999	8.03757	14.3	6.9835	11.2936	2.47078
Blcap	14.357	18.5879	27.2906	21.5673	59.6985	23.2952	1.88566	23.1876	29.4221	4.12605	20.0964	19.7234	11.2349	23.4569	17.0855	30.4982	19.7931	23.9199	20.7392
Blm	4.24876	1.78283	10.5587	9.89449	9.32498	10.5134	8.93927	8.98278	1.46044	5.7013	4.4269	7.79183	5.71944	7.45326	2.39505	2.98491	15.954	4.82846	16.5089
Blmh	19.099	27.9383	21.2114	32.0366	48.2078	26.346	70.8581	32.6872	27.1792	13.5357	17.7497	34.8406	30.2912	31.3068	33.5341	43.2949	26.2227	25.352	79.8117
Bloc1s1	3.35157	14.7992	24.77	0	38.7032	12.3552	0	8.20756	0	0	39.8099	29.3841	20.1261	27.5986	7.17934	67.1062	0	36.1842	53.2217
Bloc1s2	73.1592	79.3993	45.5635	47.7379	51.4173	55.006	121.636	76.2822	87.4623	103.877	44.3812	34.6481	19.1962	67.6888	26.4123	37.0318	99.4435	35.4985	99.6169
Bloc1s3	12.4633	19.232	27.2371	17.7892	40.6236	33.0249	116.456	30.7024	6.12668	30.7509	31.4746	33.2146	43.5907	24.2385	66.7436	24.6526	26.1893	72.7039	15.9607
Blvra	0	0	0	0	0	12.6261	0	2.63986	21.4368	11.5267	15.3115	2.12508	3.15366	9.26692	0	6.70345	0	1.70097	0
Blzf1	14.4363	2.35345	11.8172	10.865	7.9133	5.56489	16.4363	7.89014	5.71862	0.911544	4.43977	3.69717	1.82889	6.18024	0.978597	0	0	4.43896	0
Bmf	0	1.02484	5.39098	3.52098	0	5.61186	0	0	0	0	6.87415	1.60998	0.530942	1.87219	3.40914	0	0	2.14778	0
Bmi1	123.712	135.697	159.206	131.06	105.624	119.447	248.224	112.58	92.62	93.8112	70.3375	111.035	110.536	35.8996	139.532	161.808	90.6862	101.888	32.5787
Bmp15	51.6359	42.961	45.2189	38.2787	85.7123	19.9669	48.7755	21.486	53.9125	34.4232	25.3442	38.1516	9.63704	7.07953	1.28914	6.62736	1.12008	24.0401	2.5149
Bmp2k	3.92922	7.6422	6.22267	7.91668	2.70082	4.54333	3.63728	2.09806	5.8044	5.6	0.909179	1.32494	4.49426	0.330155	3.00597	11.5901	0.522351	2.12103	0
Bmp5	10.7919	0.536627	13.4726	10.0825	11.2272	6.31107	0	5.92089	29.2084	16.9743	5.51166	1.96705	4.86522	1.71555	3.12392	5.93118	8.14273	4.72342	0
Bmp6	20.8048	4.50321	2.82645	8.46095	10.3048	8.58158	2.95902	11.5343	9.40802	3.05235	0.825932	10.8326	4.08275	0.899776	6.55375	18.3776	0	3.30312	0
Bmpr1a	1.61433	9.65283	8.69955	7.06854	3.88374	15.848	11.7097	9.18966	4.57601	15.8818	10.5317	7.03127	9.42473	15.4296	8.64507	5.85006	0	8.35122	17.7084
Bmpr1b	7.39281	1.27117	2.97865	0.573207	5.31903	5.48158	0	2.58247	0	3.44648	0	6.52341	0.230496	0.203191	2.22	1.81568	5.78659	3.72963	0
Bmpr2	9.25099	7.73649	7.12187	12.7915	8.09306	11.7945	0	9.0103	9.44028	6.99188	5.1082	4.60829	5.96201	0.309162	20.2667	1.51285	0	6.80969	0
Bms1	42.2151	26.2587	21.7103	9.98621	26.4761	29.4211	0	19.6143	29.854	23.7314	14.8545	19.7145	25.2411	38.1807	21.1797	36.1509	10.4012	25.9905	10.7786
Bnc1	4.26943	8.29142	5.35629	0.874582	11.4126	9.63085	0	2.54758	0	1.57756	6.40306	9.86435	3.69268	1.16259	7.62122	5.68902	5.15025	4.69471	0
Bnc2	5.77034	1.26136	0.703729	0.631982	6.59748	0	0.11051	0.552272	4.47752	0	1.23384	1.92651	0.190598	0.168019	2.44763	1.93036	0	1.54202	0
Bnip1	22.0864	26.8818	2.0927	14.0951	6.53971	7.35225	43.7076	16.4231	0	0	20.1802	35.5193	4.5343	28.9794	7.27859	0	0	7.33689	5.67973
Bnip2	32.9362	16.1965	24.3043	26.8632	21.909	43.7886	17.1749	24.8445	5.28675	12.1139	18.0284	23.543	17.216	27.6749	9.75374	41.9759	42.373	13.9285	67.8663
Bnip3	665.123	298.59	234.041	427.907	224.263	468.584	604.49	666.76	484.254	293.241	341.196	253.449	427.953	609.416	98.9408	805.138	533.376	319.6	518.514
Bnip3l	79.8393	88.4279	72.249	55.7489	56.9927	112.084	97.0438	113.546	109.281	77.2658	91.0082	97.165	113.988	141.013	97.5876	125.707	103.867	82.999	193.233
Bnipl	9.48488	5.31105	1.2699	3.42129	3.96845	1.32193	0	4.91652	0	0	3.33976	4.86701	8.25455	5.45753	0	0	11.5128	0	29.296
Bod1	73.3665	103.535	155.475	33.4515	103.751	24.6561	122.33	65.4128	29.4819	111.059	66.7285	112.613	77.1995	71.1477	107.024	38.0075	85.6477	66.7163	126.371
Bod1l	34.1804	45.0567	29.3034	18.0921	19.8633	31.6255	36.0013	43.1526	61.2343	59.2188	27.5776	41.7616	63.6089	22.0179	34.0981	43.5831	40.6956	46.269	39.6195
Bok	0	1.89468	0	4.98381	4.95502	8.66548	0	6.96834	0	0	27.8002	8.68139	7.72999	109.786	2.75743	0	0	4.16927	6.45514
Bola1	133.511	147.941	102.784	34.9638	243.333	51.471	132.549	48.5604	85.3239	92.4986	101.027	56.2754	141.72	29.7457	43.3321	67.716	84.7112	51.869	194.428
Bola2	777.823	678.297	828.729	178.496	852.734	718.026	785.071	638.736	491.798	716.698	596.558	597.609	781.022	102.954	1206.85	656.438	651.547	779.518	2642.38
Bola3	0	15.3577	8.56823	5.77101	20.0819	21.1833	0	5.37934	17.7934	11.5663	41.3122	16.4193	30.168	10.2286	22.3508	26.9849	0	0	0
Bop1	88.4458	69.035	88.9525	151.532	47.2848	88.6593	0.144007	65.9219	114.506	105.965	91.6465	68.7863	117.727	92.396	59.0063	100.898	66.5099	73.9468	59.1113
Bpgm	40.6467	36.0796	45.0164	39.4408	53.1826	19.2872	42.2426	12.293	43.7585	5.92856	39.4634	45.0861	33.3056	10.4858	30.5504	21.3053	29.8619	22.134	0
Bpifc	9.66025	0.874094	4.87668	0	1.52397	0.126912	0	0.510282	0.344757	3.15986	0	1.06802	0.52832	0	1.69615	0.297265	0	4.27434	0.661781
Bpnt1	0.506883	5.28462	6.24358	13.0831	4.87781	4.33293	3.1048	4.13764	9.74738	2.80941	6.38564	0.569741	18.0374	17.3914	7.23857	0.105718	6.28928	9.12068	0
Bptf	52.1174	39.9727	40.3202	50.4092	33.662	48.8133	47.1153	47.6085	43.2282	45.357	45.5693	25.2141	27.5149	20.6691	65.9939	53.4727	41.5113	31.1824	31.1129
Braf	1.02325	2.23124	1.16703	1.67688	1.4588	4.31272	16.274	2.41788	1.98009	1.13428	1.02308	3.9616	2.52863	4.79254	2.43543	0.569106	6.70079	1.02289	0
Brap	33.1726	44.9518	57.4986	75.8066	39.1863	41.4683	18.5389	29.5704	65.3514	41.6162	36.4638	35.1652	39.7606	27.1642	42.55	9.07298	25.8789	13.9395	7.88575
Brca1	7.76387	1.83654	1.70772	2.45378	2.66832	2.93318	0	8.25552	0.905455	0.922102	0.299413	3.179	5.36521	3.42491	3.56375	0	3.09639	0.898074	0
Brca2	71.1998	53.2704	46.3254	63.4484	67.0954	58.4903	3.12249	98.4967	92.3426	95.8297	52.4791	58.4874	83.7598	17.4745	50.3972	91.3555	52.7373	44.6825	35.3078
Brcc3	0	1.97887	0	0	0	6.43151	0	0.479867	0.40526	0	9.38071	4.46382	0.276016	7.29957	0.886139	7.09219	0	0	21.0903
Brd1	111.384	83.9783	75.5829	76.8082	99.4515	113.649	310.959	138.751	139.443	83.7717	63.1596	90.0255	94.0941	25.9607	94.5459	133.323	76.804	49.2012	39.8878
Brd2	47.4689	46.1647	56.0303	114.635	84.0174	57.738	2.8383	114.278	28.1108	32.2061	78.8276	74.4668	87.1352	70.1243	55.0059	68.3999	25.9444	66.9318	27.8999
Brd3	39.5504	31.9342	28.9688	34.9924	17.8505	48.419	25.5648	86.8806	33.6037	29.5216	32.9067	29.9345	34.2567	49.6817	65.988	45.6381	31.4413	36.1192	32.3905
Brd4	24.9478	43.8381	26.5162	31.9678	53.9178	25.5229	23.3297	28.886	31.874	52.9559	24.8374	26.6494	41.9092	31.5677	42.3226	36.7918	48.298	29.2901	17.4987
Brd7	25.0449	40.6406	27.7835	44.7395	22.4544	22.3147	1.95582	46.7155	9.31281	30.004	31.0753	34.0955	39.4407	47.1205	68.3098	37.6676	37.6375	26.871	22.7519
Brd8	80.7187	83.9713	46.6059	82.6186	49.3065	110.929	244.34	126.591	57.4876	48.4958	128.955	100.475	171.459	50.7689	253.28	42.6632	56.4832	106.804	60.2811
Brd9	19.299	54.3877	13.2065	44.8989	10.3176	34.1236	44.5887	47.6754	27.0922	42.7861	36.3863	26.8571	27.0819	48.198	34.4501	42.4554	41.335	47.1282	105.61
Brdt	15.2605	30.9114	13.5557	41.7962	43.7738	23.0482	36.1174	25.7209	63.8083	30.4982	22.1826	18.3074	32.0638	13.3776	48.7195	16.0671	12.2894	34.06	24.834
Bre	1.76761	10.6855	6.22077	0	9.71999	1.01182	0	0.813655	16.904	0	2.72671	5.96043	1.68483	17.0803	45.9773	0	0	4.08931	15.8284
Brf1	7.76154	6.40135	4.94501	8.51162	12.8777	7.9359	0	9.05505	1.23812	24.921	7.22503	6.3174	11.1609	14.1678	18.6324	11.0524	0	4.33423	0
Brf2	9.33012	59.3448	50.8952	48.655	46.1752	17.945	5.41417	17.0073	12.7672	116.131	37.4208	76.4063	38.2407	28.2229	34.2615	15.1783	59.5367	31.6579	0
Bri3	8.07077	109.288	61.6358	1.78554	55.9197	10.0899	1.2489	10.6103	13.0018	23.6187	19.1729	57.6955	25.8479	17.0894	58.7801	37.1669	6.00841	54.0229	4.04718
Bri3bp	47.3239	72.8965	60.4362	15.0276	34.0158	35.2191	39.8504	26.9615	41.6343	38.5984	66.6537	61.1981	61.426	57.4077	68.9373	46.0167	24.0569	88.2858	42.9912
Brip1	21.3238	16.9256	8.18759	6.76461	16.3752	28.5948	116.437	28.1349	10.8819	11.1409	46.7981	39.4488	42.3991	6.88102	64.9278	8.18501	15.3404	40.7614	24.666
Brix1	254.904	129.832	83.8421	132.917	97.5844	249.252	929.291	231.679	244.498	145.978	87.7499	81.0359	95.002	155.649	56.5366	265.966	213.294	86.9839	590.941
Brms1	186.816	84.6603	122.184	153.16	66.2891	180.848	11.459	207.401	224.793	115.455	83.3093	107.779	153.511	177.464	97.3879	278.606	143.591	107.092	164.656
Brms1l	15.2297	28.02	34.51	12.3172	20.7393	24.1796	98.1031	41.2954	50.2795	28.19	26.3745	27.1309	34.5108	24.0846	24.6213	46.6569	33.4256	32.5743	74.4496
Brox	14.4013	8.04692	22.9949	13.5703	16.425	29.1519	43.229	18.974	19.2753	8.51407	11.5191	16.1872	14.2353	26.3528	5.71273	22.8942	2.97813	17.8513	3.12048
Brpf1	14.6471	12.8616	1.02509	9.43596	19.2206	16.2732	12.8781	13.3006	18.072	7.74915	12.581	18.5213	17.2134	20.8035	17.8268	7.49832	5.42113	10.3325	0.347771
Brpf3	14.6284	11.6967	4.18155	5.63284	13.6614	3.80877	0	2.42639	4.5686	7.18415	3.66574	11.031	4.73604	3.63044	5.28865	3.0896	6.31824	3.99826	0
Brsk1	3.12631	2.98246	5.70498	0	1.11426	0.927926	6.71913	1.9401	0	0.385059	1.25031	1.17133	0	4.08629	4.9606	0	0	3.12521	0
Brsk2	1.86455	3.27454	1.56592	3.75005	5.70909	0.950879	0	1.14697	0	2.25476	0.457585	0.857362	5.65484	0.249248	0.907733	0.159088	0	0.457502	0
Brwd1	8.85445	14.6013	10.0987	17.594	5.99609	11.5374	0.697772	13.1664	15.1174	8.72461	6.19706	12.6065	7.33012	8.19779	19.6694	4.88358	8.54496	5.84188	4.52239
Brwd3	5.27167	11.2803	7.41098	0.158462	1.65424	5.6482	0.443347	4.87434	11.1333	13.9105	8.6624	17.1965	11.4696	6.23508	7.36457	27.4992	14.3972	10.826	13.6487
Bscl2	42.3724	11.9699	22.6031	15.224	22.4747	13.1015	77.7659	21.2861	18.9754	16.0881	23.4176	29.2512	9.46098	2.94361	3.57343	24.3203	7.762	11.7067	0
Bsdc1	18.9952	42.3457	53.7972	70.5514	26.6852	25.3339	0	45.2122	12.6773	20.2878	18.7147	21.0391	22.6651	22.4267	13.3651	26.1995	0	30.6865	0
Bsg	78.0695	35.6183	41.4718	50.6281	18.225	40.3042	58.6129	48.6837	32.8688	44.7864	45.4451	33.35	41.4188	183.18	42.822	100.329	58.7466	35.2135	92.3321
Bspry	5.92246	47.4769	59.9236	28.077	18.3191	26.6127	45.0049	21.4006	38.3339	50.6448	20.5559	55.6326	45.1609	46.0315	47.5739	49.2324	45.2716	41.1043	43.3108
Bst2	20.2144	19.4811	8.89262	10.648	23.1579	2.69995	0.465485	8.99482	39.5535	27.2095	25.9856	22.7212	17.6621	26.8934	25.7744	33.4271	98.5348	12.9904	0
Btaf1	20.4072	12.5153	16.5444	29.1161	14.5931	17.882	15.714	23.1752	17.4262	18.2989	15.2053	18.5548	24.5725	11.5954	18.0981	14.8291	8.46713	14.267	0.543176
Btbd1	7.24815	6.32866	1.51322	4.41655	4.72882	7.48228	0.118814	5.38352	7.15409	2.45124	1.98983	3.72828	9.4263	27.8193	11.842	17.7562	8.00254	1.98947	0
Btbd10	39.701	35.463	66.4431	97.8572	56.7536	51.7588	34.9188	47.5546	73.7461	35.3983	66.0134	69.8467	57.5854	14.3831	33.8939	55.2618	0	41.9302	16.8309
Btbd16	4.5091	4.54305	7.93447	2.37518	9.29824	3.61356	6.6453	5.88088	3.15522	2.14215	4.05751	5.43029	6.80508	1.57867	6.89919	2.35111	5.99441	5.21584	2.2432
Btbd19	9.29187	13.9394	5.28247	13.4411	4.12694	11.3415	7.88058	6.44867	1.24482	19.9663	12.349	23.6198	13.3532	6.72651	18.3729	1.78889	6.65142	22.3784	4.77899
Btbd2	41.1803	23.3122	29.2639	35.7144	65.6565	21.1874	0	19.2363	23.2742	19.0427	26.9697	7.80579	11.3807	16.1237	16.9637	9.8339	34.0132	4.60374	8.14608
Btbd6	0	2.58645	3.24678	4.37364	6.76415	3.80228	0	6.79468	0	1.16876	0	2.96276	1.75871	12.403	3.76419	10.3354	21.2585	5.69151	2.20299
Btbd7	0.428092	21.1082	7.9096	22.4934	14.8305	9.74318	0	8.93849	7.92157	2.56253	6.0094	3.7532	8.56894	1.51077	5.50205	2.73213	4.7805	6.93265	0
Btbd9	0.107532	3.36329	2.64907	0.594747	0.517397	1.0341	0	2.73726	5.5305	1.78799	1.16115	0.1813	1.25558	0.948721	1.15171	0.134565	0	3.77304	4.04423
Btc	0.512758	2.35847	0	1.0635	0	0.30819	0.123978	0.743493	0.0697666	0.426296	0	1.29677	0	0.753984	1.37296	0	0	1.38396	0
Btf3	210.624	331.638	231.282	98.4325	279.676	230.813	143.067	238.219	173.99	390.938	264.459	236.743	287.6	280.421	314.772	222.709	273.492	239.733	266.096
Btf3l4	37.8035	51.4555	46.7108	16.3861	36.4929	35.6137	43.8969	48.4186	73.0746	62.6609	29.432	42.7579	34.7906	47.398	33.0005	85.123	39.7007	44.1399	45.065
Btg1	25.4714	12.3253	4.53391	4.88599	14.1685	10.7373	33.8904	28.7496	11.5389	23.2573	12.3214	19.1143	29.7167	9.30948	8.67313	6.72502	0.685064	11.1269	0.9229
Btg2	0	0	0	4.96048	4.60304	1.72498	0	3.69906	7.61463	2.38604	2.58255	3.62912	5.1862	4.92352	2.56156	3.74112	0	0	0
Btg4	97.3004	81.23	150.679	94.8775	140.721	88.7932	90.8403	48.3874	99.0235	100.065	68.3237	109.999	66.6094	41.3512	51.2028	114.723	248.609	42.5047	38.7801
Btk	18.3246	12.0408	10.7483	2.41312	12.5957	5.36125	11.6744	11.3405	18.0465	3.38548	23.5562	25.9914	14.0702	9.83719	57.633	21.1113	12.1804	18.0564	29.1716
Btrc	16.9036	20.4829	16.5133	36.9131	7.85283	18.311	23.9023	15.9644	24.173	22.8729	14.791	3.73444	16.9176	40.1122	4.99432	19.3295	26.0361	21.3959	12.9096
Bub1	27.2871	22.5213	12.0414	15.9855	7.36227	30.315	45.5465	21.7483	30.6733	37.8805	27.9964	24.6514	34.8815	41.2492	13.6568	6.70172	2.37316	31.2034	7.10458
Bub1b	57.3759	12.5713	16.0902	30.289	1.93393	16.1858	18.3674	6.99358	18.3203	11.0272	16.2755	8.80963	9.05098	34.2793	10.7622	17.1012	10.2859	11.3908	0
Bub3	115.535	47.8603	71.8189	56.0625	56.9719	117.03	209.079	98.3878	149.095	111.565	74.5831	76.2238	119.701	160.392	103.76	91.4852	76.7965	67.7904	266.142
Bud13	44.2474	32.8704	19.5385	46.175	48.2037	73.06	0	39.4903	31.8057	46.6423	39.6657	25.3364	55.1462	51.0688	5.365	49.9383	0	49.573	23.7234
Bud31	135.442	156.826	193.241	40.4925	166.067	129.077	126.946	134.801	134.05	219.12	79.0552	98.7486	151.778	78.4336	224.036	108.958	131.392	129.853	203.232
Bysl	70.4056	28.8637	43.0079	74.6008	53.3918	63.3987	23.2218	69.9077	67.4209	23.5407	43.3839	42.9015	31.2748	77.0833	25.6139	40.2818	24.9254	37.6958	51.1677
Bzrap1	0	0	0.298133	0	0.465834	0.155174	0	1.90295	0	0	1.04543	0.489696	1.13045	0	1.5554	0.181731	0	1.30655	0
Bzw1	616.19	330.888	226.016	408.106	201.622	403.704	382.615	458.318	346.266	367.851	214.296	254.954	325.173	259.098	129.623	390.678	360.882	266.241	224.596
Bzw2	19.7046	47.1291	38.8341	26.7011	5.68861	60.322	71.4648	42.0318	65.6318	43.2484	20.2135	24.5844	33.5256	104.309	67.5342	83.9612	121.022	37.2286	36.2307
C030034I22Rik	0	2.47013	0.826869	1.85642	9.0439	0	0	1.6439	0	0	1.44974	2.71633	0.447898	0.39484	0	2.68816	0	2.17422	0
C030034L19Rik	4.23357	4.54361	4.34561	4.8782	5.65836	4.99488	15.1269	5.91126	5.56824	5.86616	1.26985	4.75856	4.31554	2.42093	8.81673	4.41488	8.75484	1.90443	6.38857
C030039L03Rik	0.93394	6.72999	2.39665	0.86092	2.24686	1.30979	1.73125	1.70529	0.338862	1.55292	3.78182	3.41171	7.52964	1.14443	9.16931	0.243485	0.724256	5.46163	0.650465
C130026I21Rik	113.352	165.875	82.9436	117.938	127.8	191.421	47.2159	155.86	58.7389	111.966	267.621	133.085	248.981	103.967	142.239	187.608	168.842	222.136	210.263
C130036L24Rik	7.28027	21.967	21.5221	12.0799	14.0118	16.1028	15.7721	8.25738	8.87546	10.6527	23.5841	24.5493	14.5726	8.56421	34.3089	9.83932	8.12986	40.8716	51.1109
C130074G19Rik	62.5439	28.7676	12.7337	8.21925	7.46119	21.2294	18.1218	27.9808	27.78	17.1893	32.7912	23.9659	28.8837	39.9033	20.7604	28.0565	67.3414	53.7119	36.1802
C1d	124.927	64.4577	48.3756	23.7905	38.3934	66.1444	60.05	63.3138	96.0834	51.8273	51.1592	39.0988	51.1603	43.6332	98.8161	136.051	88.1775	53.1689	192.774
C1galt1c1	0	3.15068	4.52007	4.05923	9.41684	2.54869	54.6554	0	0	4.06777	7.925	10.7241	3.26457	13.6698	7.86059	0	0	6.60296	0
C1qbp	645.573	491.983	356.666	302.8	587.746	588.367	226.179	431.736	399.748	550.396	343.425	317.997	441.296	663.567	416.895	476.403	636.097	536.396	513.102
C1ql1	16.2737	43.006	58.3135	13.0921	22.7788	8.06208	0	13.729	13.3659	30.5031	25.5601	27.9365	41.4582	4.35084	25.3524	7.96078	16.5207	51.1109	0
C1qtnf4	71.3038	103.856	123.094	26.1422	163.744	51.5146	38.9214	36.726	53.3594	70.9568	29.1648	41.8945	105.422	30.1837	46.2844	34.1369	55.295	72.8986	75.6205
C1rl	0.244965	1.12674	0.754346	0	3.53601	0.785253	0.355377	1.02612	0.133321	0.407318	0.661295	0.413015	0.408614	0.360209	5.24736	0.076637	0	1.98352	0
C2	18.1269	0.513084	5.15261	3.85607	1.34183	0.782209	0	2.42619	0	0	0.752835	0	3.72142	0.820143	8.9606	10.3822	0	1.5054	0
C230052I12Rik	159.387	110.015	52.0659	170.494	113.101	111.868	51.0513	117.864	123.105	107.654	72.3615	66.0523	60.5334	47.905	35.3346	58.9595	107.452	65.6699	112.876
C2cd2	0.843517	1.34501	2.07802	0.466539	1.0823	1.89276	1.57723	1.26839	0.765134	0.561025	1.51807	2.84436	1.68843	0.661519	1.80688	0.351857	0	2.42847	1.17498
C2cd2l	6.72016	13.929	9.4302	20.9366	10.6417	10.9755	23.1181	15.788	5.37039	6.50637	16.9932	16.9237	19.5812	22.5151	17.3106	4.47091	1.5832	21.1228	2.48832
C2cd3	9.76898	11.6349	20.6364	7.96111	9.08294	7.18584	0	7.57287	12.5855	5.96377	20.8936	14.004	6.9274	7.21709	12.131	4.84269	18.4452	5.85932	0
C2cd4b	3.32637	35.6998	0	7.66575	0	0	0	3.21547	0	3.6873	0	0	28.6675	17.9346	44.5335	4.85637	0	1.49634	0
C330006A16Rik	194.848	226.267	185.336	236.741	343.804	277.172	140.87	163.911	272.293	156.281	170.635	180.244	114.145	106.281	182.494	231.279	273.646	155.769	370.945
C330007P06Rik	6.95609	14.0169	6.12017	6.71757	5.31266	7.78668	5.44614	5.12318	13.4607	10.2811	23.2493	13.4035	5.89363	32.147	7.09548	11.0537	0	7.74834	11.0737
C330018D20Rik	6.26423	2.52991	4.70489	2.95765	17.6434	5.63231	0.147767	0	14.1361	4.06474	6.59924	12.3648	1.52913	7.18925	0	0	5.6872	3.29902	22.9849
C330027C09Rik	46.9423	15.1908	24.5684	29.5037	4.46376	23.9395	102.734	61.6388	57.3066	41.0321	20.5361	18.144	24.45	47.4726	33.783	54.0414	41.439	23.537	11.2426
C430002E04Rik	2.38073	5.94448	3.14195	1.41081	6.54575	9.13065	5.92077	5.47941	2.49886	1.13102	4.59063	5.16078	4.53848	0.500106	7.28531	2.34082	3.16495	3.67183	6.39559
C530008M17Rik	0	1.7863	0	0.149165	0.519063	0.0864526	0	0	0	0	0.582442	0.727535	0.719782	0.317258	0.577708	0	0.501946	0.873504	0
C630028M04Rik	1.63274	8.21085	0.670381	0.301017	15.7121	1.74462	8.10607	1.40294	0.65165	2.89584	5.28919	2.20226	3.26819	0.320115	4.66329	0.340534	3.0388	3.52548	0
C77080	0	8.23842	6.56617	12.1866	2.73591	0.5696	0	0.73287	4.40986	4.96367	10.7449	6.23145	6.63929	22.5751	10.6576	18.0113	5.95281	6.90618	0
C78339	0	5.89396	8.22079	5.90612	0	5.34851	4.38925	3.61284	0	1.77556	0	4.50099	5.34364	3.14042	5.71852	0	0	0	0
C87198	19.1208	13.1922	18.4002	18.1766	28.7504	16.281	35.2516	11.5521	25.6909	23.8449	3.22609	28.2082	7.9736	1.75726	0	20.1889	27.8023	6.451	97.3816
C87414	20.4743	7.73343	18.3718	18.7485	20.8771	9.88823	56.6512	6.02925	15.497	4.50911	4.39242	16.4598	9.9516	1.9938	4.35672	12.3017	11.3561	10.979	0
C87436	12.8717	18.2501	34.9096	40.1678	79.547	25.3623	21.4714	17.0466	46.6595	12.1739	21.0398	20.7063	15.7582	11.4605	15.1773	30.294	32.9674	35.06	14.3108
C87499	11.8992	12.245	1.24211	30.1178	19.4081	10.0208	0	14.6867	16.1353	0	10.8889	8.16088	1.34565	2.96562	0	11.1048	5.63042	6.53216	0
C87977	0	8.54371	7.46084	4.46679	0	5.17768	0	10.1489	11.6477	0	9.81077	5.44655	2.69426	3.56264	17.2996	0	13.152	11.9887	16.0306
C920009B18Rik	0.816551	1.35209	0.502897	1.12906	1.57156	1.11244	0.552809	1.42079	0.711048	0.814636	1.32259	2.47809	1.36205	0.240139	0.87456	0.613096	0	2.20391	0.341224
Cab39	72.4733	121.558	71.7026	82.1001	79.3586	83.815	71.6877	79.5918	71.6527	164.223	85.3818	107.306	129.79	110.135	97.6768	74.4238	32.5023	111.552	68.1119
Cab39l	16.2668	31.0449	8.97168	18.1282	18.691	33.1739	23.2464	20.0271	33.2983	4.84436	32.7708	21.2858	35.6383	29.2746	24.7034	29.4708	54.2241	20.9695	14.7113
Cabin1	8.30256	24.095	15.8271	37.3104	34.717	18.7331	2.96338	8.91749	10.5973	25.8024	27.7496	29.1629	30.336	14.0979	23.2896	19.1716	59.7861	19.7413	54.1078
Cables1	10.4768	2.84061	20.3761	0	3.18378	2.1211	0	7.6045	12.8444	9.16861	2.38169	2.23124	0	0.648657	7.08699	0	20.5253	1.19063	0
Cables2	0	8.98254	11.5649	7.96248	10.8422	4.41422	14.0445	1.45215	0.34066	3.74677	15.5455	10.5533	13.3642	3.31343	17.4303	9.32109	0	6.0819	0
Cabp1	4.99472	8.61511	3.84518	25.8987	27.0365	7.50512	0	1.6094	36.8677	13.4956	18.5398	10.5265	1.04143	2.75418	3.34347	21.4856	14.525	13.481	0
Cachd1	5.56908	6.1477	5.48781	1.84812	2.14368	3.51091	0	0.957049	0	14.816	8.41902	7.26124	1.48632	2.40212	2.38588	0.0464607	0	0	0
Cacna1a	0.0464968	0	0	1.41443	0	0	0.449693	0.119857	0.885699	0.154626	0.25104	0.313577	1.24094	0	1.494	0	0	0	2.72024
Cacna1b	0.809159	0.18609	1.86879	0.419566	0	0.364755	0.489111	0.977726	5.11943	4.54084	5.18785	7.33285	2.362	0	1.62495	5.03124	7.05926	3.00294	0.422669
Cacna1h	2.64362	0.659501	1.65575	3.59344	0.431186	0	0	0	0	0.44702	2.17726	2.41745	1.19585	0.131773	0.959805	1.59803	0	2.90248	0
Cacnb1	0	1.38146	0	3.32234	4.33539	1.44416	0	2.22587	0	0	14.5943	9.11493	1.00198	3.53313	1.60841	0	0	4.05322	0
Cacnb3	0.708987	0	0.727751	2.61422	0	2.4621	0	5.02589	0	1.17887	1.91394	0.398453	1.57683	11.4678	1.26559	17.1529	0	3.18931	0
Cacng7	0.445257	14.7456	10.969	9.85067	4.28478	26.0483	127.897	44.189	1.45398	54.7862	14.4239	36.034	14.8542	7.85674	23.8444	32.3171	8.28696	38.4567	3.72132
Cacybp	66.5877	70.5557	39.7218	28.9232	30.194	100.859	35.9091	99.753	138.225	53.9104	61.1737	80.5272	61.6418	112.268	76.5457	79.5101	142.747	59.2805	156.612
Cad	10.2726	19.5681	14.0593	12.9129	15.9766	22.4104	0	11.3009	24.7634	34.5068	29.6922	21.5185	22.6739	35.7036	41.1201	22.5938	7.24205	20.4446	4.33613
Cadm1	11.093	2.16461	3.62299	0.929605	4.04353	4.84899	0	7.14874	4.8024	12.5761	1.8149	2.26702	2.80357	1.97717	3.60031	5.62628	0	2.72186	0
Cadm4	0	0.944264	0	4.25796	1.64631	0.685503	0	0	2.60704	2.27569	0.923664	3.46128	7.41952	0	1.83231	5.56623	0	1.84699	0
Calcoco1	6.39695	12.4899	4.82418	4.33234	6.28151	3.66176	0	0.0841315	2.20259	1.73658	6.34365	7.92392	3.04869	3.83934	12.5842	3.43076	0	2.11416	18.5486
Calcoco2	285.982	209.679	243.694	234.574	223.447	291.464	72.8706	303.703	279.825	232.441	227.705	178.966	191.287	1098.86	360.351	470.991	467.436	231.5	485.159
Calm1	67.1739	88.6651	107.826	42.5553	124.142	45.4143	188.663	35.2135	94.1309	36.4652	58.705	58.1039	52.8737	50.4041	88.8221	35.7461	36.0144	36.8082	133.616
Calm2	746.442	285.041	427.601	229.733	382.205	466.745	2587.71	888.803	1161.65	378.092	319.2	407.917	289.276	279.974	327.971	786.314	787.166	214.397	2203.25
Calm3	32.7264	39.9359	16.4535	8.3115	14.4611	44.6924	17.7635	25.9323	20.4466	16.658	19.8328	29.8407	17.825	27.4986	48.285	36.9836	7.76903	31.5465	69.077
Calml4	37.296	44.1682	97.6878	7.1131	41.2534	4.12258	0	19.3385	10.0324	5.70245	34.718	121.426	70.0773	1.26073	22.9572	47.2084	19.9465	25.4552	94.9456
Calr	44.0207	101.238	130.883	129.083	115.034	43.9452	22.5718	103.692	63.303	59.3137	111.665	81.8973	112.675	108.256	71.1283	82.9869	37.0802	110.62	6.34329
Calr3	0	7.64586	13.4065	5.47259	11.4261	14.4316	17.0338	6.12141	11.4164	1.97428	2.13687	6.00567	7.92224	1.74594	2.1195	0	22.0986	0	15.7122
Calr4	0	11.4248	9.9152	9.54034	11.0661	2.02743	12.6787	6.66964	4.63132	26.0043	11.1756	13.9595	6.13813	15.5566	2.46328	2.01465	34.2438	6.20752	0
Calu	48.2194	24.4664	41.2833	61.5912	13.5253	30.065	66.9207	84.3749	15.5341	42.7851	37.3583	26.978	31.7401	88.0738	26.633	55.8091	23.1403	22.761	10.8431
Camk1d	3.21442	0.858483	0	0.143376	3.49241	0.249291	0.150427	2.43902	4.11964	5.68962	3.0791	1.74824	0.518884	0.914833	4.44229	0	0	1.39933	0
Camk2g	0.0995606	9.52509	17.1689	15.6938	4.79043	10.133	29.561	21.1731	14.5217	16.5545	23.1141	13.4288	9.30002	9.66232	6.39801	21.7409	19.4563	20.9601	0
Camk2n2	0	4.76183	1.77112	7.95276	0	3.45692	18.6347	0.185326	5.63444	3.82536	4.65795	3.87886	1.91876	0.845733	21.5604	1.97929	8.0284	4.6571	20.4295
Camk4	0.478369	1.59522	0.184136	0.413407	0.575427	0.551082	1.50363	1.32946	0.146447	0.298279	0.807111	2.41961	1.09717	0.439636	5.76397	0.224485	0.278226	4.03482	0.124939
Camkk2	0	1.52613	4.64427	1.04269	0.725669	2.659	4.01123	0.680348	1.27227	1.00309	0	2.03424	1.50942	0	0	2.2176	0	3.25651	3.78145
Caml	65.9199	61.1298	26.1927	36.0185	61.3894	25.9878	19.7947	34.0879	45.4245	57.4562	58.8395	60.0524	59.4125	55.5013	45.5503	17.463	19.7883	50.2196	183.276
Camsap1	11.6914	27.5468	18.4993	14.952	16.8985	18.1093	7.86599	15.0093	19.1645	24.7418	17.9639	32.1	21.5831	10.6004	20.2926	21.57	8.60066	12.2232	9.46236
Camsap2	0.471268	9.88442	15.6732	8.08024	15.4193	13.8227	0	11.2674	3.20607	7.83604	6.86992	12.2363	9.43317	5.6824	10.5997	8.25638	6.5783	9.15822	1.37855
Camsap3	0	0.15789	0	2.61056	2.47751	0.962831	0	0.276522	0	0.285388	0.926674	0.578759	2.57666	0.504762	0	0	0	3.24277	0
Camta1	0.426253	0.45747	2.18767	1.66993	1.02547	1.36638	6.35552	0.38915	0	0	0.575343	1.67689	0.711009	0.313391	1.90222	0.0222254	0	0.191746	0.742185
Camta2	0	1.31368	1.46584	0.658195	2.29038	1.14442	0	0.920287	0	0	2.57004	2.4077	0.264671	1.63323	1.69944	2.18416	0	0.856523	0
Cand1	56.902	79.4059	65.0002	62.7202	37.6	79.6845	70.7129	99.33	76.5296	94.3901	62.3167	76.0231	97.5372	108.568	42.3292	47.7428	23.8221	59.8809	26.6499
Cand2	2.9072	7.09021	6.24587	2.4306	5.85552	5.47233	7.84658	9.58541	1.10388	7.19473	4.74536	9.57516	11.052	5.56729	18.8272	0.549937	0	17.8831	3.10781
Cant1	9.26253	7.62383	6.00484	35.3891	16.4195	5.07884	0	11.3885	0	13.3748	4.60611	2.05483	2.43953	8.24373	7.83201	11.5148	2.2683	1.97368	0
Canx	185.067	77.4925	89.468	154.037	79.4097	154.304	424.565	156.379	167.621	115.485	82.1445	75.6513	62.2276	123.11	94.8262	186.844	50.3942	84.4495	54.5991
Cap1	1.69469	7.36971	14.2326	13.2076	7.41286	7.28443	12.0692	2.87925	27.2507	16.3948	8.318	6.23406	12.8492	25.8258	6.60031	5.49462	0	20.7912	0.643806
Capn1	1.84856	1.27539	8.5387	0	1.11181	0.740712	0	0.893466	2.95534	1.15264	4.36649	2.72711	1.92718	13.9309	3.71229	0.43374	0	1.24734	0
Capn10	23.0661	12.7313	6.31375	75.128	11.0984	13.3503	0	13.0479	8.50857	2.98303	5.53492	3.45686	11.9701	17.3356	13.7248	14.6729	7.15496	7.60913	0
Capn11	14.1742	11.3269	11.4631	1.18782	5.51114	4.58954	0	4.52108	13.013	9.99866	3.86504	12.0697	2.86585	2.1053	13.8011	11.0188	22.65	8.50154	31.1117
Capn7	6.10831	4.5715	8.28912	9.44818	7.97033	6.80343	0	9.94117	4.5077	9.98449	8.94354	9.42592	1.72694	2.43579	12.1974	7.77346	0	7.2653	18.1708
Capns1	3.35157	2.846	9.52692	4.99078	12.4049	3.09914	0	0	0	6.00153	9.74369	4.34676	1.72018	3.03281	0	5.32333	0	0	0
Caprin1	43.359	50.9191	21.8296	57.3351	18.6898	48.3664	21.0378	69.1203	22.6995	46.1798	45.6139	40.6042	58.3134	92.2445	40.0428	55.5959	11.2959	53.7307	19.0727
Caprin2	17.2654	14.6463	10.1877	31.7357	19.8979	10.2737	4.09956	17.3227	29.4277	8.59525	16.7456	13.2475	12.0716	21.2832	43.1848	28.6568	19.2417	13.394	13.825
Capza1	43.6115	25.9655	47.0218	46.7065	17.8113	64.9864	6.48904	67.9886	22.6021	24.2359	27.481	37.8374	40.9075	51.0306	28.4966	64.9255	18.3005	39.3406	11.6018
Capza2	121.592	43.717	38.872	35.9356	39.3008	69.3255	273.077	36.1286	124.37	96.9215	31.0702	56.9632	39.6351	72.6095	19.8824	23.8111	19.0024	49.102	38.7872
Capzb	13.4906	16.6762	5.19287	0.58293	2.02847	7.26382	0	6.52041	5.85082	15.4217	6.82846	4.97554	5.62574	76.2494	20.3189	0	15.6926	3.41361	1.76172
Car10	0.110513	0.406653	2.04189	4.27866	0	0.885646	0.748181	0.356096	0.842051	0.367514	0	0.372654	0.737367	0	0	0	0	0	0
Car5a	1.18449	4.35853	3.64752	4.09456	5.69927	3.79697	3.15034	7.25166	0.966982	0.98476	4.79638	3.99414	10.8668	1.74173	9.51479	0.741132	0	14.3865	2.4749
Car5b	3.52746	6.48994	1.97499	1.18242	8.22916	4.02616	18.712	4.8909	1.04717	2.13284	4.03986	15.8596	10.3415	0.943082	9.15892	0.668824	1.98945	12.1174	1.78675
Car8	2.06179	1.06688	0	0.17818	1.24005	0.877783	15.6409	1.86848	0.140265	1.49986	2.43507	1.30357	1.50463	0	3.4504	0.403141	0	1.04341	1.07699
Car9	0.188194	2.42372	2.3181	10.4088	0	0.904905	2.00213	7.15552	15.6709	4.3809	6.09647	2.53839	5.65051	0.553461	8.06256	0.235505	0	4.06357	0.786436
Card14	0	0.514121	3.44201	0	1.79272	0	0	0.180081	4.91737	5.57566	1.00581	0	0.310745	4.65687	0.997634	0.641094	0	2.51406	0
Card6	26.851	10.1797	4.00897	12.8259	6.26404	12.7153	7.16114	14.1577	7.04109	5.9529	10.5434	13.1698	14.9296	14.8361	21.7868	18.0225	0	25.0359	0.340019
Carhsp1	53.444	22.3797	57.3822	64.7727	28.6414	19.3926	43.6785	38.4443	55.638	32.7055	32.8373	35.7811	39.7169	30.8258	33.2634	27.8529	65.0275	25.8459	85.981
Carkd	0	16.7186	23.985	27.2836	29.9814	23.3032	0	34.2996	13.8476	19.8582	46.258	16.634	17.3229	32.0688	36.1495	0	24.1606	25.227	0
Carm1	0	5.26955	4.23353	4.11873	0	2.93799	0	2.80557	2.24467	7.6198	5.56696	2.31791	7.26185	3.36927	2.45409	0	0	3.09219	0
Cars	0	2.94729	4.22827	26.8967	8.80892	12.0125	1.43864	18.2136	20.6129	3.80517	6.79561	3.08672	3.43555	10.4318	36.7657	0	15.9721	9.88272	7.65054
Cars2	51.8135	23.832	24.5468	44.0884	42.19	25.2332	0	47.9028	37.7437	33.1359	27.9745	22.1755	41.2192	84.3941	96.0479	28.5541	31.5263	32.2724	67.4545
Casc3	0.591138	7.79443	21.8442	8.44625	17.0658	4.42151	6.19362	6.4127	0.107241	13.4332	12.7664	15.2822	7.55968	20.8617	11.6074	0.986328	6.41786	12.7641	13.9982
Casc4	150.213	189.437	120.986	34.1877	152.374	250.937	857.746	191.478	82.5361	110.663	346.531	327.497	429.373	29.6333	571.346	92.5571	105.587	468.051	134.106
Casc5	23.7872	14.2416	9.04753	12.3439	3.80606	15.1688	9.56296	13.9822	15.2524	7.51587	9.76182	7.62099	9.42473	18.112	18.1547	28.3884	12.619	10.37	26.6806
Cask	0.401799	1.80704	5.22415	1.72846	1.28886	1.46688	0.302244	3.88403	5.78281	2.52391	1.68727	2.10759	1.1915	0.525178	6.69423	0.335206	0	4.09691	0.186562
Caskin1	4.23968	9.33839	6.25201	5.94486	8.61952	7.65667	0	6.73434	1.10497	5.56021	8.7048	8.85968	7.17159	7.37571	12.1516	11.7319	2.22274	7.73618	1.74674
Caskin2	1.32729	2.87292	10.0979	2.59096	4.508	4.81783	0	1.25787	3.99428	6.75068	1.68615	2.36946	5.46982	3.90341	4.18111	6.98578	2.90623	3.37168	0
Casp2	0.106461	4.11326	13.769	2.6497	4.09794	2.47418	0	6.44909	0	0	13.795	3.23089	2.8413	8.76651	0	0.732732	0	1.14937	0
Casp3	59.4634	18.1562	6.23358	41.9854	7.305	30.8227	0	39.462	32.6381	10.9392	21.8586	44.3686	29.5453	60.2763	37.9416	35.4645	0	10.9273	0
Casp6	70.9474	15.384	6.24215	12.6129	0	28.2253	27.4467	85.2375	16.5484	7.58367	60.1937	23.9236	25.3593	66.3206	56.9906	20.2933	96.6755	47.8726	112.238
Casp8ap2	67.2433	57.9204	27.6982	61.4364	46.9285	71.4746	53.7148	84.9923	64.5532	49.1924	38.3238	48.4188	58.2065	35.0574	56.8734	82.9951	82.19	45.9216	73.8161
Casp9	3.312	1.0446	4.66239	0	0.910625	0	11.1654	1.76849	0	0	1.02182	0	0	3.61781	26.3513	8.64448	0	0.510814	0
Cass4	0.166181	1.52873	0	0	2.39878	1.86447	0.482166	0.803203	0.497439	3.03951	1.79445	1.6811	2.49478	3.42105	1.77987	0.103979	0	0.448531	0.694445
Cast	0	0.937521	0	0	2.45183	2.34809	0	1.72403	0	0.847289	2.0634	1.28871	5.09991	9.36618	0	0	0	2.7507	0
Casz1	0	0.239399	0.801382	0	0	0.556144	0.0419484	0.167709	0.354086	0	0.468352	0	0.144697	0.255113	1.39364	0	0	0	0
Catsper2	7.87552	0.905603	1.01049	5.89856	1.5789	2.10379	12.8534	2.64338	8.03667	0.545628	0	3.31956	2.18946	0.965046	0	0	0	0.885684	0
Catsperg1	1.24063	1.90212	0.636731	2.00135	9.94895	2.56842	0	3.73104	0	3.09429	2.23275	2.09171	3.79394	0.608093	0	2.19939	0	2.23234	0
Cbfa2t2	31.9557	27.8905	25.0212	61.2062	21.5902	50.4892	106.323	43.4535	51.4493	31.2556	25.2086	30.6704	33.1757	11.9479	28.5757	34.2602	25.3925	26.5133	14.4434
Cbfb	26.0716	15.6011	17.1482	4.19998	2.43584	11.9682	26.3168	7.91142	0	15.5726	11.6164	10.6692	13.0888	8.56069	5.42209	0.237567	3.53327	2.04957	0
Cbl	14.9413	39.2326	43.33	45.7321	36.9925	38.479	0	28.7928	13.9345	34.2506	49.733	48.4258	41.6186	26.0232	13.2061	15.0215	12.8242	27.4069	0
Cbll1	29.1663	29.9622	19.2662	58.0125	81.4567	33.6226	104.379	18.7959	4.15619	46.2016	21.3605	28.5431	30.3875	37.07	26.6067	25.0423	39.3853	39.2364	0.768968
Cbln3	1.40506	8.76055	3.36525	1.51108	5.25822	4.2538	7.2475	4.87952	1.61437	2.07669	11.8005	5.52756	12.7602	2.29564	21.7372	1.12335	0	8.42741	1.30479
Cbr1	42.29	26.3538	14.7031	29.2376	26.2556	45.9166	0	37.3634	25.6147	53.3055	53.3991	42.5508	36.4086	48.1434	14.6111	40.9714	0	49.7073	85.5112
Cbr2	0	8.63649	6.67164	2.99572	3.47482	2.89375	47.1458	23.0374	0	0	27.2938	10.9584	3.61389	4.24772	7.73484	2.48526	10.0807	9.746	1.50894
Cbwd1	68.0148	31.7056	24.8398	38.5308	37.0481	59.7955	63.4754	50.2112	42.704	28.0444	47.5106	17.9274	25.6872	22.6443	64.7961	18.0091	47.7685	58.3878	101.891
Cbx1	33.5683	18.6345	33.8627	10.4035	66.8344	23.8866	19.5913	26.1085	27.2467	10.5858	40.6224	9.75804	15.4465	8.51044	27.8946	5.43196	21.5435	18.7454	53.2085
Cbx2	14.6878	28.4739	15.1777	20.1728	31.3041	18.0115	0	10.99	11.5346	10.1623	6.38662	22.6032	20.0603	0.869703	21.1157	25.1648	7.33861	16.4957	7.82672
Cbx3	1159.18	574.464	517.587	162.29	308.932	1090.2	4462.26	1179.11	1218.14	698.352	486.86	468.173	537.539	408.916	203.673	1077.77	112.267	558.517	211.911
Cbx4	2.19913	0.522068	0	2.94269	0.682662	1.02331	0	0	0	0.471821	0.766018	0.47842	1.41997	0.417252	3.79896	0	0	0	0
Cbx5	10.6261	21.8903	24.2573	19.1746	26.0577	23.8373	40.4733	31.4633	25.3658	23.6037	20.6005	15.9098	23.5419	25.5794	9.66726	10.0629	12.981	12.4023	19.7165
Cbx7	5.09745	2.57907	2.35456	2.46692	3.67901	0.102126	0.492999	3.942	5.82596	19.4944	16.5129	3.86746	2.97597	31.856	8.18936	16.6649	0	12.3824	0
Cbx8	7.14585	8.27785	22.8199	11.7105	35.6562	4.45404	0	12.4507	8.64245	11.4417	30.0075	8.032	7.06348	6.22673	0	12.4198	44.332	12.858	0
Cby1	34.9234	56.3732	83.1938	52.845	63.4101	75.2491	0	44.5874	86.0692	40.5389	28.4611	35.551	28.5774	20.3475	59.9882	70.9142	125.704	90.7031	184.49
Cc2d1a	6.05485	8.45808	2.0717	6.82177	3.23704	3.77402	0	11.0556	0.732295	5.96607	4.84306	11.7209	12.7182	7.25458	21.6166	1.68378	11.4777	7.86853	0
Cc2d1b	4.4878	2.88988	3.45493	15.8237	8.63736	5.93421	3.68932	2.02448	3.54158	3.73106	3.6345	7.18817	2.99435	1.31982	3.60496	1.1232	0	7.26768	1.87538
Ccar1	168.365	123.299	98.3682	203.772	220.252	151.025	101.92	168.136	163.862	115.813	131.574	95.7783	140.626	63.6785	79.3607	189.776	264.32	131.105	46.1018
Ccbl1	0	1.76273	12.9815	29.6749	14.7517	12.4385	6.30099	24.6972	13.5574	20.3913	20.6912	2.58456	3.83553	11.2706	0	24.6983	30.3137	13.4468	0
Ccbl2	29.7105	20.5361	40.4378	13.6181	0	20.9158	0	39.9858	68.7888	37.6651	1.77248	36.5314	41.6182	0	10.5485	56.0774	39.7154	6.20255	14.4048
Ccdc101	36.0452	47.7018	68.1564	13.9903	27.3843	45.3566	36.3901	97.1948	33.5562	60.9859	46.0921	51.177	65.3992	54.8624	81.2756	48.47	300.122	59.7381	256.331
Ccdc106	3.86334	0.338471	3.39907	1.52626	0	0.589724	0	4.14948	0	1.83537	0.993262	3.10173	0	2.16413	1.97038	0	6.84791	0.99308	0
Ccdc107	8.15247	33.3315	78.1035	1.25251	0	10.163	27.5963	9.34004	54.4759	19.5803	61.1332	21.3814	13.5987	9.32384	14.5527	11.6189	67.4359	17.1142	90.8478
Ccdc115	141.631	100.253	157.143	101.057	89.4752	167.74	161.028	132.38	215.948	104.985	79.3864	142.181	75.022	96.0227	118.112	148.689	221.342	123.727	260.235
Ccdc116	0.0937145	3.79322	0.577169	0.777487	1.80366	2.25306	0.0906359	2.89888	0	0	3.03584	2.84407	0.625281	0	0	0.117274	0	1.51764	0
Ccdc117	179.296	116.673	83.4527	250.914	90.7551	164.622	179.906	172.899	163.304	167.628	79.5965	106.735	160.205	192.235	55.7291	132.329	20.1753	110.01	28.9915
Ccdc12	78.5844	74.3565	60.8438	48.4315	95.0688	93.2058	89.9005	59.3245	29.8163	77.6533	46.0651	51.4835	80.8966	30.3743	149.096	65.4663	0	55.7528	328.392
Ccdc120	5.67033	8.56953	6.85976	12.3208	4.87201	0.649166	0	0	0	1.68364	7.65365	1.36575	6.08039	6.55124	5.42246	6.77904	0	3.27954	0
Ccdc124	248.48	150.402	219.332	118.63	132.409	251.02	76.7136	239.935	277.516	211.291	264.38	120.087	114.757	278.496	238.392	247.643	576.194	207.533	950.42
Ccdc125	5.04285	10.5318	7.55462	10.5535	10.4926	7.09958	7.64532	10.8913	32.0445	1.35973	5.88687	5.51501	3.63749	0.400824	7.29878	7.07809	5.07328	13.243	17.0864
Ccdc126	22.2405	45.1003	47.9912	84.4008	43.7421	34.7361	44.2758	21.4467	50.5377	67.4827	7.88836	39.4137	39.5353	6.68393	46.9455	30.371	51.3638	28.9187	10.8543
Ccdc127	0.513532	1.88962	1.58137	2.72194	5.76542	4.28688	9.76768	8.74233	2.9812	2.70395	2.54155	2.02025	1.85596	4.02732	5.50013	0.187434	0.398236	1.84806	6.08025
Ccdc130	0	18.7428	22.7166	27.2008	27.0437	13.6536	0	10.9795	39.7665	16.9389	22.7594	10.0686	13.4771	22.728	13.1684	73.1926	86.6282	27.4959	41.8369
Ccdc132	0.62892	3.12419	1.54936	2.95671	3.63131	16.4308	0.669085	8.22761	0.171144	0	8.82854	2.12073	2.93739	8.13819	2.0208	1.73146	5.85261	2.71598	0
Ccdc134	19.6505	8.29213	6.66185	20.4407	3.46973	6.06795	0	10.8047	0.588701	0	9.73348	7.29491	5.41289	2.12074	5.79262	1.24081	18.4542	9.7317	0
Ccdc137	116.121	72.7712	60.077	194.005	43.7206	82.1353	10.2096	60.5378	160.286	123.091	82.246	72.0942	74.0007	131.255	51.5226	84.2779	65.9052	62.7552	40.7632
Ccdc138	0	0	0	2.89408	1.43868	3.23487	0.433773	3.27574	0.0813661	1.49152	4.03588	1.00825	1.49626	4.39671	1.60123	5.89322	0	2.42109	0
Ccdc14	0	1.65156	2.76428	6.70263	1.72768	3.23723	0	9.77654	0	0.597042	5.81591	2.42157	1.19788	0.527991	2.88432	2.58368	0	0.484571	0
Ccdc142	0	1.08389	2.90263	3.91005	0	0	0	0	0.0641255	1.17548	5.08916	0.397307	2.35844	2.77208	2.5239	0	0	0	0.984741
Ccdc148	0.101284	0.745381	0	0.280095	0.974669	1.29869	3.8203	0.913798	1.10247	1.6841	3.82788	1.70766	12.1641	0.893596	5.42395	0.316865	0.942528	3.82718	8.46499
Ccdc15	0	1.92425	3.22068	3.18156	2.01293	2.26303	0	0	10.8151	1.39124	2.25872	1.76337	0.348916	1.53791	2.24036	3.92642	4.86639	0	0
Ccdc153	12.2212	2.49833	8.3631	1.87761	0	0.816165	2.29828	2.18773	17.9217	0	3.66574	1.14473	3.39759	0.99837	0	0.42482	0	7.33014	17.0235
Ccdc155	4.50415	18.7222	18.4934	25.8346	4.81601	8.28869	0	6.77285	7.44489	23.8548	22.5169	13.5005	8.34793	8.34023	19.6539	9.18535	21.7336	8.10461	0
Ccdc157	7.29904	8.16273	10.1365	8.3115	4.13175	4.47306	10.4505	4.51933	0.428404	2.14174	3.47719	8.20418	5.25202	0.210448	5.365	16.5665	3.9955	3.86283	0
Ccdc163	21.2579	20.1142	20.5736	61.307	32.1464	33.5851	0.587416	36.9885	12.3959	5.04953	31.1527	22.5287	8.10496	116.997	13.0103	12.921	0	26.2291	31.7263
Ccdc18	5.38324	11.6521	14.6269	3.72176	12.1891	6.53457	18.299	12.9584	0.904794	18.1653	9.83067	10.144	10.0359	3.72507	7.63104	3.31874	11.0505	7.26482	0
Ccdc25	117.373	97.7697	101.957	86.0684	103.55	116.35	171.476	148.399	125.867	105.701	95.6368	89.8748	97.2013	115.385	83.3345	99.8532	141.73	96.5129	159.805
Ccdc28a	19.9197	12.2163	23.3679	0	21.2989	6.58811	7.95078	25.8779	14.455	14.7207	17.0712	6.39713	24.261	15.8078	10.1594	21.1685	0	23.8952	84.5627
Ccdc28b	0	1.61499	0	25.4886	0	4.92419	0	9.89947	0	0	9.47856	1.47997	1.4642	0	23.5038	0	0	4.73841	0
Ccdc30	0	4.54694	17.0115	0.804057	0	2.56307	0	0	10.6021	4.83449	8.63386	3.92169	1.45496	1.28261	3.11407	0	10.8227	1.5695	0
Ccdc32	0.591454	7.25451	3.64264	3.27126	0	10.1117	3.24147	12.8323	0.536494	6.55629	26.6109	11.3016	3.28858	4.05861	4.22314	11.4722	0	8.51393	4.11932
Ccdc34	1.95065	3.26261	5.46075	0	6.82596	3.4107	0	0	0	8.84579	4.78715	10.1654	3.54958	2.08606	9.49648	0	4.95065	5.74353	8.15147
Ccdc36	3.21592	13.9635	6.33798	13.518	17.3305	15.0509	3.85674	22.3826	11.2716	8.55566	8.33425	7.8078	5.57888	6.43123	2.7555	3.94389	0	7.63833	15.0515
Ccdc40	0	2.45217	3.19222	1.02384	9.97572	1.36481	5.29937	1.76556	0.604485	0	0.399778	2.49684	2.96428	2.61313	5.55141	7.87611	0	3.99705	1.54713
Ccdc43	10.3874	1.17607	6.8895	0	0	2.17715	0	3.39852	0	1.59431	0.862807	6.46645	2.13251	17.389	1.71159	13.0987	0	0.862649	0
Ccdc47	20.7576	27.19	14.5906	25.2702	16.2842	45.8366	77.3569	38.0954	25.3574	20.2587	45.0724	19.0204	26.3448	36.8266	2.41655	31.4817	32.5443	33.4937	8.95714
Ccdc50	8.39694	4.46951	2.27676	6.42601	5.08207	5.92511	0.25538	7.58946	3.19038	3.86371	1.14052	3.73967	0.880911	1.24249	2.26251	0.132174	3.44014	1.14031	3.75171
Ccdc51	17.2263	13.8659	6.63082	11.4842	8.88059	8.50486	0	6.04624	32.6462	20.9708	15.7778	7.77957	7.18356	14.4745	6.5893	11.1634	0	9.96312	28.9229
Ccdc53	0	0	4.93963	2.21801	0	6.21327	0	0.17229	7.12965	3.55628	21.6515	0.901504	0.891898	31.4497	5.72681	13.8841	0	4.32951	0
Ccdc55	15.9829	17.8614	24.062	7.85776	60.3831	29.1277	24.7326	18.2349	14.3044	27.1663	26.8468	21.5579	37.9169	11.4899	29.1646	34.7424	17.6278	28.12	14.8423
Ccdc57	0.326259	8.60376	7.36767	9.62402	9.41892	11.0685	3.57614	12.5452	3.78806	5.78656	7.63317	7.70108	2.90248	7.35613	30.2845	8.43776	0	12.3283	22.2687
Ccdc58	112.257	43.1895	100.091	4.99369	23.1693	65.8435	122.541	79.9069	28.6641	54.0452	121.867	44.6528	97.3902	30.0929	99.9247	132.946	67.2157	61.7347	215.059
Ccdc59	102.599	96.8995	84.2516	17.0239	72.404	103.6	170.012	77.1388	86.1785	55.7285	81.2448	85.3385	84.4292	31.1791	161.169	133.1	98.6594	84.9222	224.377
Ccdc6	596.526	280.5	305.299	946.099	360.509	570.316	3277.05	673.876	1167.3	243.159	364.437	313.783	296.602	127.29	215.667	800.36	542.852	255.673	188.7
Ccdc61	0	5.39938	3.38893	17.246	5.29522	6.17362	0	2.95507	4.39231	10.9793	1.98059	2.47398	6.73095	13.4854	3.92899	5.39395	22.1893	0	0
Ccdc62	0.752394	1.55731	0	0	0	1.50741	0.363838	0.545481	0.870161	1.56381	0	1.26855	0.313757	0.553178	1.00731	0.235385	0	1.01537	0
Ccdc63	1.1304	8.91323	0	0.893162	12.432	7.76483	1.40563	0.936613	13.2711	0	2.61563	4.90082	6.4648	1.42474	19.0254	7.0729	1.50276	2.61515	0
Ccdc64	4.77504	0	0	2.75106	7.65849	1.59445	0	0	3.57335	10.5863	0	0	3.9825	5.26609	4.26189	0	0	1.07401	0
Ccdc64b	0	2.47038	3.54409	13.792	1.84589	7.3786	0	7.66411	20.2528	3.82735	3.10691	1.94044	8.31897	5.64115	2.05444	33.3654	0	7.24814	0
Ccdc66	5.75465	17.2624	6.16378	16.6061	18.058	19.5497	2.05685	7.17519	25.9407	6.24038	5.40345	2.53106	13.7725	1.47164	18.7584	18.3164	20.955	4.72716	11.5011
Ccdc69	53.2614	57.3612	28.8023	24.4288	65.0054	34.7713	0	13.8969	18.0994	25.0562	25.2494	43.8046	25.1359	18.3379	25.0442	38.6901	38.6842	43.4772	16.2857
Ccdc71	0	12.658	9.49728	20.3384	7.99053	20.9136	1.72086	8.63815	8.45721	17.3569	8.9662	6.39987	13.8505	10.1167	13.9752	21.9693	4.41545	14.7275	5.45267
Ccdc73	7.10425	4.64351	4.02994	3.61907	1.79908	3.37102	17.9004	8.73483	6.35931	3.7303	3.02814	3.78248	0	0.274906	3.00353	3.9772	0	4.54138	0
Ccdc74a	0	6.89973	10.66	11.9665	24.9845	0.462366	0	3.3463	0	1.91866	3.11502	20.4278	8.66146	0	3.0897	7.40045	2.68451	7.78612	0
Ccdc77	28.0116	12.0175	13.9252	14.5897	3.62637	26.0722	27.3344	29.0609	0	21.7218	13.5639	17.7899	12.9907	17.3624	9.41753	49.8295	17.5339	18.9859	37.7939
Ccdc78	0.669909	2.87588	1.37528	13.5857	17.191	2.14744	3.67144	2.8781	0.850722	0	7.23379	6.77685	14.1542	0.656711	14.35	0.13972	10.3901	12.0541	0
Ccdc79	0	4.82855	3.84844	2.07365	1.20264	0.100153	0	0	0	5.40283	2.69898	2.10708	5.83695	1.10261	0	0	0	0	0
Ccdc82	8583.76	5695.97	6730.55	9721.47	6352.71	9273.63	25940.7	10174.6	12116.4	7985.55	4303.88	5983.95	5144.39	980.525	2312.87	11009.2	13025.5	5147.25	15625.7
Ccdc84	0	4.68599	1.96078	1.76087	0	7.39905	0	11.4895	0	0	3.43782	16.1033	3.18634	3.74518	0	10.9562	0	6.87438	15.965
Ccdc85b	7.37178	11.4051	11.8663	2.54828	9.6736	10.4727	30.1388	8.58359	4.55916	3.34295	17.639	13.5588	15.0911	5.66628	26.9164	5.6608	2.33865	19.8968	4.90088
Ccdc86	101.652	48.7886	31.0003	143.952	79.1549	116.292	19.2351	72.3126	80.1125	96.3511	55.0154	66.2364	56.1106	38.6322	36.8171	44.0922	76.5447	61.6325	198.542
Ccdc88a	2.70673	12.3034	5.39331	7.26516	6.89487	4.9125	11.4337	4.43777	5.37259	6.61858	4.72802	7.38227	3.98379	2.22418	10.2318	4.58267	4.445	4.94203	5.82185
Ccdc88c	4.33595	1.29364	1.0826	1.62038	2.81929	2.67653	1.4734	2.7565	6.25034	0.779419	0.949061	1.77822	2.3457	1.89551	9.41347	0.036662	2.18106	0.316296	0.734565
Ccdc9	1.72143	9.50143	20.3204	5.95065	12.4242	4.25358	9.98928	1.3867	1.79569	7.63285	6.97061	5.80471	4.78571	3.37503	13.8279	10.0529	8.00966	6.96933	0
Ccdc90b	15.9389	6.37497	9.95869	4.47169	15.5605	15.7352	0	23.6694	4.77735	12.291	24.9436	20.2522	16.9539	14.9455	22.2668	23.8482	23.6459	4.9878	51.1612
Ccdc91	42.4296	5.51685	7.38701	32.7548	17.3134	6.60831	0	16.0388	0	4.48729	4.85684	8.59454	7.00244	8.37754	1.60579	6.56666	0	20.2331	53.8812
Ccdc92	36.1156	21.9484	15.097	41.1252	45.6055	15.9774	0	7.16132	26.0594	24.9988	13.2347	12.6742	21.2621	12.9762	5.25085	9.40706	9.12447	7.93936	0
Ccdc93	5.33499	4.11315	0.312925	3.09123	0.977893	1.18083	0	4.02746	2.9865	1.35174	3.56622	0.342661	1.69505	11.2069	9.79541	2.09822	8.51081	3.56556	1.6986
Ccdc94	57.5613	18.5976	27.6689	32.613	51.339	21.827	27.4278	31.3044	28.2712	2.80128	19.7079	22.7237	16.8612	16.5153	9.02202	1.4055	13.0647	7.57857	0
Ccdc96	0	1.51405	1.9006	7.68072	6.92929	1.40142	0	0	10.917	0	0.555384	1.38747	4.46123	0	2.20348	1.67344	0	0	0
Ccdc97	4.44482	10.2222	7.60409	24.9252	8.317	4.84833	0	5.17186	18.3447	3.69532	9.33254	10.4084	3.29519	7.62519	2.64477	8.34332	0	11.9968	0
Cchcr1	9.84422	6.63246	17.0785	4.21775	13.3426	5.11123	7.1071	3.30603	29.8068	2.30543	11.2288	6.54549	6.93829	5.30086	2.97002	21.6884	0	8.98142	0
Ccl25	12.7328	5.85656	17.8225	3.20108	2.78477	13.6826	0	11.0029	3.1499	6.73641	0	0	0.965406	2.55313	12.3976	0	10.7718	1.56211	0
Ccl28	1.57763	3.08399	1.21454	0.272678	2.84659	0.71117	10.6806	0.826059	1.34159	1.63951	0	1.99493	1.64473	0.289978	2.11214	0.863729	1.83514	1.06453	1.64817
Ccl9	0.612821	3.60796	2.26454	2.03367	1.17945	3.33955	3.55613	3.87027	0.867166	1.63035	7.94081	4.95947	3.67997	3.60449	13.1271	0.460128	0	7.27774	2.04871
Ccm2	25.9333	6.77007	4.3167	37.7968	8.43107	10.3914	0	19.1967	0	9.3234	11.3526	6.49949	7.59936	6.18382	11.2604	0.109638	8.15305	23.647	0
Ccna2	433.856	323.584	333.6	372.854	258.733	382.584	145.745	351.521	455.975	437.898	362.552	340.535	384.161	561.593	387.7	494.836	377.132	361.07	280.064
Ccnb1	1548.55	772.602	731.37	908.609	577.512	1197.11	1334.18	1400.19	1200.6	1182.62	789.839	702.104	917.135	1764.92	472.268	1298.91	1122.86	892.81	1067.66
Ccnb1ip1	72.61	74.6666	55.7106	104.794	54.1109	46.6296	123.425	37.1821	78.3701	58.5371	44.8786	51.112	70.9574	35.9493	26.1846	22.4865	34.126	39.5915	18.3895
Ccnb2	13.6368	110.922	89.8803	47.6361	115.113	51.1912	0	68.6089	55.989	62.0571	54.251	96.0012	75.8229	94.2808	46.123	80.535	102.412	83.9446	109.973
Ccnb3	0	2.08523	0.997181	0	0	0.389264	0	2.39987	0	6.19205	6.9934	0	3.78107	2.14275	0	6.43303	3.7668	4.37008	0
Ccnc	20.8737	24.9013	32.873	29.2579	13.7583	21.8457	28.3	39.7412	47.4648	15.2144	14.409	25.3906	25.756	27.7504	13.271	51.0496	31.9309	21.095	40.6267
Ccnd1	1.55394	5.89668	4.78521	2.95442	5.60768	7.08274	10.3324	2.56614	1.21573	7.10553	9.4386	8.5149	3.24006	53.6974	3.12063	10.2091	1.80759	2.62135	0
Ccnd3	7.1777	8.40367	43.2013	68.5711	28.2568	28.2379	0	8.93581	36.0458	8.13734	24.661	20.9029	8.70745	83.4761	20.9662	20.0057	0	10.5671	0.681693
Ccndbp1	198.643	110.461	98.2185	132.956	99.3021	114.083	179.869	55.6184	136.702	53.0342	98.7651	109.134	77.4573	63.4536	52.749	194.286	141.859	56.9694	347.915
Ccne1	560.926	265.285	405.129	484.231	259.374	398.165	218.75	495.945	423.66	278.3	266.621	134.741	318.8	356.421	268.491	694.745	303.44	342.881	165.405
Ccne2	13.0646	17.7112	3.52904	2.53539	3.30848	8.17382	33.5835	10.8565	7.60931	4.5733	3.09372	8.8881	6.88178	10.448	6.13714	18.2133	0	4.94904	20.5928
Ccnf	48.6567	31.2993	11.7229	85.2088	30.9101	62.3509	0	62.3293	6.53938	39.562	37.8959	39.313	32.1472	88.5157	8.91916	51.4353	23.2484	34.678	0
Ccng1	0	1.94522	0	0	1.01743	4.74485	0	4.97387	10.4151	3.86759	0	1.78258	3.17446	32.9591	1.13239	0	5.9033	0.570729	0
Ccng2	0	8.15914	6.37292	4.49679	2.84506	1.42158	0	2.38159	4.42489	0	3.99057	10.4678	2.95893	0	6.33302	0.739944	11.005	0	0
Ccnh	60.0773	54.5795	26.4288	40.2452	16.159	89.712	21.4731	38.8364	58.6918	51.4981	31.2274	19.5032	13.0711	27.435	57.9506	56.502	15.6261	37.2646	148.917
Ccni	18.0129	5.32187	11.3367	0.727207	6.32631	2.10736	0	3.2198	1.71739	2.18621	4.96914	2.21679	1.75453	1.93336	1.40822	0	1.22354	2.83899	0
Ccnj	7.43721	4.2649	5.35374	27.779	12.0831	11.688	15.3199	16.0591	18.1357	11.5633	10.4296	6.18819	8.37782	8.80564	4.13795	20.9102	10.7859	13.556	6.05434
Ccnjl	0	1.26927	5.09861	6.86819	11.9499	1.6586	0	0.0889174	2.1777	0	0	1.86104	0	0	0	0	34.6675	2.97924	0
Ccnk	3.92205	11.0816	32.782	4.26101	16.1754	4.37789	9.88944	3.61075	14.4845	6.52142	6.05014	8.50195	13.0843	9.06271	24.0039	13.2342	1.3035	15.1226	1.75603
Ccnl1	39.3595	27.1951	19.0538	18.0619	24.8098	58.9526	36.0717	58.9261	5.33193	44.5828	45.4706	23.1827	24.0825	40.9429	34.9763	24.412	4.79833	49.1734	12.9283
Ccnl2	64.012	79.4401	82.7526	149.466	88.6222	119.536	46.8699	124.826	140.832	119.992	83.1411	90.1073	113.826	99.4543	67.9127	98.9022	77.2703	75.7913	21.4502
Ccno	0	12.2932	19.3653	15.7605	22.6938	12.7567	0	6.07899	0	10.4565	16.9765	3.97604	24.2576	0	6.31445	12.7881	29.2606	4.24335	0
Ccnt1	18.6455	35.2402	41.7578	140.627	39.1481	34.2316	0.983618	46.7528	73.5251	44.5315	35.6917	39.4386	54.852	51.8436	27.232	37.6508	36.2797	49.4102	45.3334
Ccnt2	6.19001	21.426	18.7384	26.4025	19.1827	21.8604	41.8052	33.5354	3.65439	30.703	13.0283	21.2267	14.7003	21.2897	8.9895	11.4223	5.85794	18.6893	7.01481
Ccny	0.0917782	1.35085	3.39146	0.761422	2.64959	0.294201	0	2.54326	0	1.52605	1.98207	2.16635	4.59271	6.20794	0.982982	0	0	0	0
Ccnyl1	2.3948	5.56551	10.8677	15.3367	10.9163	7.87871	29.744	11.3717	22.7059	0.838309	6.80512	3.40014	3.78439	0.370677	12.1497	7.09777	3.51877	1.36077	11.5876
Ccpg1	80.0449	62.902	31.8656	72.6643	16.5967	49.1877	0	71.0016	86.4104	47.2327	56.4175	54.7353	59.2288	138.139	49.9828	71.7931	10.3849	55.3119	13.5663
Ccr4	5.29132	5.84109	4.88823	4.38986	6.3649	4.13441	28.5301	8.78059	0.215984	6.59864	7.14208	3.5685	3.97178	6.61353	2.83361	0.0827691	1.231	11.4252	0
Ccr8	0	11.1485	3.92834	5.29175	0	3.32255	80.1955	12.5371	15.1007	7.42404	5.16565	10.7541	7.44766	4.68957	34.1578	9.5783	0	3.44314	19.9908
Ccr9	0.167884	0.308878	0	0.232137	0.807786	1.00906	0.243553	1.83925	0.137055	0	0	0.566109	0	0.246865	2.69716	0.262611	0.781148	1.35938	0
Ccrn4l	6.60704	52.3807	33.293	72.4212	41.6164	25.9928	19.8671	11.6897	44.4579	43.5441	29.1862	44.9633	85.7623	11.3051	47.6049	33.3727	45.8335	66.1432	0
Ccs	15.3468	56.4712	42.9628	9.64564	16.7824	39.4122	78.5987	45.1798	99.8498	23.1982	60.261	22.3466	26.7629	64.623	18.6785	10.2572	0	56.4844	327.948
Cct2	110.489	76.7492	67.1222	151.217	79.5632	90.5028	25.6245	74.4731	76.1893	88.1089	85.22	72.867	116.599	308.911	60.3767	156.959	59.4533	80.1327	25.1275
Cct3	263.684	212.032	179.166	354.288	168.686	234.179	65.6492	236.746	308.636	243.097	281.912	224.488	253.824	542.937	101.862	303.019	253.362	221.461	195.598
Cct4	218.841	117.995	148.985	184.617	97.4471	200.925	368.532	232.633	328.325	175.859	146.807	89.1595	185.177	481.451	114.482	260.597	92.4886	108.313	51.7199
Cct5	282.809	202.454	85.9972	190.768	88.2436	206.599	385.788	206.428	249.875	146.236	162.03	101.9	166.169	411.259	80.3567	202.381	223.031	132.75	144.57
Cct6a	362.567	170.109	121.766	303.934	103.524	211.802	45.2732	167.51	108.711	223.353	130.293	143.142	190.115	507.912	52.9391	178.648	110.933	130.269	87.4804
Cct7	122.691	85.202	93.5272	155.51	62.2166	157.486	143.963	135.557	152.287	143.503	114.462	101.908	124.899	398.848	83.7395	230.489	155.31	134.732	122.521
Cct8	280.784	127.376	141.496	278.445	108.318	280.5	274.393	276.241	274.581	128.192	108.224	112.307	110.081	309.262	92.4817	155.907	133.444	126.516	122.425
Cct8l1	0	16.9488	4.63148	12.9978	3.61835	9.03982	0	13.206	0	0	1.01504	5.70554	7.52633	0	0	0	12.2466	7.10399	4.7138
Ccz1	39.5974	58.2821	35.9391	42.6491	54.1495	37.0776	201.561	67.5559	62.1569	78.316	77.6395	66.7618	71.6125	89.4842	78.1245	28.688	83.3943	46.1252	32.2234
Cd151	5.13064	31.0156	18.0563	10.6414	5.28995	30.1032	0	11.6904	14.56	15.8433	46.4977	9.88608	3.66778	119.632	21.588	29.9239	0	8.90218	23.7373
Cd160	0	4.10778	6.87534	1.92949	2.68569	0	0	0	0	4.17647	0.753405	2.35272	0	0.820764	0	0	5.19425	1.50653	0.583129
Cd163	0.738659	1.96301	1.51642	0.453938	0.789803	0.855047	2.30193	1.16361	0.44668	0.818807	2.65872	0.830259	2.46424	0.482738	2.63711	0.205412	0	3.98735	1.02891
Cd164	88.4555	71.1852	81.8372	113.123	80.2328	111.708	146.656	131.303	162.221	116.104	66.1154	76.4355	103.001	156.313	59.997	64.068	8.48608	42.8968	68.0489
Cd164l2	101.703	48.8429	73.6903	31.0206	32.3835	42.8495	85.3434	17.1082	49.6535	16.1646	32.3001	61.7805	44.9061	35.188	28.0329	73.6951	66.1108	58.5333	104.688
Cd200r1	0	1.43479	1.20073	0	1.87615	3.4373	0	0	2.22825	0	7.36831	6.57417	4.55288	0	6.26436	2.07378	0	10.5242	0
Cd200r2	2.94938	1.55039	1.29748	0	4.05462	1.18181	1.42625	2.30799	1.14656	1.40117	3.41228	1.42077	1.40563	1.23912	2.25636	0.659078	0	2.27444	0
Cd209c	14.7469	22.3181	35.1574	29.5997	27.4668	31.0701	33.5858	94.8817	30.6799	17.4017	84.7566	44.9147	36.5011	77.6448	99.3528	27.3836	13.2805	38.5187	15.9032
Cd22	1.96557	3.61632	3.6843	1.18167	3.28956	2.67098	4.46322	18.1192	1.99998	1.98938	5.07544	3.74624	4.27652	12.0637	5.49185	1.06944	0.795272	6.91979	2.85698
Cd274	0.506697	1.30513	0	0.280249	0	0.730914	2.15623	1.04491	0.496382	1.01102	0.54714	0.341719	1.01423	0	1.08539	0.126816	0	1.09408	0
Cd2ap	9.69653	10.4276	10.0933	16.0514	5.25697	11.2183	0	14.0379	26.7953	12.2625	14.3785	15.4274	7.74542	24.2993	32.9114	10.0833	8.26087	4.42334	12.5556
Cd2bp2	46.477	64.0292	70.5235	68.6112	61.5787	118.846	2.38866	82.4755	128.858	88.48	90.3118	68.897	57.3018	92.7736	61.3217	81.4817	71.0398	87.8712	60.9871
Cd300a	24.3823	37.1149	22.0112	7.24794	27.5141	47.1628	168.756	41.2528	14.3074	19.0164	57.4594	61.5963	74.1878	9.80992	108.881	12.97	16.9988	81.4574	21.5728
Cd300lf	1.17349	5.03775	0	0.540872	3.76424	1.72412	4.91809	2.1427	1.27734	1.95124	2.11193	0.659509	1.30496	0.575188	10.4738	0.244751	0	0	0
Cd320	329.452	366.937	352.562	247.848	379.031	298.394	274.725	296.097	346.889	312.473	320.786	270.133	322.376	449.104	273.491	482.762	529.608	356.764	467.279
Cd36	0	0.863632	0	0	5.42062	2.55802	28.8736	0	0	3.74645	1.52062	2.53257	0.626396	0	1.00551	13.1581	0	0	0
Cd38	9.35531	16.7592	18.195	11.5741	27.2452	7.79321	6.54788	10.63	9.04427	8.18715	16.6152	23.6598	16.8371	4.70617	14.5025	9.62761	20.6192	27.9084	10.288
Cd3d	1.94038	2.03999	0	0.766575	0	2.22144	3.48519	3.57274	0.603455	1.84365	1.49661	0	0	0	0	1.21409	0	4.48902	0
Cd3eap	81.5808	62.8164	54.591	70.8143	83.7191	48.935	20.1618	45.3807	94.7856	73.6926	58.4919	64.2067	56.9512	21.7232	68.5649	86.7865	79.4309	74.4306	111.809
Cd47	7.70476	4.25264	2.3726	2.13071	0	0.46309	0	0	0	9.60836	5.19983	3.8971	3.85557	1.69942	4.12606	0	1.79248	2.07955	0
Cd55	0.145951	12.8892	8.08996	12.5122	15.4496	4.9125	2.54082	8.93539	0	11.1633	3.15201	7.87442	6.32979	7.29687	7.81599	0.0913212	6.79098	5.51501	0
Cd63	1602.46	1453.12	844.05	377.024	463.652	1455.23	1649.23	1818.82	1470.39	1191.61	1412.42	735.314	1237.07	1291	1444.9	2041.26	1594.18	1321.62	3418.31
Cd68	0	13.4583	0	11.126	14.0785	11.1381	0.707464	8.72097	18.7113	9.73037	3.9494	23.4329	7.321	13.9831	11.7519	0	0	5.92301	0
Cd7	24.1055	11.0875	8.73301	4.90166	10.234	2.2727	0	5.25434	0	5.89436	3.82788	8.36752	0	2.08506	3.79677	0	26.3908	9.56794	32.5902
Cd84	7.8416	9.76278	4.72054	6.19586	4.539	13.9386	18.1902	46.0508	4.58864	3.72533	23.5562	20.2789	24.3901	25.3154	19.5758	7.45192	4.93799	23.2336	2.46382
Cd8a	0.706721	0	0	1.30293	1.13348	1.32151	0	2.20129	0.25642	0	0.635941	0	0.392948	0	2.52309	0.0736989	0	0.635825	0
Cd9	137.015	112.101	167.627	71.8471	83.3375	181.683	230.928	284.427	196.946	121.368	187.027	138.71	115.564	467.528	182.194	161.59	256.159	108.522	363.185
Cd93	0.999716	1.43057	1.36823	0.921553	2.13787	1.51331	4.78066	2.86336	0.3325	1.66228	4.49796	5.24388	2.594	0.326674	8.9228	0.764523	0	5.69637	1.62464
Cda	24.1529	16.7688	28.0665	0	17.5416	4.74768	0	12.3346	0.992083	0	0	9.22008	0	1.34021	14.6427	11.4056	0	14.7599	28.5654
Cdadc1	16.0798	1.31485	1.10035	0.247042	6.01758	7.23058	0	2.01492	15.169	8.91223	9.16391	5.42213	5.06634	7.61877	0	3.68905	0	3.37556	0
Cdan1	0.519746	6.37497	2.84534	14.0539	10.0032	10.3204	5.69694	9.15515	11.4405	12.6751	9.97743	9.15245	12.1374	15.2852	9.89633	6.25113	0	8.10518	0
Cdc123	12.9479	24.6577	18.187	10.051	24.0454	12.1967	16.0376	18.0057	5.19239	7.55408	15.9436	29.107	21.2187	6.6804	7.29878	4.97456	6.34159	19.6193	35.1221
Cdc14a	6.57611	6.2007	1.51878	2.04591	0	11.5282	14.2307	0.582712	6.30802	6.83404	3.10668	6.37525	1.09693	1.20873	1.76082	5.29761	0	8.87461	0
Cdc14b	36.4797	52.7426	53.421	71.1112	47.3592	44.7146	91.0889	79.2883	58.2226	54.2128	43.8421	47.2958	60.3369	57.8931	49.4156	46.0739	81.2905	44.4982	61.9541
Cdc16	27.5968	19.4581	10.1774	87.742	23.8534	48.7343	0	75.1845	43.9791	52.2064	41.0412	40.6776	53.4751	59.29	8.84948	46.5284	3.07557	20.5168	21.4072
Cdc20	1298.83	606.817	422.552	994.97	344.041	1081.78	413.524	1251.99	1069.71	744.962	660.524	635.524	846.61	1193.62	464.806	1421.69	386.542	794.268	480.151
Cdc23	6.95609	9.02427	6.0417	4.68586	5.14919	15.7231	0	5.97704	9.36749	5.93143	5.29644	12.0288	8.33043	21.244	4.77581	0	9.12889	16.8492	0
Cdc25a	39.0324	37.7767	24.4149	25.58	2.93449	28.9994	0	67.7324	37.3969	42.9295	27.44	26.0494	20.6853	21.5232	20.6849	59.9113	16.0804	37.3116	22.9374
Cdc25b	13.8062	4.95107	2.88236	13.5896	4.50371	4.68822	0	4.22244	0	6.22546	22.1096	3.94533	5.07428	16.8604	8.77196	0.512454	0	18.9476	6.84506
Cdc25c	144.924	74.4344	56.1504	109.256	38.3842	86.4588	126.569	131.095	120.121	92.2204	92.2951	60.8457	111.524	73.7343	56.9613	91.7481	8.83772	69.7213	41.2739
Cdc26	0	22.2112	54.3338	15.4087	0	2.23263	73.1984	18.8514	12.888	9.26468	2.50692	15.6571	9.29416	21.8485	0	0	17.2836	30.0776	91.1958
Cdc27	37.4349	25.1091	35.349	23.2797	13.5014	45.1789	24.6713	53.3041	23.7752	19.0871	16.1829	29.8912	27.2324	24.7567	21.8572	23.7022	25.5189	33.3926	24.7844
Cdc34	42.2256	194.488	193.699	44.293	224.189	37.3399	41.4017	33.4049	30.9056	137.516	113.204	195.412	134.068	91.6371	212.091	40.6328	73.1688	207.502	102.222
Cdc37	65.5986	64.626	92.4504	132.009	37.5581	112.479	0	83.8714	88.56	72.3835	111.844	56.692	58.5918	186.297	73.9566	101.908	34.9227	81.0314	45.7923
Cdc37l1	15.8191	24.7927	28.8671	5.67089	12.6858	32.6323	11.4746	15.1029	12.5156	26.3033	18.9797	24.6956	22.9665	7.75373	29.807	12.4641	2.7261	13.4415	0
Cdc40	48.0973	23.5842	20.2429	19.694	16.8692	21.7747	7.62925	37.8445	83.2409	16.7599	17.1544	16.9944	16.8133	40.5982	17.6017	50.3172	45.88	17.7426	38.4585
Cdc42	204.709	191.477	136.053	71.2731	73.2235	158.25	262.673	111.122	149.284	183.251	135.836	141.119	167.047	150.146	76.2387	159.032	114.208	119.249	133.343
Cdc42bpa	0	1.56723	2.0985	0.471139	2.04933	1.84316	1.68889	1.67431	6.83819	2.26622	1.14978	0.57448	0.426269	0.751545	3.19321	0	0	2.75896	0.355967
Cdc42bpb	16.0794	24.9389	12.8434	21.2468	22.1803	17.3278	0.106151	16.2329	34.437	12.2274	18.9628	28.683	21.9695	9.03794	28.2129	40.6896	24.0023	26.069	7.3385
Cdc42bpg	0	4.18702	2.27285	6.80377	0.591891	1.28157	0	2.25934	3.34749	2.24997	3.32082	2.48884	5.9506	5.24569	1.97629	0.269393	0	3.65223	0
Cdc42ep1	0	13.6086	3.57291	0.802159	0	1.27851	0	1.30851	0	1.44692	5.4813	0	0.967685	17.9141	0	0	1.34965	3.1316	0
Cdc42ep2	24.9738	29.1153	65.4829	10.257	7.13842	6.93548	0	25.655	18.0328	16.4457	18.6901	39.1879	26.3968	21.8155	13.2416	51.3648	41.4181	72.0772	0
Cdc42ep4	6.33571	2.41172	5.38212	12.6877	1.0512	6.12788	0	17.1767	0	0	7.6671	9.2087	1.82212	60.3956	5.84983	13.4647	0	0.589669	0
Cdc42ep5	8.10739	9.42079	2.62799	0	0	3.41958	0	8.79953	10.2182	0	34.5572	11.5109	0	12.549	0	14.9513	27.7959	36.8543	0
Cdc42se1	3.92205	25.4963	30.5965	35.7925	32.7102	16.3441	0	13.0589	24.4052	24.7814	11.2936	30.4181	16.5735	11.9188	15.4025	21.2681	21.8987	13.4087	0
Cdc42se2	229.099	188.488	230.097	347.971	247.599	170.322	301.907	142.795	154.483	113.695	169.998	213.138	176.376	56.3191	147.225	258.979	245.994	153.477	154.652
Cdc45	226.055	155.727	186.478	238.354	114.231	161.719	188.846	154.548	272.369	183.647	124.464	131.105	205.466	185.68	101.342	215.177	203.319	213.593	56.0751
Cdc5l	20.9403	57.1102	33.3798	24.5263	93.6438	46.3957	117.226	49.5338	12.1341	41.7824	38.5729	49.8433	51.3668	86.9412	135.887	87.9395	22.9255	47.21	26.7667
Cdc6	58.8183	24.5289	19.803	69.1841	6.03751	51.5988	53.5487	91.8307	1.1951	41.7282	46.1528	21.6848	26.4247	43.5906	10.9194	98.5323	25.5431	25.4005	62.9229
Cdc7	3.8611	38.7271	28.3823	5.16661	20.3758	30.6431	0	49.6847	32.1309	14.9111	34.2957	39.0592	37.812	17.2158	10.672	54.3183	12.7496	30.9277	0.520482
Cdc73	1.78967	9.37154	0	9.51778	2.64959	8.38474	17.1757	4.8795	38.4365	5.03596	3.71639	10.2128	12.8596	6.47785	11.7958	18.3474	5.12442	7.43141	8.62935
Cdca2	15.377	17.4232	9.2394	23.8551	7.2183	14.4269	18.0457	15.952	18.2176	8.10699	10.1246	16.1246	22.8344	21.7839	6.02539	11.6747	13.088	9.11047	0
Cdca3	87.213	154.987	82.4001	16.4443	45.3011	67.7077	77.3988	90.3726	58.118	40.3732	124.406	58.4827	111.586	118.041	116.761	81.6983	124.505	65.5353	59.016
Cdca4	62.7918	28.0404	102.312	166.482	57.1988	39.2063	19.3095	34.1796	59.7218	53.2174	56.7773	69.3793	33.0489	65.4392	24.4851	40.4329	113.462	55.9442	29.2968
Cdca5	88.3964	152.314	115.554	225.198	186.138	131.295	120.101	79.9022	206.544	139.584	112.788	119.36	127.123	85.8965	53.8639	167.743	95.4001	121.12	34.7571
Cdca7	69.6434	47.4032	32.6979	98.0248	19.5347	68.2004	0	46.9942	79.9706	16.0978	38.7814	27.9069	18.7537	65.2099	15.052	56.8633	0	20.2301	50.2449
Cdca7l	9.46039	1.55871	0	3.51432	0	0.905252	0	4.82272	11.066	5.16518	3.0494	2.85678	0.471056	1.24576	4.53693	0	0	0	1.77016
Cdca8	610.147	370.018	293.249	529.21	410.2	394.117	533.746	324.381	672.902	389.071	284.007	363.166	344.168	246.052	199.132	422.199	521.161	395.334	697.357
Cdcp1	0.670489	0.704907	0	1.8542	0	1.30493	0.185275	0.123454	0.0521301	5.41503	1.55144	6.78271	0.319545	2.81691	3.07766	0	0	0.517052	0
Cdh1	1.08605	3.6889	1.54356	5.31374	0	3.68227	0.323192	4.19937	1.50043	7.779	3.60842	2.53537	9.47599	18.1811	2.68432	0.418178	0	0.901941	0
Cdh11	2.09871	0.321773	1.07713	0.725482	1.68301	0.350393	0	1.23978	0.951844	1.16321	2.83278	0.884612	0.583457	0.51434	0	0	0	0.944086	0
Cdh16	0	1.83986	0	0.92183	1.06926	0.623316	0.214926	0.859267	0.241891	2.21705	0	1.12403	1.85342	0.653544	3.5702	0.764753	0	1.1996	0
Cdh23	1.60506	0.48213	0	2.08348	0.945658	0.157504	0	0.42219	0	0.217863	0	0.552277	0.218557	0.866998	1.40334	0.0204956	0	1.06093	0
Cdh24	0	5.22149	3.3293	4.4848	5.20204	0.758124	19.2136	2.69986	2.20655	1.34827	2.91862	2.73426	1.80341	12.7182	8.68469	0.507355	0	2.18856	0
Cdh3	0	0.679146	6.25191	12.505	2.66418	1.99679	0	4.40087	4.11845	3.0689	2.98948	4.97892	2.15507	4.61374	2.96518	0.115483	0	2.49078	3.08511
Cdh4	5.11481	3.74277	0.357967	6.10794	10.6272	1.3508	0	3.18381	3.60617	4.63891	3.1381	10.1916	7.56222	3.76053	6.22519	5.01868	0	5.33379	0
Cdipt	161.761	135.443	142.667	114.549	24.5587	139.86	0.379725	129.927	176.396	165.168	69.9536	121.802	100.202	415.679	42.0515	81.9286	76.7272	199.225	0.820355
Cdk1	283.852	191.631	173.072	125.482	205.921	140.081	238.373	162.739	160.379	336.086	158.683	195.17	181.909	297.594	133.922	316.012	224.322	216.409	345.833
Cdk10	21.9102	6.99275	20.6542	2.47312	8.60593	18.2754	0	4.75463	38.5723	17.8439	24.1419	8.29286	9.69622	14.4652	9.57826	18.6053	0	9.65498	0.93428
Cdk11b	55.3935	88.0292	59.6368	61.0388	53.443	52.4943	22.7241	57.8138	31.2327	33.1486	55.3556	44.1762	41.3301	49.4164	123.538	76.0015	53.0058	61.495	69.6228
Cdk12	5.29459	18.3913	13.5651	12.2992	20.3803	10.7264	20.3597	11.3826	15.2607	10.9869	14.8647	18.5676	20.3481	9.34251	33.5707	12.4562	5.12413	21.95	7.6111
Cdk13	3.12391	1.0537	1.60329	0.431949	6.01236	2.83727	0	0.402634	16.4633	7.09887	1.96773	3.33573	5.9056	0.765591	9.47985	4.49562	0	1.12421	3.48115
Cdk16	29.329	87.63	73.8947	84.7944	61.8123	47.0081	11.018	35.068	65.2999	92.6976	96.842	74.7866	112.804	185.338	55.8157	103.357	109.398	121.03	1.0129
Cdk17	6.47682	4.28241	1.24654	0	0.973866	1.94643	0.0978758	1.17392	0.385545	7.74049	4.37112	3.4125	4.05137	4.4643	0	8.67494	0	1.09258	7.18931
Cdk18	0.847246	1.55879	2.23629	0	0	0	0	0.467999	0	0	3.92087	2.04067	0	4.62737	2.59267	0	0	0.653359	0
Cdk19	2.66648	2.21933	1.17302	0	4.88761	4.9861	0	0.122742	1.03659	0	0.342775	1.07041	1.69441	1.86711	0.679979	0	5.90805	0.685425	0
Cdk2	106.266	81.4402	54.1504	177.33	27.7171	105.813	46.4762	115.961	168.06	139.642	85.9384	73.0979	54.6185	70.8851	19.4834	141.518	71.9453	56.4635	17.7375
Cdk20	9.68599	7.79651	32.3126	51.3399	27.1862	9.70284	0	7.41241	35.4732	34.2241	23.9688	9.52624	16.8299	11.869	8.64507	35.6054	15.0227	13.0715	0
Cdk2ap1	581.029	842.716	801.061	475.515	1586.57	440.577	265.567	519.461	522.971	706.191	503.198	777.73	730.085	1056.47	631.782	779.69	702.628	901.132	958.886
Cdk2ap2	82.9615	85.6247	154.529	91.7702	120.726	78.1601	156.167	139.006	16.5188	52.4863	67.7337	60.0436	59.4038	36.8947	86.688	112.427	112.979	76.4595	258.744
Cdk4	280.202	87.6847	123.144	137.101	84.3458	109.313	0	194.695	210.189	132.987	144.925	77.583	125.186	168.354	129.079	207.198	211.558	180.383	204.883
Cdk5r1	0	1.31262	1.64774	0	0.858199	2.14406	0	1.89656	1.21341	1.18629	0	1.80432	2.67764	0	2.86548	3.2364	0	3.36984	0
Cdk5rap1	22.6444	33.054	20.7464	1.03507	16.2082	20.5466	8.5068	8.804	33.4075	23.6492	3.03121	20.1937	9.36493	10.457	2.00438	11.124	15.6737	30.3066	32.8459
Cdk5rap2	2.23717	0.968476	0	0.727856	0	0.210924	0	0.169614	1.50406	0	0	0	1.31707	0.774035	0.704736	1.35862	6.12315	1.06557	0
Cdk5rap3	29.6905	24.5996	19.3756	101.683	17.0294	21.2725	0	20.5275	38.0965	36.6173	40.3407	16.5757	36.7338	60.7169	14.7416	82.5518	75.0202	26.5351	3.28667
Cdk7	59.8845	58.3923	38.8542	52.742	51.3699	53.319	87.0166	47.2235	52.6119	60.1958	37.2055	43.5283	48.0833	35.6795	50.9367	42.6618	69.5463	33.5313	94.7049
Cdk8	57.8814	56.9182	65.8521	29.5691	39.7858	39.5306	0.413645	33.5342	70.2193	56.4181	52.341	43.7467	61.8293	54.505	62.6041	44.4228	9.28678	41.5573	37.5327
Cdk9	40.7944	39.629	48.239	49.3376	40.8274	33.8257	32.6156	47.9521	57.0153	45.5826	42.2885	58.6922	44.6389	25.2742	47.7705	26.0695	85.0361	39.3446	13.1833
Cdkal1	0.145261	2.93982	8.05171	0	4.19361	3.1431	0.140489	2.90197	0	1.4492	1.56856	2.44912	0	5.12638	3.11161	2.45402	0	0	0.607024
Cdkl2	1.27726	13.9319	12.9234	6.8121	10.5354	9.43164	25.7649	8.52516	12.8105	3.94416	10.3441	6.76809	12.7832	8.31752	10.7486	4.3384	0.848998	6.89479	13.3437
Cdkl3	4.41525	0.773649	0	9.30294	0	3.70683	3.15181	5.69072	0	2.79675	2.27031	3.89932	1.05212	1.23665	1.12593	9.53756	0	2.2699	18.0113
Cdkl4	8.05018	2.08279	3.09871	2.43494	2.42088	4.1329	0	4.70149	0	7.52933	0	0	0.839255	4.0691	2.6944	0	0	3.39497	0
Cdkl5	7.72328	1.25378	0	0	0	0.546121	30.9767	0	0	0	0	2.29792	1.89453	0.66804	1.21646	0	4.22773	1.83931	0.474623
Cdkn1a	122.102	64.2808	89.6577	35.7293	45.5294	73.9358	171.241	169.219	91.9063	35.0985	10.8072	80.9966	66.7779	229.583	95.5001	390.876	142.245	114.929	212.159
Cdkn1c	8.54289	8.03338	39.7527	2.62499	10.9613	2.28207	0	4.4043	8.05902	10.1011	18.4495	17.2841	44.3331	9.4912	16.2663	0	0	14.347	20.6263
Cdkn2aip	11.3957	10.289	8.44807	30.9306	3.04619	19.8715	37.7584	13.2597	20.329	8.77237	12.5332	12.4531	8.80028	4.03405	9.04096	10.8274	4.90956	6.26544	0.440935
Cdkn2aipnl	34.217	11.2807	52.3793	31.1771	28.5498	32.1763	31.18	21.286	54.6833	28.9405	32.0359	15.3396	20.4548	34.9001	23.302	73.7574	12.8839	11.7443	21.4894
Cdkn2d	121.052	56.0796	14.3029	5.61954	19.5548	30.941	41.5521	81.1913	53.085	55.0264	21.9425	20.5564	36.801	26.4654	34.2008	108.073	78.3412	98.7231	44.8844
Cdkn3	56.7556	84.2386	0	10.5516	9.17929	15.2886	0	64.2377	32.9656	28.5491	20.6002	14.4742	9.54666	15.4289	76.623	32.5276	0	5.14911	33.8818
Cdnf	0.489443	6.7537	0.753595	2.70705	3.53249	6.47189	8.40222	5.99291	3.5295	1.62765	7.92763	2.88823	6.93952	3.95836	6.55267	2.1437	2.27733	7.26567	3.57929
Cdo1	9.63851	7.0933	13.3564	11.3283	11.5941	16.9933	19.809	9.9383	24.9172	12.0199	2.60196	17.8757	3.2155	0.708647	2.58081	1.96	13.4541	18.2104	0
Cdr2	7.15728	18.0055	17.9919	13.33	22.49	19.1973	78.6866	3.38873	9.30107	25.7446	8.67491	29.0599	14.6188	9.02093	18.7732	6.76313	33.9818	8.67332	12.8182
Cdr2l	0.0996414	0	1.84101	0	1.91773	0.479111	0.578208	1.15583	0.271147	0.331359	1.07594	0.671986	1.66206	0.293035	0	0	7.41795	1.61362	2.49831
Cds1	3.19931	4.5012	0	0	9.05512	0.150818	0	0	0	2.19045	3.55627	0.317298	0.941752	1.10692	0	2.94382	0	4.06357	0
Cds2	3.7856	3.52341	4.38866	0.738979	1.28574	5.38937	1.07684	3.50153	2.90866	5.77616	3.60684	2.55303	4.75449	29.8628	8.10906	3.56689	0	2.88495	8.18889
Cdsn	0.137667	2.27956	5.93505	22.8427	15.8975	1.54456	0	4.61335	11.0889	4.12033	6.6895	3.24952	0.918542	0.404865	2.94894	6.97717	0	0.743141	0
Cdt1	37.187	96.5899	98.4506	128.432	106.871	131.611	0	93.5819	78.8492	134.298	159.894	121.991	88.694	223.675	95.517	50.7469	42.2783	134.432	99.1458
Cdv3	756.298	420.955	454.914	1346.1	467.635	982.221	2198.04	767.722	1298.66	585.541	468.326	539.11	555.251	287.016	308.813	717.168	232.137	525.514	66.6748
Cdyl	4.87936	11.2215	6.35694	6.74679	13.5446	6.24141	32.7612	19.4714	14.5035	24.0275	11.6522	14.5549	10.6433	3.03551	9.04498	15.9108	4.366	3.54567	18.0374
Cdyl2	3.1456	0.16775	0.561539	3.02573	0	0.0365341	0.0440907	0.0587579	0	0.303209	0.246135	0	0.304174	0.402212	0	0.057049	3.81813	0.738271	0
Ceacam1	0.296044	1.81557	1.21551	0	3.7985	0.395412	6.7762	0.890317	0.375948	0.984497	0	1.33102	0.32921	0.290211	0	0	1.83662	3.19614	0
Ceacam19	0.219383	0.807256	8.10681	0.303346	3.16673	0.615341	0.742616	0.918963	0.238797	0.729561	1.18447	2.95906	1.82971	0	0	0.411801	0	1.18425	0.458384
Ceacam20	23.3047	1.87439	10.196	0.352174	8.57843	3.77607	0.123165	9.2737	0	0	7.5632	3.86479	0	2.62163	1.36395	0.0796813	9.48063	1.37488	0
Cebpb	0	0.90199	7.54848	0	7.07672	1.57155	0	0.15797	0	0	10.5877	8.26579	1.63554	39.6494	7.87627	0	0	0	0
Cebpd	5.87267	0.300131	2.00936	7.66914	6.27928	0.522923	0	0	5.41574	0	2.64225	0	0	13.4329	8.73592	0	12.1444	10.5671	0
Cebpg	11.4475	15.5798	6.76056	8.45645	12.827	26.2652	56.5706	13.6428	29.4018	12.255	19.0498	23.531	12.294	13.6048	9.23756	26.0996	23.3487	22.0091	4.58715
Cebpz	29.3889	46.0849	33.9724	48.514	25.2357	36.7412	32.6214	25.1165	18.6032	28.8689	28.8053	28.053	28.9608	18.6157	78.4497	28.8559	25.2451	22.9424	23.0508
Cecr2	57.9841	54.6289	46.3334	42.2735	40.0489	57.3073	34.9092	46.3415	39.4633	52.2988	29.1672	43.7196	56.0697	33.4225	46.2882	71.8598	28.6738	37.1543	16.8895
Cela1	0	0	8.21187	0	0	2.67135	33.206	16.7557	0	1.10852	0	1.12403	1.11205	8.82284	0	0	21.7139	0	43.1821
Celf1	31.8915	24.6111	29.3622	45.9531	21.8257	15.4681	0.0895321	23.9825	29.3983	38.1738	25.2404	28.4065	39.6851	38.5232	28.7534	24.4144	21.5367	27.2347	0.193425
Celf2	5.96571	2.77961	4.05589	2.46396	5.59177	2.04894	0	0.873758	0.906578	0.644124	3.13728	1.43689	2.45546	0.341777	3.73413	1.23616	0	4.18227	0
Celf5	0.587861	0.463528	0	0.232242	1.61631	0.134602	0.162443	0.324721	0.182824	0.558554	0.906832	0	0.560332	1.23489	0.899462	0.210184	0	0.453333	0
Celsr1	0.0667281	0.0613843	1.2329	0	0.642135	0.748656	0	0.0645034	0	0.221905	1.62122	1.12504	0.556528	0.196241	0.357343	0.0208758	0	0	0
Celsr3	0	0.469938	1.76974	0.353181	0	2.58427	0	0	0	0	0	0.753635	0.42606	0.938971	0.683924	0	0	1.3788	0
Cenpa	288.707	331.792	251.343	101.421	124.717	195.126	134.944	251.093	221.209	476.839	150.367	178.526	241.938	131.373	431.19	355.247	315.624	348.31	369.889
Cenpc1	0	2.12566	7.82714	10.5437	3.33544	8.79596	0	6.32871	0.0628796	2.6895	6.23785	8.57093	3.85436	5.09666	4.94972	0.07229	0	4.98936	0
Cenpe	24.7732	34.1188	20.3431	36.2771	14.5308	36.6809	59.2824	55.4056	41.5268	27.6182	35.4127	24.9812	37.9384	33.3054	29.8182	60.2602	54.4502	25.4721	33.1275
Cenpf	13.4581	18.54	16.128	13.017	19.4583	19.3656	64.1183	32.0429	18.9969	25.5744	30.2458	28.5029	42.2435	5.75162	34.0828	11.0755	19.1251	27.0194	19.8085
Cenph	47.6091	170.258	95.2948	20.5719	108.81	59.3765	77.7011	55.6096	55.061	114.785	73.9006	147.495	126.07	46.3795	156.161	65.3493	102.453	77.0996	96.9886
Cenpi	11.4771	20.2541	25.2447	36.9212	9.016	13.7026	43.1544	11.019	0	21.4204	22.1307	24.0895	41.4143	19.9763	8.78032	60.4539	17.4374	30.9773	0
Cenpj	0	7.46235	2.60209	6.77671	5.69208	3.11501	38.6554	3.21285	1.2417	4.77709	5.47466	4.55897	3.1009	1.24253	5.43017	0	7.8634	9.12277	9.53402
Cenpk	11.8732	12.5885	2.4788	6.67824	17.4291	20.9655	0	9.72656	47.4241	16.0615	3.25955	17.6433	17.4553	18.3467	4.31074	15.6135	5.61813	3.25895	51.2982
Cenpl	6.30502	4.38925	15.7424	1.64937	4.91952	4.36998	0.824039	8.34603	13.9114	7.36693	4.60018	5.17151	13.3595	2.7563	19.1637	16.3132	4.75729	7.35894	13.5299
Cenpm	73.568	33.1998	29.0662	29.1737	133.577	54.5073	0	36.318	50.9177	97.8605	46.4649	48.6785	60.1998	28.5753	41.6272	94.4944	95.5871	89.9156	49.8848
Cenpn	93.6279	44.5036	74.4874	93.4198	44.1468	66.3429	137.139	82.5105	96.9197	45.768	30.3979	59.768	34.783	33.7289	17.8671	99.2905	133.894	47.2769	75.8114
Cenpo	7.55512	5.15399	1.56844	10.7988	2.4507	3.74162	0	5.19705	22.8231	4.79909	4.58323	1.14499	3.11518	4.993	0	2.12459	0.789961	2.2912	0
Cenpp	33.2295	45.0482	47.3935	7.73848	33.6603	63.9117	35.1826	34.9393	30.459	22.101	26.4392	33.0255	30.3398	20.5736	71.1804	35.2363	61.8456	67.9742	59.9295
Cenpq	9.97104	16.4635	9.44764	3.53517	12.3016	17.8254	0	10.5448	37.9869	5.10136	19.3252	14.656	23.8821	14.286	2.73831	18.5566	19.0336	15.1813	85.4717
Cenpt	40.2682	41.074	39.8348	59.4301	40.1561	65.3772	3.22863	63.1953	55.3005	29.1415	30.4151	55.5805	55.6843	60.7463	98.3249	120.756	25.2408	46.1774	0
Cenpv	48.1343	5.90394	15.3714	3.94408	30.8802	0	0	0	8.7323	0	0	1.2023	11.8949	0	3.8188	0	0	1.92469	0
Cenpw	55.8374	80.7496	115.631	16.8575	56.3142	56.2765	54.7105	22.4702	59.8496	47.841	90.8362	74.8207	85.4117	20.0783	219.369	52.3296	43.1119	127.674	144.689
Cep120	20.6437	30.2359	32.4084	12.5372	28.8249	24.0695	35.5466	17.4773	41.196	25.5759	17.0464	30.3014	34.5698	29.9984	22.5438	32.2158	12.0538	18.3543	1.69151
Cep135	0	4.21223	3.84555	0.38372	1.33526	0.833981	0	4.47097	4.79533	0.692149	1.87288	1.87155	0.925802	1.83629	4.45838	0	0	2.62155	0.579837
Cep152	0	0.117596	0.393651	3.18166	0.615082	1.48545	0	0.247144	0	0	0.690186	2.1553	0.213233	2.25568	1.36915	0	0	3.4503	0
Cep164	0	7.66297	2.89615	4.27287	9.0505	1.72275	0	2.90057	4.57017	1.11701	4.7151	2.26526	3.36168	0.790255	5.03653	5.00193	4.37602	2.90107	0
Cep170	6.75634	14.7796	5.24232	7.35602	3.58363	12.4917	20.8895	9.01666	11.0313	12.0303	4.02121	8.96951	9.2289	9.07436	10.826	5.15945	12.3766	11.7742	6.44707
Cep192	2.64216	11.5662	8.6974	7.93665	7.45243	11.0981	36.7444	17.4381	15.2228	11.2104	9.10026	23.9633	15.3494	8.44019	15.613	7.01182	5.08707	15.4922	7.42425
Cep250	2.72509	4.33389	2.2757	8.94113	3.11132	13.4363	13.1332	8.98915	1.88532	6.45115	8.22931	7.47587	4.77672	5.29754	1.97877	4.07486	12.4647	8.97579	0
Cep290	1.74988	1.35558	0	0.891433	2.65885	3.46895	12.6485	2.37409	3.43354	4.59415	1.49175	1.08696	2.61164	0.812563	0.98642	0	2.57117	0.24858	0
Cep350	0.138526	1.01946	1.53568	0.53632	2.93272	1.75401	0	0.178543	1.65863	3.04042	1.94457	1.77503	2.0334	0.0814781	0.890202	1.21345	0	1.79466	2.31551
Cep55	11.4132	1.465	4.08672	15.4143	7.66262	11.3799	0	29.7626	10.6175	9.70935	2.86609	1.34252	8.41203	3.51262	5.68558	17.4378	3.70497	12.1786	0
Cep57	19.9703	6.2032	8.78523	14.3446	7.48743	11.5354	5.7692	5.93342	2.54075	21.5622	4.20084	2.18638	12.5459	15.6361	23.6113	1.54164	14.4811	9.80016	0
Cep57l1	19.1518	11.6507	4.75614	41.0039	11.8904	10.7684	54.373	22.0965	21.6872	4.62264	26.6845	17.7076	20.6104	6.35912	4.96268	14.0127	15.8101	10.0049	29.0441
Cep63	35.281	21.3855	20.2129	40.0859	19.7392	45.2602	82.1309	60.6306	57.4558	18.6451	16.2429	23.517	37.865	30.1622	32.2218	32.0861	27.9962	25.0981	1.1429
Cep68	0	1.41018	1.41616	1.27178	2.95035	2.82552	0	2.12396	0.0417149	0	1.24147	2.32611	0.255702	4.95905	4.10461	0	0.713265	0.413749	0.640593
Cep70	4.00265	20.7776	22.0103	9.09248	13.7565	21.8811	33.8727	29.6639	7.7801	14.2616	11.5771	20.7276	14.307	7.56733	10.7175	9.66001	19.9543	10.8034	10.1554
Cep76	21.1253	8.52346	3.42385	9.73679	7.13304	20.4195	2.77794	20.3015	0.0504269	12.9412	13.5068	8.74815	11.1278	39.7832	9.92369	7.01482	6.03559	12.504	6.58222
Cep78	2.60342	9.0475	8.90773	18.399	16.7021	5.33181	0	2.42341	9.83959	6.25278	13.2752	7.31566	2.89508	28.9241	1.54909	5.06784	5.38376	15.615	0
Cep97	6.02039	22.4718	14.1378	2.39555	6.25199	7.87917	27.3956	13.3699	7.26032	15.5558	10.9908	12.2682	14.7383	2.42016	64.0169	14.9322	21.765	14.7296	6.69681
Cept1	21.1392	3.4245	10.6446	6.9857	2.55881	8.41712	33.946	0.257036	2.02602	0	0	6.72471	0.887074	4.69194	1.42396	44.3386	9.89773	2.87073	0
Cercam	0.678956	7.24516	0.83631	2.25314	2.61348	4.4617	2.49528	6.21315	10.7161	1.8063	7.33148	16.4841	6.79518	5.19152	10.1806	0.42482	0	6.59712	0
Cetn2	13.0559	21.161	32.5463	12.0351	47.8623	20.6766	37.5803	14.4235	2.53772	5.16875	15.1049	31.4462	9.33335	5.48514	16.6469	7.00201	8.67825	30.2044	57.1565
Cetn3	56.411	12.0527	22.4144	10.0646	14.0091	47.5406	26.047	37.5261	45.3589	10.8926	13.7547	33.135	26.7112	13.9141	27.2857	30.7418	40.6413	11.7876	42.584
Cfb	0	0.740768	0.826568	2.22689	2.58303	0	0	7.09216	0	1.33894	2.89843	1.81023	3.58188	1.57878	4.31231	5.79423	0	5.7958	0
Cfdp1	530.404	596.789	545.687	276.913	473.039	515.52	837.847	492.383	563.303	522.701	480.013	520.803	521.327	383.719	529.735	556.474	384.024	484.839	722.763
Cfhr1	0.425719	4.69951	6.5548	1.76595	6.14514	4.2646	5.35254	4.80113	2.31696	4.2472	8.04473	3.58884	4.26072	1.252	22.7981	0.932299	0	10.3413	1.77902
Cfl1	293.319	280.141	306.835	170.498	224.734	211.607	131.603	247.019	317.242	231.951	257.218	227.845	261.775	429.479	263.465	328.287	301.354	262.213	887.422
Cfl2	73.5338	107.586	105.878	89.1841	74.8684	98.2492	105.706	102.297	153.048	80.5388	84.0101	81.6653	69.9108	78.2358	32.2557	74.5894	78.2382	90.0911	153.119
Cflar	45.1167	58.4349	27.612	16.5748	43.1439	90.8064	268.334	78.5571	22.1916	25.5815	122.304	135.743	156.654	17.0712	265.871	22.678	31.6203	190.046	51.4726
Cfp	0	3.11554	0	0	6.98385	1.1632	0	0.155897	0	2.41344	0	0.815731	5.64927	6.40293	7.77291	0	0	2.61172	0
Cggbp1	49.5831	29.2044	35.215	14.1603	27.9225	45.2068	55.0525	24.5837	29.2148	20.7176	8.29374	25.8995	60.0729	12.298	25.593	23.0143	18.2658	12.899	37.8024
Cgn	6.73242	11.1748	8.56313	6.47587	16.1968	14.3679	1.48626	16.9773	21.1482	12.1678	16.5941	10.1171	7.56804	7.96278	1.56754	12.2711	10.8958	8.29551	0
Cgnl1	5.56776	1.50643	2.35328	3.01908	0.525288	0.699915	0	0	2.13899	0.544578	2.063	1.10439	0.364207	1.28425	0.584637	1.22955	1.5239	0.29466	0
Chadl	0.144805	5.32833	0	2.00225	8.36087	1.04441	0	4.6659	0	1.9262	0.781813	4.88285	3.38158	7.66541	3.10184	0.0906039	21.5604	1.56334	5.44605
Chaf1a	48.9261	29.1167	22.6509	102.016	15.0148	49.3015	25.7613	35.121	11.1	44.475	46.3326	25.1792	51.309	45.2309	28.6479	9.90212	82.9698	36.0967	18.1634
Chaf1b	26.2099	13.1192	36.7946	33.5762	7.41828	35.6766	35.6003	24.2183	63.6664	12.1769	42.6609	11.0476	6.42931	73.68	8.25643	36.6576	0	13.5242	4.83208
Chchd1	47.091	41.0398	26.7127	6.85408	47.7014	21.8485	40.7499	37.5348	49.2348	24.7266	60.2167	31.3405	18.604	20.0446	26.5455	62.8063	17.2982	16.7238	90.6251
Chchd10	88.6682	67.9728	67.0636	3.22641	11.2272	57.345	0	55.3869	17.5674	16.8126	107.084	52.4546	44.1113	56.0414	54.148	63.996	112.189	100.766	164.139
Chchd2	595.549	583.633	514	113.158	569.207	385.061	273.886	474.392	306.927	568.553	479.032	454.92	559.55	302.631	360.15	521.432	165.885	516.122	763.542
Chchd3	6.69378	16.5785	6.34241	9.96761	0	22.489	0	7.46608	4.06342	5.99315	15.2901	9.54953	30.0611	25.7429	8.27228	15.3033	0	2.77951	6.45514
Chchd4	58.6323	39.7716	49.2415	30.2997	39.8949	82.8214	162.1	36.2583	47.7045	19.6952	91.1312	89.868	18.77	85.345	123.692	47.9883	85.4256	57.546	86.6216
Chchd5	1.41579	7.29351	15.6953	17.2273	24.5239	4.08458	18.3484	14.4158	23.2703	0	19.8744	5.72892	9.44645	34.9751	3.03275	0	26.3502	15.2852	26.0321
Chchd6	0	4.21676	2.0165	0	9.45238	2.88629	76.6323	9.91706	0	4.35533	8.8388	8.8325	9.83068	17.3323	10.5203	0	0	10.6046	0
Chchd7	0	10.7356	6.53405	1.46697	0	2.12555	18.9824	10.2556	17.0335	3.52813	8.59207	3.57748	8.8484	3.12008	17.0445	28.2123	0	8.5905	0
Chd1	25.795	43.6036	21.7939	15.194	26.436	38.5826	14.0049	29.7659	28.4324	44.1295	25.1389	27.1621	40.8526	13.0086	37.4018	33.4742	13.432	31.6692	19.0681
Chd2	0	0.448658	1.75219	0.786772	0.391114	1.30284	0	3.11684	0	0	1.97492	1.09639	0	0.956216	5.22364	1.27151	0	0.658185	4.58571
Chd4	6.31191	12.563	9.54174	10.3145	7.7306	4.69044	0	21.5215	7.71366	10.686	13.0118	11.0289	7.46571	17.7189	17.8226	4.99053	2.66989	11.1509	10.5506
Chd6	0	0.964494	0.645724	0.0966484	1.34526	2.07256	0	0.833324	0.0951032	1.27844	1.69822	1.17848	0.932735	1.5417	0.374314	2.07739	2.6018	0.565968	4.38135
Chd7	33.3809	26.0745	6.97309	29.6913	18.4096	28.5346	5.58839	20.8326	16.5525	20.5138	17.2848	11.9802	13.9365	15.8449	29.2708	37.522	23.2523	23.1827	0
Chd8	7.11237	12.2574	9.98058	9.95892	7.79735	13.3476	8.35896	7.57147	4.80185	12.874	8.5064	12.5987	16.8195	5.56015	15.9103	1.52095	1.2567	7.77585	0
Chd9	0	3.23924	0.394301	0.531151	0	1.79575	9.195	2.00104	2.63072	4.04524	1.20982	2.37474	2.66981	0.376567	2.74282	3.04445	0.595781	2.41919	0
Chek1	10.5273	26.3571	20.7206	40.2175	31.3317	30.354	103.809	16.2262	31.8368	39.3397	32.2276	19.0301	23.5341	17.8737	16.2735	15.8222	13.1294	32.2217	4.98878
Chek2	185.895	89.6547	99.0285	311.263	121.576	153.577	94.0993	252.919	105.102	194.244	160.338	91.8411	164.757	303.025	82.5928	219.693	225.972	162.08	33.5962
Cherp	20.9561	28.3814	26.8885	39.4403	29.8762	24.5691	9.94619	31.6992	16.6327	39.6845	32.4765	27.4807	46.6078	59.062	41.5646	17.665	13.5426	44.5161	30.0017
Chfr	29.3448	28.9229	24.384	12.5591	17.9295	10.8251	8.78453	24.6893	40.1805	11.6174	23.2623	16.8846	17.8701	15.0683	8.7304	7.43181	20.5891	12.5719	2.9197
Chic1	7.02377	10.9063	3.06794	2.75515	4.3143	4.43118	18.5483	7.25507	3.03644	12.2586	5.11004	8.73464	4.81934	15.5288	12.8047	6.17135	12.5161	10.4871	1.66532
Chic2	0	16.4251	0	3.65756	9.54564	12.719	0	0	2.51936	6.59745	28.5632	12.2645	19.8553	31.1169	7.08276	11.3787	0	7.13949	0
Chid1	0	2.24867	20.9691	7.48422	4.20056	4.82741	0	5.51351	4.9889	1.16128	14.6117	7.06517	5.8249	8.47255	4.67516	4.15143	1.62482	8.48269	0
Chit1	24.1329	8.32509	0	12.5134	16.5882	1.72678	0	0	0	1.43311	5.81676	0.726578	5.75069	1.90105	0	0	0	11.6314	0
Chka	78.2596	109.95	67.7659	303.144	129.709	152.658	120.384	207.141	43.7153	164.888	159.284	146.324	130.311	260.49	83.9665	66.8668	70.3951	131.413	66.3841
Chm	0	0.139366	0	2.93273	0.728949	0.24282	0	2.19672	0	0.755718	3.27183	1.27715	0.252708	8.68809	0	2.93857	5.63929	0.408903	0
Chml	1.26588	0.665432	0.742505	0.500103	0	0.338156	0.233199	2.83582	0.0328072	0.200462	1.95274	3.86205	7.2396	0	0.645624	0.678907	0.560955	0	0
Chmp1a	67.0778	29.9938	60.6604	162.488	78.4404	27.4902	0	17.6193	32.6251	49.1314	31.1731	46.3828	32.292	118.361	18.1881	58.0147	41.0875	47.6678	14.9024
Chmp2a	199.648	209.269	257.186	53.8918	214.322	217.684	443.875	234.256	218.181	149.451	88.0371	172.998	257.396	76.0247	276.873	252.576	296.078	201.804	385.572
Chmp2b	0	2.21424	0	7.21114	7.72099	4.01866	41.9028	1.4219	11.79	0	1.08297	2.02912	0	0	0	1.50606	0	1.08277	0
Chmp3	0	6.54221	12.2639	14.1603	21.9	16.8699	0	8.34122	11.0697	7.56806	5.37557	7.67392	13.7608	20.4966	6.09358	20.0241	31.7667	2.30339	17.8313
Chmp4b	0	18.1611	0	4.44384	2.20909	2.39158	0.222018	8.43243	0	11.4511	17.3518	13.1594	10.7217	4.72578	24.5868	2.58543	2.13624	16.1094	0.959295
Chmp5	79.8075	64.2701	81.0922	50.5313	121.535	57.2814	0	64.9382	77.8026	53.6163	56.5812	51.6479	61.855	67.1717	46.0482	46.4045	22.5053	49.3181	98.8157
Chmp6	0	3.91074	0	5.87822	9.09108	14.3846	0	21.1561	0	0.785411	11.4763	5.57477	6.30328	12.5023	0	3.84216	0	2.54982	58.23
Chmp7	35.0144	10.2772	26.0118	27.5043	15.733	12.5561	9.2237	26.1645	9.93605	12.2331	17.6541	18.836	13.6356	45.6771	24.8067	18.4133	29.1606	6.61907	6.26271
Chn1	0	2.88695	3.22134	4.75264	10.0667	4.43118	14.8868	1.20383	15.9006	7.45456	2.42055	3.52745	0.249276	2.85671	0.800291	4.62851	0	5.24356	0.624494
Chordc1	56.1787	27.6856	15.4461	7.86043	25.7436	23.4485	51.2608	6.35721	9.8277	27.245	10.8326	31.5727	19.5227	46.2211	3.58153	13.4954	7.7796	20.7587	0
Chpf2	2.7772	3.28473	2.44346	31.8179	9.54478	3.17946	0	1.98149	6.04592	5.93717	3.74858	2.67565	9.26499	2.33356	2.12464	0	0	4.28331	0
Chpt1	4.10717	14.5165	13.3133	6.27688	8.32083	6.06321	4.70398	11.3535	7.05889	6.4698	8.16973	19.6809	13.3413	45.7722	4.63047	5.88359	3.01742	7.58479	4.96831
Chrac1	84.4785	40.65	32.0176	31.1494	33.3518	30.2048	0	35.1774	79.2221	99.4076	32.7461	45.286	43.3582	12.7407	13.92	23.3117	16.126	32.7401	10.8622
Chrm1	0.469199	0.971153	0.722425	0.486579	0.564396	1.22204	2.49582	2.26778	0.19152	0.585122	2.21659	1.38438	1.36963	0.172483	1.88449	0.513758	0	0.633195	0.490177
Chrna1	27.169	37.3316	27.535	7.84631	25.6487	46.8533	143.939	36.1257	8.60993	14.0101	58.9536	82.0472	116.453	11.6312	98.5318	13.449	15.2018	104.426	26.5873
Chrna10	18.6317	35.089	37.9484	52.3363	49.4122	22.926	0	9.54888	70.8219	21.4664	36.4357	31.1659	33.7704	14.2378	15.7128	8.16963	64.1654	73.6499	0
Chrna5	1.61581	0.247734	4.97571	0	0	3.56096	0.911589	0.954515	0.293132	0.447782	0	0.90809	0.898413	3.16795	0	1.60076	1.25303	1.45371	0
Chrna9	0	2.03184	0	4.58108	0	3.68761	10.5028	0	0	0	0.993758	1.24131	0.614043	6.49563	0	0	8.56416	0.993576	0
Chrnb4	0.211516	0.583732	0	1.46234	1.01773	0.423769	1.53426	3.13512	0.115117	0	0.570997	0.713238	0.705638	0.311024	3.39814	0.0661725	0	0.570893	0.883894
Chst12	0	34.1807	30.5117	97.0451	77.4714	36.8901	0	22.7477	9.6617	7.55111	20.061	13.2253	3.44325	20.6404	2.21088	10.9785	0	13.3715	15.527
Chst3	1.20639	1.55369	0.371496	0.667241	1.16093	1.69189	2.68355	4.27595	0.590916	1.60475	0.32567	2.84759	3.42094	1.95133	5.16837	0.528384	1.12264	2.9305	0.504132
Chsy1	38.0503	19.004	39.6917	21.7288	50.1245	41.7424	240.44	20.5955	19.2673	26.7166	22.8793	28.8764	19.733	4.41377	26.4755	26.0175	24.6466	6.19534	3.68924
Chtf18	35.7278	17.2522	7.31031	53.833	11.4224	45.5638	0	14.6867	46.2539	28.0257	39.0922	23.2145	34.8466	44.6817	25.4259	57.2609	4.41829	33.9591	22.3207
Chtf8	4.15087	11.3397	19.367	66.0912	55.6802	12.6003	1.45982	7.9439	8.2149	38.4833	20.3736	17.8142	39.0253	20.3455	9.43039	21.8793	0	31.9127	1.5769
Chuk	18.539	4.45738	16.8672	31.4602	23.3141	6.49994	10.0856	10.5896	59.3921	16.8141	17.0614	12.7869	15.1105	25.4019	14.6664	9.29301	0	3.98026	17.167
Churc1	387.712	551.978	483.254	167.531	444.168	689.387	1801.22	537.639	195.311	345.36	978.116	1138.12	1328.09	190.037	1792.03	190.246	359.724	1367.24	392.993
Ciao1	53.1129	18.3085	18.46	28.1825	23.0751	40.4504	0	38.0912	22.9686	25.916	11.6517	22.6399	18.7989	45.1322	12.8411	21.0048	0	19.4159	23.0468
Ciapin1	9.03151	18.3408	29.9106	19.3212	24.5976	28.9511	14.5031	16.4175	7.79039	24.6509	13.3405	22.4099	11.9383	17.2895	2.73767	10.7155	8.72171	10.5785	21.719
Cib1	84.5701	65.6416	157.34	23.1438	55.1031	72.3627	0	66.99	55.8556	112.789	80.8565	72.7784	98.453	32.3844	61.3289	82.4045	155.759	54.687	143.571
Cic	19.636	11.0048	19.7215	11.0275	19.1867	16.6077	0.350601	8.7606	8.64809	16.6765	9.45992	9.37169	10.0781	4.26442	25.8842	12.3996	0.562242	7.17517	5.04958
Cidea	0	4.0791	3.90134	0	0	1.52295	0	2.24524	0	1.05329	0	2.13604	1.05664	4.65734	0	0	0	13.6779	0
Ciita	0.518072	1.66804	3.58954	0.179087	3.11593	1.71261	3.69526	1.46066	0	1.29214	0	2.62043	5.40105	3.61854	3.46798	4.9839	1.80791	7.34108	0
Cilp	0	1.63327	1.6402	4.17343	1.70855	1.56512	0	2.91764	0	2.0665	0.479291	1.19738	0	6.52678	0	0	0	0	0
Cilp2	0	0.337293	1.12908	2.78841	1.76419	0.808048	0	4.60761	2.99327	0	2.96941	0.309094	0	2.42617	0	0	0	0	0
Cinp	29.7781	42.9577	36.471	87.4965	45.5889	71.9985	20.9453	43.505	59.0252	77.6465	66.6848	58.7641	47.9779	30.85	34.4305	43.8277	61.4049	50.2328	76.3597
Cir1	9.667	32.084	19.8457	6.81443	25.5368	41.3177	45.6472	17.2236	35.6938	36.5602	19.4444	46.659	38.5736	7.24678	85.2662	29.4129	33.5143	45.021	41.189
Cirbp	11.4476	15.6613	3.61558	23.5404	33.8961	5.41034	0	16.8354	0	9.76136	11.0935	8.9081	0.979242	14.6751	9.43146	3.48955	32.7784	14.2605	40.4783
Cirh1a	60.981	71.7806	71.6813	181.786	113.58	137.282	86.8812	86.7315	79.6707	56.6949	72.5748	60.8045	95.1567	198.623	47.4047	88.7221	68.6466	64.5974	32.8813
Cisd1	80.9934	108.949	122.353	43.3174	55.1471	60.315	57.2716	64.998	169.46	107.992	66.0061	140.421	81.5703	57.3012	180.041	36.5737	28.4419	53.6201	172.423
Cisd2	8.35265	15.131	11.8713	3.90902	8.65617	6.3848	0	8.28119	2.30792	7.26471	9.71312	6.93301	7.71652	8.31406	4.12893	20.9853	7.17491	5.54934	39.7373
Cish	17.2309	4.70821	0	2.83076	0	7.38287	0	9.89489	0	0	17.5009	4.02694	12.5212	13.5466	9.13613	0.106746	0	34.0745	0
Cit	2.88694	4.0328	1.31704	0.443537	0	5.35549	3.82621	6.27043	7.73964	2.48903	0.865935	3.6055	3.38872	12.5781	5.15338	6.28877	1.49252	5.48325	7.37249
Cited1	237.682	216.552	133.289	58.7997	36.5375	193.824	161.94	265.971	201.682	308.085	520.686	341.841	284.999	327.167	512.388	633.591	420.459	370.972	610.856
Cited2	5.99164	3.44488	2.30633	0	5.40548	0	0	0	0	1.86799	6.06551	0.631374	0.624646	0	26.0702	1.17155	0	3.0322	0
Ciz1	0	1.44143	17.922	8.97595	2.1541	4.75377	0	8.58315	10.9035	11.166	3.62568	1.50962	3.73384	4.60814	1.19874	7.28308	0	10.2709	10.7573
Ckap2	43.515	23.7313	24.443	6.27171	17.7322	35.2134	90.3399	35.6244	32.7858	25.9252	25.2543	31.0674	23.1705	50.0221	25.8081	18.8019	19.7855	24.4845	5.33089
Ckap2l	0.352572	16.0006	17.3714	9.10017	21.4881	12.8089	43.0784	19.1615	33.644	8.20738	8.24879	19.8147	19.6036	10.7144	20.1397	16.8394	10.9366	22.2042	1.47334
Ckap5	13.5653	15.2635	11.0474	16.1217	18.3404	25.5157	19.3	31.7168	10.5862	9.13415	10.5926	15.4995	23.1885	11.7045	10.8067	15.8181	11.9976	18.1554	24.1272
Ckb	199.053	128.959	218.148	35.1805	14.4024	63.768	16.1635	140.173	95.1656	65.5319	68.6843	126.168	105.684	902.302	203.042	113.778	2.32125	126.571	46.9068
Cklf	0	0.969919	2.16452	0	1.69104	1.54908	0	3.39734	5.06882	6.42817	0.948759	1.1851	0	0.516792	3.76419	0	0	0	0
Cks1b	264.938	336.012	515.905	125.254	281.199	217.003	480.911	276.505	321.78	265.612	181.432	326.805	303.826	173.305	156.485	358.053	435.082	481.102	1127.49
Cks2	4480.92	2963.39	2872.58	716.913	2141.97	2284.43	3198.78	3360.8	2600.63	3383.06	2354.75	2772.96	3255.59	746.775	2634.32	3763.96	2165.26	3696.37	4848.31
Clasp1	2.47369	1.37394	0.287452	7.35714	4.0423	0.897688	2.75355	1.59414	2.8196	6.67415	1.00797	3.30506	1.40136	1.64714	4.49902	6.27873	5.64634	3.27532	0
Clasp2	6.24869	23.6145	16.9886	3.89198	33.0456	12.3161	11.2157	18.0304	7.35314	17.4104	17.6285	14.4268	11.6438	17.8801	10.2499	8.06614	12.0489	8.81262	0.235246
Clasrp	8.72903	5.03841	1.05412	10.4132	19.7649	9.46433	0	7.50044	0	7.39942	1.84819	2.30859	2.85499	4.02685	0	0	0	1.84785	2.14572
Clca2	2.52239	2.59884	1.24279	1.67413	0	2.34485	4.19599	2.92595	0.713857	1.34212	4.35796	1.70111	4.37577	0.593448	2.16127	0.378781	0	4.9018	0.843255
Clcc1	8.09032	18.8416	22.0751	38.7993	13.797	29.0527	19.4128	10.2295	5.85226	25.2017	12.7171	13.1224	16.7407	19.8775	17.5495	7.49702	11.436	12.1619	15.4063
Clcn2	0	4.28006	2.49172	0.839131	0.973332	0.810567	0	0.651817	3.30286	1.68179	1.63827	9.89083	5.39886	10.411	6.49981	0	0	6.55188	0
Clcn3	8.48717	7.18963	1.88024	13.5084	19.3901	5.96971	0	12.5522	2.62525	0.812207	5.93391	4.9414	3.87026	12.9289	3.26982	3.89684	0.568202	7.58083	0
Clcn5	5.84389	3.4281	16.17	13.1161	5.70516	6.04071	0	2.89275	0	6.75962	8.23086	3.42708	5.3684	1.49446	7.25686	11.8174	0	11.4297	0
Clcn6	1.90038	3.03019	3.12107	0.700718	12.1917	14.7218	0	3.02087	0	0	19.1525	3.84487	2.11328	21.6101	6.7846	0.554894	0	2.05168	0
Clcn7	36.2049	6.51085	3.91191	9.78642	3.49278	14.6162	14.5679	4.97045	56.0019	16.5965	11.2679	17.4406	3.02714	11.4747	14.5778	2.95231	11.8216	8.32691	0
Clcnka	20.5736	2.76292	6.47416	3.73764	0	1.20347	0	3.09686	0	0	0	1.51915	3.00593	5.2997	8.04203	0	0	3.24258	0
Cldn12	0	1.83054	0	9.50507	2.61123	13.1199	0	6.47012	22.349	6.91821	10.2553	4.26998	2.41399	9.31012	1.93751	0	0	0.488256	0.377975
Cldn25	21.0046	13.9122	16.5585	13.9409	9.70226	6.05985	7.8008	41.5832	10.4257	1.67643	8.16521	20.9651	7.84822	26.6857	3.59949	10.514	1.56372	13.6062	37.2166
Cldn5	9.89377	0	8.01759	0	2.5055	6.46822	0	4.0269	0	0	0	3.51179	0.868593	4.59419	0	9.12284	0	5.62184	0
Cldn6	147.126	30.1765	40.7076	44.6812	68.3174	31.9778	0	23.3486	141.493	98.5054	113.667	42.0995	33.4841	77.0336	15.7316	60.503	0	51.5373	0
Cldn7	23.3434	47.6161	26.5656	2.80673	75.6928	27.2474	30.4292	25.6719	0	13.5006	110.964	19.6786	11.0042	311.912	24.4582	0.317519	61.3908	49.3082	25.4474
Cldn9	0	2.82036	0	0	7.37587	0.818993	0	0	21.9699	0	13.7942	6.03065	14.4898	1.50274	2.73641	0	0	0	0
Clec10a	3.43866	12.6531	4.53814	1.35849	11.8181	6.29877	0	2.37429	0	0	10.6089	11.5952	13.1105	0	0	5.22521	18.2854	9.2811	0
Clec16a	0	0.977686	0.363642	0.653135	1.70458	1.79807	0	2.62549	0	1.57082	3.82543	1.79189	2.95466	0.347287	2.52956	0.997484	1.64837	0.318727	0
Clec2d	1.82211	6.70474	0	2.51947	2.9224	3.16381	5.87416	1.56565	0	3.02972	4.91886	4.09613	3.03936	0	16.2629	0.570043	0	4.91795	0
Clec2g	3.3862	5.19171	2.60687	0.390181	1.35775	1.46991	1.9104	5.72828	0.614309	1.40761	2.2853	4.28189	14.5916	3.73443	1.51115	0.794526	0	6.09302	1.1792
Clec2h	4.26705	9.42079	15.7679	5.19212	9.85498	13.5415	22.4502	14.4092	4.55176	18.731	9.21526	13.8131	18.7906	2.00783	16.4527	2.45629	0	11.0563	0.713253
Clec4a1	0	3.04755	1.45737	1.96318	2.27715	5.12015	1.14429	0.457485	0	0	1.2776	3.98965	1.57885	0.695911	2.53443	0.29612	0	1.27736	0
Clic1	0	6.43767	11.7545	0.879676	0	7.9025	0	0	0	6.34699	5.15228	1.07263	0	4.67744	0	0	0	3.43422	13.2927
Clic4	20.4113	13.3523	7.82189	16.3067	7.85683	9.16016	15.1784	20.6954	46.6074	9.65375	10.7753	14.9891	13.0135	20.0092	4.85807	12.3739	0.844194	15.6703	0
Clint1	0.542485	10.7793	2.67284	0.300042	5.22042	5.65166	21.1964	3.28623	12.1051	3.60808	0	9.51223	4.34348	21.0592	6.97228	8.14635	0	13.4706	10.428
Clip1	29.5362	10.7785	8.51907	13.5009	3.91502	16.1061	3.14775	7.76052	36.0468	10.2823	4.83237	6.31053	16.5583	1.91433	16.558	9.46943	12.8721	12.2983	12.5807
Clip4	0.082385	1.66732	3.55175	3.18964	0.792803	0.0660227	0	3.71645	0	4.65753	1.77921	3.61146	1.09938	0	0.882377	0	0	1.33417	0
Clk1	29.6085	19.3297	44.8528	41.9307	18.3824	51.283	29.5595	60.6279	27.6152	13.896	67.682	21.7395	49.3883	63.1999	1.2787	6.42431	5.55506	25.7789	19.9563
Clk2	13.8851	14.9754	4.91468	9.26858	12.2867	25.5802	0	6.06825	23.713	9.55345	24.1272	8.07256	28.7516	12.2034	13.6749	4.89316	32.6743	8.61529	1.33388
Clk3	71.399	27.1971	32.775	54.3702	31.2957	64.3265	13.0101	36.1049	95.1754	35.8861	21.5491	21.434	25.644	16.9547	25.3321	49.8537	26.1368	15.1614	0
Clk4	9.9378	8.60419	3.60029	42.5708	3.75031	26.8592	51.8258	37.2957	30.0125	29.1602	12.6247	16.4267	15.6016	9.16896	8.34807	0	1.81332	8.41494	0
Clmn	0.215742	1.19079	1.51853	0.937551	2.6693	1.30906	5.63369	2.82038	0.402572	1.33241	2.66243	1.76676	1.74793	0.815755	3.63108	0.173558	2.00766	4.15928	0.257587
Cln3	15.4374	9.29527	12.1005	12.4193	8.10307	12.2589	6.51502	11.6668	9.01278	6.06713	12.881	8.99137	7.95918	28.478	3.0062	0.614672	26.1195	18.9392	0
Cln6	0	1.58777	0	0	11.6267	2.35144	17.5276	0	0	0	4.6594	4.07407	0.575809	3.55319	0	0	0	0.93171	0
Cln8	18.2301	11.602	4.23682	4.59754	1.65501	12.3583	2.05144	7.09326	2.15282	2.85965	15.1663	9.08556	13.005	13.8247	4.912	9.14675	23.4731	13.6162	1.67694
Clns1a	165.278	81.5155	104.333	119.522	66.8804	95.467	242.819	115.19	48.1675	76.1978	59.8028	126.698	137.303	174.69	72.1106	89.4852	159.666	126.618	210.106
Clock	9.4658	12.0638	11.2345	9.13472	6.64203	6.51906	0.476814	3.30424	5.23222	7.0499	4.79125	7.64724	8.55259	5.94456	5.80837	8.02034	5.96422	9.84687	0.206021
Clp1	119.265	41.1426	33.5004	95.826	38.7737	74.2665	221.146	179.294	137.274	27.4684	100.069	37.3632	44.3581	166.486	56.1009	94.2878	11.2485	72.8628	66.508
Clpb	0	2.11401	7.58208	1.13484	0.789803	4.20946	17.9392	1.85119	8.08491	1.63761	1.32936	7.74909	4.38086	9.41339	1.75808	0	0	0.886078	0
Clpp	231.833	196.127	221.979	113.189	232.209	199.742	120.528	186.015	192.836	181.822	216.036	153.466	182.4	238.944	163.572	335.409	645.23	245.675	624.165
Clptm1	25.6134	47.7812	56.0637	145.12	11.1647	42.5548	5.26513	51.877	66.8344	54.9056	64.0852	30.3947	46.1483	121.257	37.2783	17.9807	6.64401	60.2194	19.766
Clptm1l	36.5882	18.5405	44.8769	54.45	71.6123	24.7245	0	37.7662	41.6823	25.7785	27.6225	39.2086	39.308	66.5675	11.6234	20.371	0	35.1495	0
Clpx	211.557	138.943	112.295	400.165	102.041	215.241	51.4019	367.59	198.115	186.635	143.126	130.815	201.033	243.771	69.25	289.743	101.083	164.041	156.711
Clrn1	1.55558	1.07325	3.59269	0	0	0.155829	0.9403	1.50372	0.634965	1.93992	2.09968	1.31137	2.59478	0	2.08261	0.851657	0	1.04965	2.4377
Clspn	27.6764	23.2816	12.3054	38.4734	27.0607	34.8113	24.2622	17.1681	31.2935	23.3787	25.5704	20.4617	31.5999	9.35806	37.2513	22.827	28.9229	27.1636	32.1608
Clstn1	19.8832	7.35724	11.63	55.2932	3.2068	0.356073	0	11.3103	18.1364	8.12672	4.19809	7.1167	9.2643	0	0	23.7002	0	13.1916	0
Clstn3	3.40427	4.06267	4.53323	10.1776	3.5416	1.10601	0	3.85405	3.05455	4.89554	0.99351	3.10251	0.920834	7.57635	0	1.20894	0	6.45663	0
Clta	187.172	187.836	110.618	117.64	160.712	117.171	35.6562	199.208	129.307	198.05	187.141	252.885	138.761	201.092	212.619	267.546	82.1047	81.6465	256.771
Cltb	46.7859	105.446	57.629	112.564	60.7807	69.3636	63.3485	64.6732	109.873	128.359	63.1503	94.658	49.1659	15.8231	25.0548	78.3074	82.7224	69.4526	104.598
Cltc	2.04018	22.632	22.5432	4.8123	28.872	17.6482	29.7135	22.6218	7.11938	27.3382	17.1706	19.6269	25.6235	15.1764	12.8536	25.0426	7.25918	10.3653	17.8035
Cluap1	3.236	8.50529	4.27069	11.5058	8.89729	5.74232	0	10.8739	8.8059	6.14935	4.99184	7.7942	2.31334	7.47744	9.90254	6.36352	0	1.24773	0
Clvs2	8.25828	7.05428	12.7153	0.815635	2.83824	11.9362	0	4.75175	0	9.3178	6.36959	7.45905	4.91971	5.63799	4.73836	0	0	2.38816	0.616251
Clybl	45.1558	77.0667	27.4446	62.4378	60.0352	26.1883	54.0158	20.485	94.0996	65.2037	40.0986	38.0666	50.545	37.568	12.7273	42.3807	113.346	44.9023	0
Cmah	18.4053	12.5855	9.07767	7.6296	6.18273	31.529	52.3055	39.2853	12.547	11.437	28.7709	19.6257	20.8035	13.2264	29.1442	12.2728	2.81357	22.2373	4.26417
Cmas	19.0621	14.2596	20.6417	18.5372	12.0948	9.40073	0.405184	4.85974	2.85013	9.75248	7.91675	8.47619	8.38587	8.00851	22.4354	13.2377	11.6959	9.04606	23.6346
Cmc1	17.1403	40.7093	36.4675	3.44732	26.9908	27.722	48.8276	12.6526	24.7631	8.29097	40.382	22.0682	17.6744	9.16508	70.0942	22.6193	2.90009	38.6923	11.7207
Cml1	0	3.35458	0	2.0169	14.0368	4.96803	0	6.11006	9.92328	12.1269	0	2.4593	6.08273	0	3.90567	0	0	0	60.9546
Cml2	9.66643	13.2351	15.9218	10.8793	17.3063	9.36798	0.543539	5.28777	14.7428	1.12137	11.5303	9.0964	8.62449	1.32223	9.63082	3.86807	2.09195	23.0564	0
Cmpk1	44.3192	81.5399	94.205	54.2311	20.7584	79.6776	45.7082	56.8693	71.4011	121.951	60.3502	84.6417	96.8241	70.9363	42.0068	49.5711	76.6456	64.5734	61.4612
Cmpk2	0	11.4857	4.98403	0	3.33753	1.48235	16.5479	8.49325	4.40433	3.84455	7.49011	0.779664	3.4711	1.01997	0	0	1.07582	0	0
Cmtm4	3.67147	23.0719	17.9133	7.51604	5.50615	4.9675	11.1137	5.83828	4.61918	27.2732	12.0995	17.043	18.4521	12.6204	11.7458	9.99443	0	17.5025	7.37238
Cmtm6	33.6557	13.7602	23.031	48.0573	7.40888	21.6829	0	20.3424	16.5212	23.7744	20.7838	22.6234	29.7208	43.9902	31.8058	32.2756	13.3056	10.0932	28.0365
Cmtm7	54.7984	0	49.9248	5.38018	0	1.81896	21.9519	28.4185	20.6472	22.6443	50.769	32.8014	30.2885	96.3124	13.8914	24.3459	51.2961	49.0094	0
Cmtm8	0	1.91249	6.40202	1.91644	0	0	19.7717	1.56307	0.18858	0	3.74154	0	1.15595	0	0	13.8753	3.22444	1.87043	0
Cmya5	0	0.629749	3.44957	1.72104	3.29387	0.872789	0	0	0	0.620878	0	0.944343	0.93428	0.274535	0	0	15.9262	0	0
Cnbp	1079.95	557.773	609.867	630.076	219.905	974.258	1333.91	1119.1	1037.88	652.417	683.605	500.01	641.505	1370.47	484.062	1083.27	674.189	637.793	657.136
Cndp2	116.48	70.1116	81.9225	117.315	15.5681	72.0262	107.264	75.6434	108.885	145.856	149.457	95.1626	114.537	132.159	48.1306	178.491	199.057	88.2994	17.2767
Cnga3	1.37014	3.49038	0.649109	1.74879	1.01424	1.85819	9.07204	2.30931	0.57361	1.40197	9.67365	8.8849	3.51609	0.619914	11.2883	0.659455	1.96158	2.84467	1.32129
Cngb1	0.055141	0.304351	0.339602	1.82987	0	2.43043	0.106659	0.994982	2.46084	2.93396	1.48856	0.929685	0.919779	0	2.95291	0.0345016	0	0.297657	0
Cnih4	56.6321	37.9829	30.5709	18.0947	16.2842	53.9733	57.063	46.8195	64.0382	37.1409	41.4179	48.6923	56.4532	14.9297	32.6234	52.3754	106.032	66.9873	78.7285
Cnksr3	1.28308	3.73771	3.95113	3.25261	2.05789	0.942566	0	4.13435	0	1.77788	1.73187	5.76879	3.56708	3.45897	3.43559	0	0	8.08058	0
Cnn1	0	4.09641	4.57087	1.02621	8.92752	5.20423	0	3.10884	0	2.4681	3.00528	5.63089	3.71392	1.09132	1.98724	18.1106	0	4.00631	0
Cnn2	23.9989	9.13531	1.27418	20.0247	7.96362	11.6058	0.200091	8.39955	0	2.75202	7.81901	11.8597	1.38039	14.6024	6.64754	30.291	0	11.168	0
Cnn3	102.89	66.0349	65.7482	81.9504	51.366	89.5353	73.1637	35.822	56.0975	107.117	28.819	67.0309	30.0881	28.689	33.5131	84.7622	125.037	24.8394	34.6122
Cnnm2	62.6633	32.5908	28.638	121.855	42.6162	44.5396	7.60237	72.5605	65.4368	41.2357	14.3459	21.6529	40.2589	22.466	14.2293	35.2597	27.8173	44.8228	34.2362
Cnnm3	2.44247	11.6837	4.2979	1.92986	10.7448	8.78022	2.83468	7.2405	25.7505	9.97902	7.1587	15.5309	8.84673	1.84707	5.97939	0.218321	22.7291	12.0546	0.29162
Cnnm4	43.2881	17.6162	34.1925	27.3688	31.7459	56.2274	0	107.801	62.2265	25.4196	18.2455	32.0154	13.4213	54.1878	12.0648	43.2457	75.6244	13.4644	81.3688
Cnot1	44.681	32.8822	28.1959	18.9909	20.3336	46.355	4.81092	41.1629	25.707	32.3525	23.5295	29.6878	46.26	19.1601	23.1025	51.534	4.91578	28.5153	5.15075
Cnot10	11.8648	16.1445	29.6858	70.7495	29.7334	20.2052	11.1164	48.5847	21.0537	18.9062	15.3474	28.756	8.24625	39.2547	14.5608	26.6018	3.45035	32.0236	9.81291
Cnot2	18.8412	28.0433	18.9052	34.541	16.2976	27.6535	0	27.1489	13.077	21.4722	16.0017	38.1911	28.603	30.8179	9.06951	24.5712	6.8951	31.9975	26.0973
Cnot3	9.51824	23.8163	14.8506	24.5673	23.2042	11.0858	2.33207	8.26035	10.2224	20.68	13.0187	30.384	17.7821	8.58426	31.2629	12.1493	8.26699	15.7566	2.65168
Cnot4	1.48741	7.54921	3.47474	3.54599	7.40358	3.86372	0	6.57761	2.87518	6.99319	4.70763	5.53444	5.47547	5.4302	5.49337	4.52497	9.06862	4.70677	3.858
Cnot6	5.73982	2.43699	1.81284	8.14007	2.83257	9.19969	24.7672	0.0948453	21.1462	8.32034	3.17844	3.97022	2.45495	4.32826	6.30521	10.4979	6.84791	6.35571	19.6807
Cnot6l	2.17337	12.6273	20.4303	24.9904	17.6124	9.25864	45.6903	1.91662	29.8203	3.80399	6.17591	13.5002	4.19771	0.672808	22.0526	19.8971	3.19342	9.87965	0
Cnot7	67.7508	70.2863	66.2443	47.1821	51.1587	48.3502	32.5234	88.3583	56.0498	55.5042	34.0427	45.4413	16.9105	25.0878	75.477	59.5646	23.0101	54.0579	26.3488
Cnot8	357.803	270.652	205.301	349.701	315.553	379.804	417.011	259.77	389.466	275.931	196.604	210.148	302.194	286.109	176.573	381.78	517.571	336.415	368.691
Cnp	0	0.253285	3.39146	2.28427	3.97438	4.08204	0	8.07336	0	4.57814	8.91933	0	0	3.64379	0	26.5305	0	5.20199	0
Cnpy2	0	2.00087	6.69788	0	3.48849	4.93872	0	7.47571	0	0	23.4867	4.88958	7.25621	18.1238	0	12.0215	0	1.95687	0
Cnpy3	35.7407	20.013	25.1223	40.2876	29.9076	28.9536	0.187862	12.1422	13.7431	12.9191	14.6823	18.9948	38.8808	24.5637	4.16084	59.1886	27.1138	18.8738	0
Cnpy4	34.7766	60.9362	50.9957	69.8396	45.8165	85.102	147.95	55.3615	108.943	26.8473	36.8817	39.0892	31.0762	29.83	19.9538	104.006	59.7164	56.9886	96.0189
Cnr2	1.24164	2.98732	2.35293	0.792392	3.67647	2.75551	7.94412	2.6467	0.779723	4.76435	5.15673	3.54273	4.14224	0.280888	8.1837	0.717132	0.888809	4.12463	1.19738
Cnst	44.3705	15.0733	24.9789	27.8159	10.1477	19.5668	24.163	17.721	11.2134	16.7247	22.7736	20.5144	9.20078	9.78073	9.55666	34.9696	26.4198	15.7634	12.8809
Cntln	10.5898	7.04927	6.88254	1.76595	2.04838	1.70584	0	8.33339	5.06835	3.89327	3.44774	3.4094	4.79331	0.782498	15.3887	6.25972	0	2.29807	5.33705
[truncated: 8,253 more rows]

## Sheet: 8 cell stage
Symbol	X8cell_WT_male_XK113	X8cell_WT_male_XK114	X8cell_WT_male_XK120	X8cell_WT_male_XK18	X8cell_WT_male_XK21	X8cell_WT_male_XK23	X8cell_Xist_female_XK112	X8cell_Xist_female_XK115	X8cell_Xist_female_XK116	X8cell_Xist_female_XK117	X8cell_Xist_female_XK121	X8cell_Xist_female_XK14	X8cell_Xist_female_XK16	X8cell_Xist_female_XK17	X8cell_Xist_female_XK19	X8cell_Xist_female_XK20	X8cell_Xist_female_XK22	X8cell_Xist_female_XK24
0610007P14Rik	42.4354	42.2883	27.3533	0	31.3834	53.2039	31.4327	83.725	30.9593	30.5765	33.8098	37.373	7.46201	36.8217	2.73442	25.698	49.5739	22.1036
0610009B22Rik	32.3292	15.215	12.0806	19.5799	22.3726	19.1328	17.5697	16.7639	9.22937	5.06404	19.6511	28.0856	22.9706	15.4172	55.606	14.2594	39.5329	13.1787
0610009O20Rik	2.78902	0.718796	5.99254	0	4.18505	1.19208	0	8.62367	4.57821	0.418668	5.45045	0.537315	6.63682	5.81223	0.0962766	0	7.94183	10.8955
0610010K14Rik	208.072	102.203	109.137	39.0794	94.4535	97.5453	145.704	173.545	104.475	95.9075	105.152	98.4291	112.431	79.2052	77.3187	58.4303	84.2892	137.706
0610011F06Rik	12.401	14.9148	23.6845	11.2143	11.7409	4.89269	43.4678	74.862	36.1891	34.7489	50.0228	47.0993	17.7769	12.695	15.9817	36.1785	106.842	12.9187
0610012G03Rik	196.753	162.109	75.0826	102.609	82.1958	72.3819	46.1211	136.907	124.7	113.579	56.0142	56.5756	69.6515	103.486	78.828	80.54	59.7035	153.132
0610030E20Rik	10.1281	7.83075	10.1035	4.83106	5.97052	3.80566	6.60258	6.0715	4.75012	4.99546	6.52512	11.3887	5.22674	2.43335	13.0359	8.44217	9.88804	9.04368
0610037L13Rik	65.5638	11.1411	34.0569	20.185	46.5652	22.0301	23.1576	33.416	26.019	24.659	40.9404	17.9651	20.9455	16.5951	30.442	17.3409	21.2103	30.3978
0610040F04Rik	1.40268	0	0	0.0731797	0.150342	0.184471	0.834902	1.23917	0	0.84224	0	0.231627	0	0.205133	1.35577	0.930035	0	0
0610040J01Rik	19.1224	2.77217	3.20991	0	0	5.65842	0	1.58375	0	1.07645	1.48223	0	0	0	0	5.70554	0	0
1110001J03Rik	93.7557	66.6117	29.9446	57.5066	8.96255	35.4908	7.54125	13.4314	16.638	47.9275	27.4262	87.8711	34.4354	20.0109	161.122	18.6492	80.5913	11.8788
1110002L01Rik	1.01588	0.523632	0.36379	0	1.0344	0.80161	0.201557	0.897459	1.11172	2.13495	0.229071	0	0.407756	0.0742829	0	0	1.24611	0
1110004E09Rik	70.1419	34.1734	40.2577	33.5362	69.5153	40.1839	18.8732	15.2792	75.7078	35.482	29.2494	33.4786	58.8419	78.8306	39.205	40.1363	45.2079	27.0261
1110004F10Rik	67.048	56.7767	46.3052	90.5729	84.1828	62.3538	137.304	64.5209	52.4096	62.5454	92.5121	82.5109	56.2953	83.6956	115.725	132.097	29.5823	41.16
1110008F13Rik	6.38552	16.457	16.0067	6.66284	5.4753	13.8564	29.1394	47.95	10.4819	15.3368	30.7174	5.97523	6.77374	19.6107	6.3924	6.98589	2.51765	4.9891
1110008L16Rik	2.15104	7.76125	6.54751	27.4946	8.53046	9.54757	11.0963	9.50149	8.23892	15.1763	7.76065	21.2531	15.2943	2.59525	7.35112	11.8377	5.55977	10.0838
1110008P14Rik	86.744	155.177	51.1631	83.5897	29.8063	46.303	20.2478	108.187	78.1757	101.107	67.1175	29.2101	56.1762	38.0573	21.8415	21.991	27.7184	7.97344
1110012L19Rik	19.0297	6.53921	10.2219	0	19.7165	13.9732	18.8781	12.6086	6.94167	11.4264	13.8266	14.3154	14.1852	67.2552	65.4714	51.5215	40.8492	0
1110020A21Rik	11.9074	0	11.8083	0	14.4316	4.15589	1.63559	0	3.00711	9.07479	0.20654	0.605014	11.8173	6.2288	0	7.10562	0	0
1110028F11Rik	4.54423	0.638812	0	1.42247	2.52385	1.05943	0	5.47433	0	0.37208	1.11783	0	0.852766	5.2561	0	0	0	0
1110032A03Rik	3.13543	3.87876	3.36842	0	5.44419	0.24741	0	7.47882	2.05874	1.1296	0.848412	5.48824	0	1.10049	0	0	0	0
1110034G24Rik	15.953	7.04821	0.816115	0	0.244267	9.59098	12.2085	27.18	19.952	10.2632	6.338	20.4475	10.977	0	0	8.15978	6.58935	7.12243
1110037F02Rik	3.29821	2.67152	5.90551	7.05497	8.00446	6.90917	12.0594	2.91375	7.73438	6.79001	8.53504	0.570575	6.80835	11.1283	1.69155	16.4014	18.3295	2.20881
1110038B12Rik	77.7863	249.37	128.407	113.432	40.568	117.894	65.4975	95.536	93.4297	377.643	109.091	57.6458	39.4899	86.1505	229.484	6.03812	42.8869	62.2578
1110038F14Rik	97.3046	64.9381	48.4164	96.6676	33.4286	44.4522	47.5535	63.7928	33.6267	50.739	40.4182	56.492	35.0626	57.2952	45.1867	33.2093	23.9611	72.0241
1110046J04Rik	0	0	4.63516	1.80077	3.00587	0.56742	0	0	4.72159	2.59067	0.324297	0.237489	0.98959	0.946461	6.85113	0.572145	1.13407	0
1110051M20Rik	0	1.74632	4.24636	1.23729	3.0866	0.556955	0	0	0	0	3.31048	0	0	1.48641	0.93562	0	0	0
1110057K04Rik	17.7663	16.2594	34.2779	34.2195	49.3157	48.1369	23.7395	22.1016	29.7589	24.4925	18.3138	90.4085	27.8175	34.1214	25.3077	28.9928	23.8259	47.5923
1110058L19Rik	0	7.77205	3.59972	23.3374	3.23223	0.991496	10.9693	0	11.0005	15.0896	1.51112	0	2.30558	13.5981	58.296	0	15.8532	0
1110059E24Rik	44.6048	26.6216	32.7869	80.5909	76.8706	27.1694	35.3995	46.6641	10.2764	48.6323	30.1739	67.9708	35.8071	75.3597	50.4066	100.088	15.8381	25.6792
1110059G10Rik	17.9539	14.9097	11.7872	7.33735	9.35442	10.363	5.14537	9.25229	20.7393	14.9729	7.87198	6.69817	8.57904	3.20913	8.74562	7.27481	9.61315	17.1449
1190002N15Rik	0	0.87493	0	0	2.86544	0	0.16839	0	0	0	1.53101	0	4.52587	0	4.80476	4.89575	0	0
1190007I07Rik	0	13.8608	3.20991	7.48233	5.28407	0.884129	0.889223	0	4.90464	6.72779	3.70557	0.986787	7.19569	13.1087	2.16597	0.297164	0.392681	14.0068
1200014J11Rik	6.04613	29.698	25.2175	24.2699	24.3871	18.5222	4.86893	11.5467	42.0345	14.575	16.3201	6.13727	8.9017	12.756	43.1297	11.4959	17.0608	4.16817
1300002E11Rik	3.66938	1.30941	0	1.988	0.907595	0.668177	4.03216	0	0	1.52535	1.082	0.23305	0.0485546	1.98138	0.0584615	0.336871	0.0741918	3.9696
1500004A13Rik	0	0.47616	0	0	0.39605	0.303724	0	1.22414	0	0.554686	0.555477	0	0	1.14832	0	0.122501	0	0
1500009L16Rik	87.9748	11.5778	14.0763	16.5525	15.1972	38.5867	59.0492	45.8877	9.21777	37.0896	16.2499	71.2462	33.4869	25.2524	5.23377	7.26035	20.1721	100.91
1500011B03Rik	0	3.97467	5.52274	3.82184	7.23179	3.29587	0	11.9214	2.10965	8.10275	7.38982	9.5501	4.86373	0	4.25898	6.00752	0.506714	3.01239
1500011K16Rik	28.9356	4.26137	7.40139	3.45054	3.10138	4.07724	0	18.259	13.5709	11.1693	0.932103	0	6.16267	3.62713	12.2716	9.59278	7.96789	0
1500012F01Rik	48.4538	107.706	48.801	9.00566	19.2317	52.273	22.5318	26.0847	49.711	106.376	31.7534	18.2529	6.51178	35.541	22.5804	20.7821	39.0042	14.1966
1600002H07Rik	6.77885	6.45072	6.72238	1.30583	4.52709	11.2124	3.41415	10.365	20.5432	7.98419	6.5846	30.9127	15.4285	0.457552	2.48405	6.742	7.53845	9.77797
1600002K03Rik	72.0946	95.5568	64.5433	33.0455	24.0096	28.7828	75.6072	100.085	101.438	72.6643	38.7064	45.0693	61.4184	65.143	50.8406	100.725	105.128	72.4223
1600010M07Rik	221.316	72.9345	113.035	88.3015	83.9961	52.2478	41.0313	60.0977	35.7338	24.5084	30.6792	38.9429	58.979	88.3436	111.216	55.5696	98.2263	85.0414
1600012H06Rik	0	3.13495	5.22717	42.7729	12.8421	6.39892	6.51624	9.67146	6.65579	13.8774	5.0286	12.1859	18.8322	12.986	6.80238	6.2909	6.71433	5.70234
1600014C10Rik	0	0	0.347973	1.01391	2.18715	0	0	2.1461	0	0.291733	2.84845	0	0	0	1.87843	0.0644285	4.5123	0
1600020E01Rik	65.6368	12.6871	15.8657	48.5404	11.8717	19.4223	4.88354	8.69784	5.38719	17.7353	18.8706	21.9484	3.66955	13.6785	35.3461	23.8272	19.8405	7.69244
1600025M17Rik	67.4157	12.6361	0	0	1.31377	9.67208	6.07988	16.2429	46.9483	7.35998	2.76393	12.8192	5.62275	25.0959	101.127	98.3389	31.6815	0
1600029O15Rik	1.23545	3.82086	4.64541	3.09385	3.37666	1.34045	0.367683	0	4.05602	2.78186	2.50725	0.306019	0.531309	1.62609	6.90893	0.245747	1.62369	0
1700001C19Rik	0	1.91892	1.99973	1.5538	1.89534	1.4688	0.369316	0	8.14808	1.11769	1.95874	0.922134	0.426936	0.680548	2.18469	0.740517	0.652361	0
1700001L05Rik	3.16457	0.575707	1.39989	5.82707	1.04748	0.220333	0	0	0.61114	1.50896	1.38519	0	0.960659	0	2.50611	2.07356	0	0
1700001O22Rik	0.702367	15.2054	0.75456	7.47527	0.790452	2.35545	0	3.72296	0	6.95867	2.53404	7.19096	7.97425	6.62523	15.2748	0	1.29232	0
1700007J10Rik	18.1048	32.6622	64.8338	39.1989	47.2189	15.675	7.18422	5.33144	75.9491	28.0835	24.4948	9.3012	13.3227	20.2991	95.6211	13.2047	16.6559	9.43033
1700007K13Rik	0	8.59694	2.98633	8.70146	0	3.29019	9.92744	3.6836	0	0	3.76087	0	0	11.8908	0	0	0	6.51561
1700007L15Rik	0	6.9397	0	6.32167	1.44304	1.77062	0	7.92936	9.82242	13.4736	12.8182	0	31.1373	8.20393	19.8296	0	5.50489	0
1700007P06Rik	0	4.19924	1.45869	0	2.40127	1.07141	0	1.79928	0	2.44587	0.612341	0	0.467139	1.78712	1.68736	0.270083	0	0
1700008J07Rik	1.37845	2.84208	1.48089	0	1.25584	1.72221	0.820484	1.82665	0	0.413848	2.1758	0	0.079041	0	4.37774	0.822576	0.483101	0
1700016D06Rik	4.42386	4.10448	11.4062	8.30876	14.367	5.75979	3.68644	1.17245	23.2378	5.57826	6.98278	1.89935	4.87038	3.68768	12.278	3.34386	1.86049	0
1700016K19Rik	0	3.75241	6.5174	7.40617	2.73096	2.15416	0	1.60783	3.98336	9.83528	7.93417	0	8.55737	2.6616	0.753906	1.68941	7.01624	0
1700017B05Rik	2.49131	7.0044	4.86626	3.04851	4.80643	5.3614	7.68401	0	11.8968	11.0154	0.663908	4.63754	1.59735	0	0.093818	0	5.7745	6.37035
1700018B24Rik	2.32115	4.6148	0.356233	0	2.71887	0.850373	3.15793	2.19704	4.35451	1.19463	1.57019	0	0	4.3644	0	1.05533	3.83499	0
1700019L03Rik	0	8.25307	10.7508	3.13253	11.3694	3.4218	0	7.95658	4.38051	12.6185	6.16783	5.83883	0.688577	1.17079	4.42171	6.36977	10.1708	3.12749
1700020I14Rik	17.3139	13.3866	19.3755	16.3721	28.184	17.0776	16.7466	18.1635	18.9473	5.19807	28.6302	18.3457	17.746	30.5428	18.5279	53.3813	87.6056	13.5276
1700021F05Rik	591.088	282.866	287.426	372.392	400.33	286.723	370.344	301.768	384.026	307.099	290.701	533.45	339.717	224.933	509.549	257.18	503.716	291.679
1700021K19Rik	0	1.61706	2.02219	6.48139	0.20175	1.52655	5.60195	1.38575	2.0599	1.50698	2.12222	0	3.77764	0	0.779727	0	0	1.9609
1700025G04Rik	0	0.177157	0.369235	0.753104	0.331541	1.55942	1.77298	0	0.37612	0.309558	0.2325	0.245938	0.532105	1.40737	1.25762	1.11663	0.331247	0.537067
1700025N23Rik	0	1.91573	0	1.74512	2.19096	1.22197	0.737404	0	4.06727	1.11583	1.11742	0	0.426226	0.543533	2.05276	0.739285	0.651276	0
1700028K03Rik	5.4963	0	0.369046	0	0.276143	0.745426	0	1.82085	0	0.3094	0.387302	0	2.12733	0.0753561	0	0	0.180587	0
1700029I15Rik	0	4.74721	6.59618	0	6.90994	7.26734	0	4.06815	10.0788	0	4.15349	0	2.11239	41.0801	0	0	0	0
1700029P11Rik	0	13.4999	2.34474	14.8596	17.3693	3.87497	2.5982	0	17.9134	9.82888	2.95287	0	25.718	7.89981	0	4.55844	10.6131	10.2315
1700030C10Rik	0.648182	18.0416	8.35619	0.913048	13.0263	6.26548	0.771623	1.71787	14.896	12.8437	3.2155	1.92664	15.2756	5.54536	4.02753	3.09436	5.9631	30.386
1700030J22Rik	0	0.581618	1.6163	0.235476	0	1.70656	0	0.996841	1.23483	1.0163	3.13807	0	1.55283	0	0	0	0.395457	0
1700030K09Rik	0	4.27191	0	0	0.740249	0.726634	0	0	1.51161	0.4147	0.622938	0	0	0	0	2.74757	0	0
1700030L20Rik	4.53794	14.0344	1.21879	0.887814	1.82394	2.238	0.675268	3.00672	0	9.19624	5.11631	1.31138	1.36609	3.98186	3.28963	0.902653	2.38559	0
1700034H15Rik	0.768546	7.92291	2.20175	3.00721	6.67232	4.39673	3.20218	3.73427	8.41053	9.2295	5.25677	0.296127	1.67461	0.67437	6.63254	1.32491	2.02012	1.20095
1700037H04Rik	25.2128	16.709	7.73896	2.95962	3.61923	8.70402	4.82373	19.0918	5.91245	27.5747	14.2131	0	8.98405	0	0	6.98538	3.0769	0
1700042G15Rik	0	0	0	0.775416	0.796515	2.28044	0	0.729462	0	7.93283	0.868891	0	0	0	0	0	0	0
1700048O20Rik	3.62814	1.87011	3.24812	1.04107	1.45827	1.31216	3.59924	0.801303	3.97043	2.17852	1.77258	0.199707	0.624116	0	14.6534	6.13431	2.86096	2.83471
1700049G17Rik	5.19953	0	3.49119	6.64604	4.52803	2.6925	0	1.43545	2.84504	0.585388	2.39375	0	1.75159	0	0	1.46519	0	2.03123
1700052N19Rik	0	2.26374	1.04848	3.20776	0.156907	0	0	0	0	1.75804	1.21038	0	0	3.10431	0	0	0	0
1700061G19Rik	0	1.40773	1.95602	7.05297	9.29394	4.22029	0	11.4604	5.97747	2.04985	12.8299	12.6277	11.9017	25.3621	0	5.97571	6.58041	23.4721
1700063D05Rik	0	7.31165	1.69324	2.96022	7.34851	4.97473	2.81441	0	0	7.09786	1.777	0	0.54225	3.45745	3.59089	1.25404	0.414281	0
1700066M21Rik	1.48649	0	1.59695	0	1.85215	2.05268	1.54838	0.492453	1.22004	0.669423	2.76531	0	7.73514	0	0	0	8.40053	1.74212
1700080O16Rik	0	3.56531	23.9441	54.3704	0	5.91284	28.3622	20.3687	2.52316	12.4598	10.0514	12.0566	13.485	19.8939	0	0	0	0
1700092M07Rik	2.9407	4.54733	3.15923	0	8.51013	2.32045	0	0	0	5.29725	5.96791	0	8.0938	7.74106	0	4.0946	0	0
1700095A21Rik	1.04534	0	4.49207	1.14527	5.54605	2.06214	2.48883	2.77045	3.43187	3.76605	3.3	0	1.97802	0.917244	4.11369	7.69345	0.549533	0
1700096K18Rik	0	7.15522	0	0.965628	3.34767	0.912806	0	0	0	5.55681	2.78237	6.74952	0.132662	0	5.75029	0.306803	0.202709	0
1700101E01Rik	0	0	3.70813	0	0.693662	0.85113	0	0	0	4.66321	2.91867	0	1.33595	4.73231	7.68518	0.514931	0	0
1700113A16Rik	0	0	2.44253	0	7.67615	3.81234	0.676642	0	0	4.09553	3.58871	6.94566	0	3.49122	0	0	12.5498	0
1700123I01Rik	2.07836	8.5703	5.95415	0	10.0243	9.70331	7.01014	5.50827	13.6466	11.2316	32.8056	20.3634	47.0738	36.9296	13.9185	26.5962	29.3179	16.2385
1700123O20Rik	18.9301	20.1248	6.35524	17.1288	16.2634	12.37	15.4929	21.1656	11.6527	10.1234	11.0716	5.95886	12.3132	16.2211	0	20.1216	14.7718	0
1700125H20Rik	0	0	0	6.81659	0	0	3.41097	0	3.76274	0	1.55064	0	0	2.26277	0	4.33158	0	0
1700128F08Rik	7.04709	1.55674	5.40768	1.10297	6.15047	1.78737	9.58758	4.00218	0	0.906736	2.72409	1.99491	2.59767	1.76673	1.87661	8.41053	2.11694	14.1582
1810009A15Rik	492.412	424.27	316.231	404.402	145.772	193.918	313.643	397.29	363.885	319.127	261.402	304.248	230.673	236.365	403.813	192.28	618.973	247.021
1810013L24Rik	12.6174	27.1456	10.903	59.8024	21.9171	31.0048	14.5305	24.7165	12.6071	19.0228	19.6066	73.6033	39.8233	40.0734	88.7392	51.8868	35.7604	32.1462
1810014B01Rik	0.689794	0	2.22316	1.07963	2.55071	0.816455	0.410579	2.74224	11.3231	3.10641	0.622169	0.113907	0.949273	3.48029	3.00026	0.960462	0.90656	9.70102
1810019D21Rik	53.633	81.8851	18.963	32.621	19.101	11.1159	4.44503	17.9928	26.7461	17.7326	20.2073	7.73543	31.2983	29.7854	16.7329	36.3262	35.1543	28.6433
1810022K09Rik	685.528	383.518	242.496	325.374	345.876	237.484	218.948	321.272	256.167	268.561	226.215	323.961	331.245	375.342	451.354	210.638	487.101	143.701
1810024B03Rik	5.29605	0	1.89653	0.276302	0.28382	0.696501	0	0	5.79569	1.59001	0.79614	0	0	1.93628	3.29074	0.175575	0	0
1810026B05Rik	0	1.67994	0.233425	1.59834	0.523989	0.64294	4.0092	1.72756	1.42667	1.36989	1.71481	2.94213	0	0.667289	2.61016	0.821172	0	1.01858
1810026J23Rik	3.17262	13.0825	21.2077	18.2072	23.3499	26.3558	21.6118	8.8755	9.25848	18.7325	21.0644	4.01657	20.4962	0.695963	26.6495	25.243	25.8515	18.1779
1810030O07Rik	0	0.671845	2.80056	1.76803	3.98154	1.71417	4.65494	2.87871	1.42639	5.08717	10.2868	0.0717454	0.373693	12.4854	1.25983	11.7534	2.39822	0
1810032O08Rik	0	4.32645	2.40462	4.90454	2.42903	8.72057	0.999207	0	3.67419	12.0959	3.533	3.78853	0	11.6613	6.02671	4.22963	1.32375	0
1810034E14Rik	0	5.75356	1.99862	0	2.19339	0.611661	0	0	2.03589	0.558533	0.279665	0	2.56019	0	0	0	0	0
1810037I17Rik	14.8843	14.1638	3.69008	42.2913	12.3331	9.2604	6.13345	18.2066	22.5533	31.968	15.4905	16.4488	10.8325	21.5999	25.8483	1.82195	23.474	0
1810043H04Rik	212.635	143.416	138.52	111.171	83.6466	71.3985	78.0932	101.918	51.9853	69.2717	88.7535	121.027	52.1428	59.5466	90.4244	69.2933	107.025	31.8131
1810044D09Rik	29.8911	78.2216	14.8211	16.9141	9.98102	18.1434	1.3686	63.9855	45.2923	14.4966	6.74016	14.0485	13.448	29.2546	29.5264	24.6976	48.9542	10.7789
1810055G02Rik	2.96883	10.0998	5.74099	11.5237	9.73706	6.32514	15.5505	7.08144	3.8987	16.5785	5.22166	19.1197	10.929	33.3444	8.48564	6.2597	10.7689	0
1810058I24Rik	54.9292	26.5436	20.285	27.0006	16.2824	18.7935	13.2823	27.296	25.3595	15.4605	16.8373	20.6922	16.6834	11.1082	24.887	17.5842	20.078	8.04693
1810064F22Rik	1.4563	12.761	7.82258	3.87484	5.15094	1.34066	0.288939	0.64327	11.1558	0.874437	2.62706	1.04209	1.8371	1.49082	11.2608	2.02774	2.16913	2.27565
2010002M12Rik	0.332085	2.05407	0.356762	0.623713	3.20342	0.524084	0.790655	0.440062	0	2.09371	0.599057	0.438702	0.457005	0.437088	2.40734	1.45323	0.349154	0
2010012O05Rik	52.8948	24.6174	26.4817	11.2527	7.9261	18.5391	19.8686	29.2623	20.2317	18.0389	15.7487	22.4725	17.2263	13.8564	16.4865	26.2526	15.9281	93.8894
2010107E04Rik	1754.27	908.968	733.46	601.846	590.658	703.001	592.247	1066.99	723.684	752.79	799.428	1041.96	651.468	584.291	836.387	669.271	1140.3	315.748
2010107G23Rik	0	3.99303	9.70946	16.1663	13.4925	6.6222	9.22203	5.13278	10.597	6.97731	4.36704	6.60936	51.4162	0	0.133708	16.1797	7.97521	0
2010109I03Rik	4.14535	22.8933	22.2669	12.8834	8.66397	8.17753	1.05745	6.27793	33.0511	13.3344	9.34737	2.8359	1.93552	9.74299	13.6146	6.83209	5.60366	2.77613
2010111I01Rik	0	3.93955	0	1.59498	2.81596	1.50773	1.32687	0	1.0455	2.00779	1.29257	0	0	0.978019	5.40861	0	2.76231	0
2010300C02Rik	0	0.792472	4.6798	0	0.0823932	1.21317	2.89788	4.41424	0	3.23107	2.6001	2.62344	2.02763	3.82231	1.59217	0	5.38822	0
2010308F09Rik	0	4.93006	0	0	0	0.628938	1.89769	8.44969	10.467	2.87155	1.79728	0	0	0	0	0	0	0
2010315B03Rik	3.24021	4.38416	6.52685	7.48029	5.53496	5.11357	3.37511	5.36719	7.97827	3.28318	4.74914	4.21361	3.55332	5.95286	5.45277	3.54485	3.51321	0
2010320M18Rik	0	16.2361	9.6685	0	11.5753	1.47948	15.1777	9.9383	0	9.45683	8.11743	0	2.32221	0	23.9216	3.58032	11.4336	7.03161
2200002D01Rik	4.40815	6.81651	18.9429	3.44969	6.3784	10.87	18.3667	26.2865	21.7081	9.92581	7.95198	21.1099	7.2038	7.73597	45.6507	11.3989	12.1661	0
2210015D19Rik	0	7.51298	13.049	0	0.683483	3.83379	0	3.21915	13.9569	4.37599	2.19112	15.8454	1.67155	17.9853	0	0	11.1743	17.0822
2210016F16Rik	69.2972	43.4752	16.591	66.2535	44.1825	29.0591	37.0045	17.3163	50.701	42.4418	38.9308	41.8493	44.2764	41.3478	18.9457	35.6024	59.0157	31.5575
2210016L21Rik	167.62	65.454	62.7537	126.67	77.1714	43.7545	39.8075	45.9948	50.0274	37.3617	48.4868	62.4883	62.0371	128.881	83.1112	87.7326	120.828	71.4348
2210018M11Rik	7.2382	8.17931	5.38343	9.71664	10.3391	6.20579	5.13685	0.737821	4.56985	6.26854	1.82047	13.4696	9.09897	4.27487	0.115321	15.2283	0	5.22028
2210404O09Rik	0	0.778022	0	0.39374	0.647126	0	0	0	0	2.26582	0.113453	0.166168	0.3462	0.331112	0.729466	0.700562	0.528997	0
2210408I21Rik	2.38097	0	0	6.0867	2.16917	0.195706	1.4172	0	0.651398	0.357414	0	0	0	2.91618	0	0	0	0.93014
2210409E12Rik	518.718	77.9198	194.246	282.066	76.2476	185.359	234.651	168.898	194.625	80.091	185.141	441.01	186.109	209.371	310.645	232.302	344.368	291.803
2300002M23Rik	0	0	3.84777	20.461	4.75058	5.47574	0	0	0	8.87119	2.62478	0	0	0	0	3.74026	0	0
2310003H01Rik	0	1.0885	5.29357	0	0.735609	1.73577	0	3.26477	4.62195	4.12101	7.06333	0	0	0	0	0	1.66521	6.59975
2310011J03Rik	14.8187	34.3722	33.2871	57.351	41.1514	15.6795	17.2399	16.9592	26.5365	30.3339	17.9225	69.9632	26.7659	56.7398	31.669	46.7602	11.8623	6.31531
2310014L17Rik	0.345004	3.73446	5.18897	0.647976	5.49126	5.44471	0.410706	0.45718	1.13266	2.79663	3.11181	0.341826	3.20479	2.80023	1.0004	0.617631	0.362736	4.85201
2310022A10Rik	4.52916	13.3706	17.2512	2.57774	8.20841	18.1942	30.8797	20.7335	5.40704	12.2379	21.6326	17.8818	14.9448	6.32253	0.0852797	26.7815	8.65808	17.3718
2310022B05Rik	0	2.61262	0.726039	2.06262	2.22739	1.7998	0	0.44778	1.10937	1.82609	0.83815	0	0	5.85593	0	1.27708	0	0
2310033P09Rik	51.326	19.4938	20.3148	12.825	8.97568	15.6317	21.4388	32.2174	26.606	11.3543	11.3705	25.278	21.6856	15.9999	25.1778	10.2094	29.3489	25.3274
2310035C23Rik	13.0226	7.67141	2.44276	5.33822	12.3627	7.42149	2.09163	7.1219	6.7863	3.90973	6.0128	6.14415	4.58701	10.656	11.9449	8.88127	8.74765	2.90708
2310036O22Rik	75.1659	236.339	138.623	110.783	48.7414	171.758	181.944	242.374	263.223	284.341	168.362	22.3421	47.6259	17.3132	45.1481	63.7929	83.31	199.676
2310039H08Rik	0	0	9.31828	0	1.85934	2.28143	0	0	4.74602	3.90612	1.3039	4.05821	8.20636	0	0	0	6.83966	13.5538
2310039L15Rik	95.7331	126.504	50.4886	168.634	57.9272	55.6257	31.0812	39.2114	85.7167	51.7348	27.8668	35.3537	55.9916	64.9107	267.5	51.2418	54.9019	32.6389
2310040G24Rik	376.334	833.893	235.454	226.354	89.9451	190.292	106.422	286.608	979.891	623.367	112.171	94.2885	71.6824	446.934	148.725	19.5031	161.075	6.75942
2310045N01Rik	31.6616	25.9198	132.056	15.158	24.2539	66.1328	45.4511	108.593	30.5723	83.8731	52.9155	88.574	63.7555	53.9294	59.0195	70.0177	69.0255	34.9237
2310047M10Rik	0	4.79463	5.99587	0	1.79459	2.07965	1.84556	3.28703	14.2512	12.8463	2.23732	1.22883	0.426699	0	0.12844	3.08377	0	26.1637
2310057M21Rik	17.6655	10.1463	7.59127	38.7085	4.13847	10.4546	14.4204	6.01954	6.62814	10.4557	13.3159	13.4188	1.56283	10.7398	0	19.6778	14.4607	2.3661
2310061I04Rik	20.7272	8.36122	6.77705	10.1555	7.38917	10.1333	3.21841	5.971	11.8344	10.5518	1.62567	0	1.08516	0	10.0792	4.66068	0.236875	21.1232
2310067B10Rik	3.13141	1.72937	4.08499	0	3.05664	0.970725	0.133134	8.89196	2.20297	4.83496	1.76526	0	1.26972	0	0	4.27116	2.58685	0
2310068J16Rik	0	1.54147	0	1.09215	0.320532	0.393297	1.78003	2.64194	3.27268	1.79568	2.02302	0	0.342958	0.874696	0	0	0.262021	0
2410002F23Rik	13.5314	52.3104	80.5586	48.5342	29.8222	84.9739	60.4061	45.5748	55.5299	93.9446	74.3731	97.9439	63.2354	95.3572	14.2466	79.6255	16.598	29.0737
2410003L11Rik	25.563	11.294	3.92322	14.8607	8.51322	12.2468	10.8683	7.25886	5.99456	21.3794	11.5284	0.603037	25.756	20.0272	0	0	8.15904	25.6792
2410004B18Rik	144.411	53.1688	55.4079	81.4404	89.1843	50.4192	64.1262	53.1572	33.8647	44.3882	52.7216	17.7905	74.7224	24.8905	72.402	64.0618	79.2305	96.7117
2410004N09Rik	147.103	127.703	63.7682	82.8046	19.9159	44.8013	6.14447	44.4584	25.4181	127.844	20.3678	12.3588	15.538	60.5757	75.9024	11.8069	32.5608	12.0983
2410006H16Rik	147.864	307.364	174.477	83.0867	40.5303	196.055	109.654	244.124	222.826	353.686	185.841	58.0406	82.562	201.531	202.832	37.6089	54.1576	34.0903
2410007B07Rik	7.58707	6.70412	24.4526	8.82131	15.3346	22.4505	7.74167	1.43628	10.6751	17.5719	1.46641	3.04267	1.67803	2.85315	13.6939	9.91737	9.68639	0
2410012M07Rik	2.46409	5.7155	5.2944	0.385666	8.51743	4.49635	0.36667	7.34689	2.02242	4.99355	2.36143	0.20345	4.66264	17.9729	9.05892	0.49014	9.0676	11.5514
2410015M20Rik	233.854	102.993	147.877	126.02	101.846	85.2573	144.48	166.713	77.7467	66.6541	109.135	130.27	99.5511	125.651	99.9369	114.525	187.906	117.954
2410016O06Rik	19.0531	28.7261	48.6138	10.1391	10.5681	23.3974	5.10337	19.5674	35.9674	31.3183	32.5445	7.3151	19.8291	6.16491	0.394627	13.6437	31.8015	55.8243
2410018L13Rik	0	3.6844	4.26619	6.46395	4.21374	4.5436	7.09103	4.20983	5.21489	7.86869	4.83541	5.24603	1.91271	1.91647	2.96097	1.89576	2.0876	29.7856
2410021H03Rik	7.33246	0	0	8.95155	1.88618	1.15718	8.72885	1.94332	9.62907	18.4917	5.95225	16.225	3.53174	0.321698	0.911217	1.16682	5.01106	6.87474
2410089E03Rik	5.0168	4.62161	4.5869	7.50118	1.66462	3.3059	3.24024	6.36511	1.0513	2.59575	3.36966	0.528787	2.62571	0.0702455	5.35014	0.82805	2.04814	4.00309
2410114N07Rik	2.35009	10.9021	15.1483	3.12649	10.2014	2.31801	0.69941	0	27.0039	7.40835	2.91458	0.582111	1.21279	1.54658	15.0892	1.40239	1.23544	0
2410127L17Rik	1.60096	9.07729	12.6128	63.5618	9.35184	13.6856	10.1645	10.6075	7.00797	25.4744	13.1164	11.1916	8.35374	1.75597	29.6219	22.3977	24.6875	0
2410131K14Rik	0	4.5303	2.24814	1.63764	2.82609	4.78864	0	0.554609	4.12211	3.39262	11.7967	0	0.215986	0	0.086685	4.07927	8.91077	5.88601
2410141K09Rik	4.33968	3.35531	11.6554	10.1883	12.9075	27.3948	41.329	14.3768	35.6182	66.447	27.3996	20.0653	25.7548	23.3234	16.6284	12.085	18.2509	20.3439
2500004C02Rik	22.3729	58.2672	102.467	46.259	40.8917	16.6087	5.60707	7.80194	139.17	36.0592	25.7554	12.5418	18.4328	32.9342	120.236	13.7021	12.9994	30.3604
2510002D24Rik	7.25628	15.4284	9.74436	2.12946	16.1868	6.79937	11.8775	3.60586	8.93346	4.08473	13.7034	17.0749	7.64542	8.5558	2.81797	1.26295	0.238413	17.0083
2510003E04Rik	10.8492	20.2717	11.6554	9.90531	5.16009	12.2171	30.9429	16.1739	2.96818	10.1788	19.0615	22.5436	6.53201	0	9.36282	6.65397	4.63402	14.8341
2510009E07Rik	0	0	0.464952	0.575773	0.243534	0.384195	0	0	0.710433	0	0.195181	0	2.04735	0	0	0	0	0
2510039O18Rik	0	3.79638	8.35211	14.9218	3.74974	6.13462	9.0114	12.4711	4.03003	9.95053	7.84261	0.675684	8.51687	0	8.13589	0.244173	0	1.91818
2610001J05Rik	24.1715	5.75037	9.32173	11.7376	4.18505	3.91246	15.4941	8.21302	14.2433	6.69868	8.38531	6.65247	8.63586	9.78903	4.36454	13.0679	4.39855	2.90546
2610002J02Rik	20.5985	9.10065	17.3872	16.1198	16.5584	7.69155	20.5803	9.74857	2.41519	9.93888	10.9484	0	7.71948	12.1034	12.6467	24.8765	14.1158	6.89737
2610002M06Rik	0	1.77502	0	0	0.584405	0.452887	0	0	0	0.344625	0.345117	2.21144	5.33143	0	0	4.07187	0	0
2610005L07Rik	6.13227	7.75848	7.18686	7.28566	5.69135	4.50893	1.82503	1.47748	7.32088	8.53585	8.79945	3.40613	3.45233	5.62541	10.7382	5.98804	1.24553	1.3067
2610020H08Rik	0	0.735939	1.53387	9.38557	8.4167	1.78382	0	1.26134	3.12494	2.57192	1.07316	0	5.97642	0	0	0	12.8849	0
2610037D02Rik	0.307757	3.80718	2.64501	1.0597	2.47395	1.0928	0.183183	0.815647	3.03113	3.32628	1.04095	1.11805	1.6941	0.945158	2.23099	0.734602	0.808938	1.44273
2610203C22Rik	0	0	0	0	0.432912	0	0	2.37881	0	1.61683	0.202392	8.30011	8.64639	0	0	2.14244	4.48256	0
2610206C17Rik	5.2066	4.02559	2.09756	11.6124	0.83708	1.66905	0	0	2.13668	0	0	0	0.223911	0.428306	1.75238	0	0.171069	0
2610305D13Rik	33.1618	21.5914	30.0009	46.4395	9.54062	44.3296	23.6344	8.67322	21.4877	31.8331	9.05194	61.4617	69.6554	33.8841	44.3739	26.7324	20.9886	8.18204
2610306M01Rik	0	1.67117	3.48309	8.45742	4.17002	0.639582	0	2.86423	0	0	0	0	0	0	0	9.88859	0.568134	0
2610318N02Rik	0	12.2843	5.6896	16.3018	9.6499	3.13426	0	3.50902	11.5914	22.2602	2.38842	4.22697	1.9739	29.0443	5.66739	0	0	0
2610507B11Rik	4.5041	9.98299	5.00009	4.93469	4.97241	15.2826	13.2259	11.1414	6.40773	10.2771	7.04172	8.55335	4.46801	9.05706	6.71678	12.4235	5.64325	5.63058
2610507I01Rik	21.9262	12.4915	14.4639	22.6978	9.5859	3.71831	5.95305	6.62668	5.05153	9.00806	7.80656	11.8785	6.81565	5.5693	21.671	4.59095	7.68438	7.21315
2610524H06Rik	89.8703	16.457	25.4075	24.4304	40.6845	23.3273	32.3771	28.2059	27.1754	50.0576	19.1984	35.7342	22.1723	32.9439	56.0866	51.2769	34.5011	16.6303
2610528J11Rik	0	0	2.62406	0	3.92696	9.39592	10.9039	4.85511	4.00948	14.2997	10.7401	12.7053	0	6.16183	0	0	0	0
2700029M09Rik	89.7374	108.09	85.243	134.982	67.277	103.42	43.293	83.8665	49.6186	61.2564	90.3118	90.1588	77.3461	82.0565	93.5187	97.5169	105.026	26.5691
2700038G22Rik	44.0461	46.6682	56.082	11.4897	22.4245	21.8834	0.485503	11.8897	21.4229	32.3248	22.6229	2.96324	6.59468	33.6388	36.6602	1.78472	3.85917	3.82376
2700049A03Rik	6.20492	2.69857	2.08313	6.67671	5.51788	1.18579	6.0016	0.770852	3.81955	2.44503	1.3117	0	5.80386	0	15.5022	3.43272	2.44644	0.908997
2700054A10Rik	0.257007	0	0	0.281577	0.454517	0.304199	0	0	0.843761	1.38888	0.347716	0	0.132632	0.338271	0.212925	0.051122	0.0675541	0
2700060E02Rik	29.6018	34.3308	43.727	29.0727	31.0535	48.0302	69.5973	76.492	43.7325	48.6575	73.0904	43.5049	70.7806	64.2867	47.9759	25.1719	44.3506	38.1616
2700062C07Rik	233.888	137.301	136.104	198.118	161.901	154.438	151.461	162.143	103.093	117.032	95.7127	158.245	135.416	80.286	239.523	139.355	82.5391	192.892
2700089E24Rik	4.90117	0	1.91468	0	0	0	0	0	1.46279	1.60523	0	0	0	0	0.461421	0.0886278	0	2.08874
2700094K13Rik	154.701	73.802	72.49	8.50027	34.6616	92.2028	82.2852	71.9685	54.0305	54.8449	84.6113	67.9415	20.9497	37.1852	42.6084	17.0228	101.658	69.4359
2700097O09Rik	15.0627	32.0267	40.4551	14.8819	47.0714	45.8714	89.6564	14.9703	33.9978	30.525	43.5178	53.0113	4.21055	50.3897	0	72.0954	44.7888	30.8929
2700099C18Rik	12.2702	13.5528	2.82472	8.50491	4.79089	8.81771	11.9986	0	0	7.10455	4.94075	1.88147	0	0	23.0541	7.49645	0.460746	0
2810001G20Rik	0	9.58927	0	10.0941	6.77956	0.978658	0	9.86109	0	3.3512	1.11866	0	0	0.272068	8.99081	0	0	0
2810004N23Rik	104.308	30.0084	66.0191	68.593	71.6294	66.3561	103.477	60.0038	66.3653	74.2841	67.644	75.5742	54.3857	58.1793	83.5695	72.3772	117.32	37.9056
2810006K23Rik	17.5091	10.83	12.5401	21.5579	19.4546	14.2766	15.7484	7.21842	14.0513	15.4196	5.00097	17.0908	12.5162	18.4362	19.9053	10.9127	6.2386	5.47202
2810008D09Rik	0	11.5199	2.00084	27.1094	8.98292	16.5332	19.9542	0	0	15.0972	2.51978	0	0	0.408556	14.6584	0	5.87451	0
2810013P06Rik	0	6.81651	4.14376	1.20739	11.2508	1.41309	0	0	12.6631	7.44436	5.71549	2.82071	0	15.7137	36.6347	2.08249	0	12.9156
2810021J22Rik	0	1.05968	0.981607	0	7.49189	1.80248	4.07894	1.5135	2.2498	4.11479	2.36938	3.24397	0.117883	4.86058	0.0946235	0	2.88202	0
2810025M15Rik	87.0389	18.8139	36.1961	19.1891	24.3758	37.2943	8.35601	40.9268	21.5081	59.8491	20.6816	22.5639	47.1715	39.0078	32.178	10.0528	21.6481	0
2810403A07Rik	25.7103	25.9284	24.0181	41.1151	23.5431	25.2124	17.2994	15.3068	13.4563	39.6013	24.198	15.6287	22.1136	49.2883	38.4333	11.0435	23.212	1.74677
2810403D21Rik	15.5667	3.43878	2.38907	0.870146	2.86023	1.97411	0	4.42032	3.65042	4.00588	1.0029	2.20333	3.63416	0	13.127	0.88469	3.2149	0
2810408I11Rik	26.6437	24.2354	3.36748	9.32143	6.55136	3.40094	0.932873	12.4612	0	1.41161	2.12044	0	0	14.4398	14.283	8.72903	39.1359	7.34719
2810408M09Rik	13.759	12.9506	10.2827	11.7037	18.8507	7.0806	13.8867	3.17089	9.81979	12.9312	10.2518	0.197569	5.14528	3.54315	3.59316	1.30892	13.051	0
2810417H13Rik	0.468147	0.723915	0	0.366358	0.752653	1.01587	0	0	1.53694	1.6866	0.422251	0.0773059	0.161062	0	0.193925	1.11744	0.123052	0
2810428I15Rik	134.368	76.2733	71.2629	48.1839	45.6666	40.2635	98.2016	114.949	61.4238	85.788	60.5976	48.8707	24.5771	72.3834	28.5348	18.9461	50.0719	15.9469
2810474O19Rik	48.8892	9.09466	58.6431	5.8108	24.4666	68.4533	33.3663	29.47	12.6714	38.5706	31.1243	41.3673	51.0605	18.7076	24.0966	52.718	30.3387	41.357
2900076A07Rik	0	0	4.21723	9.01121	9.88752	0.516259	0	0	8.59174	2.35709	1.18023	0	0	0	15.177	13.7948	9.2864	0
3000002C10Rik	1.74877	0	0.939363	0	0.984044	0.17249	8.8477	0	0	3.9377	1.97166	0.433167	0.601652	0.19181	0	0.869634	0.689496	0
3010026O09Rik	77.4385	27.284	24.2207	40.3496	34.5133	11.2155	21.5878	27.278	28.9632	27.3691	14.3672	13.1113	16.3562	19.5677	29.2357	23.0078	31.6914	9.19044
3110001I22Rik	0	2.14523	14.1587	0.217132	5.01839	6.29445	4.5416	8.27267	6.83179	4.37327	3.59746	5.0399	4.17627	7.91244	0	6.89877	9.11624	0
3110002H16Rik	148.541	103.079	131.385	195.93	165.06	118.971	94.3503	77.2051	136.132	115.823	97.6431	167.021	297.055	173.516	163.504	140.738	119.339	155.016
3110009E18Rik	27.7058	9.52058	4.40957	0.963633	9.40361	1.41699	10.994	6.79893	3.36885	7.39377	5.32186	1.18614	8.64937	9.45419	0	2.85757	0.539441	0
3110021N24Rik	0	0.953635	1.98759	0.193046	1.48724	1.09491	2.93659	2.45167	0	1.1109	1.25155	0	1.90955	0	3.57647	0	0	0
3110040N11Rik	15.6471	38.3101	28.0165	18.7757	25.5756	18.0058	53.5526	15.5511	17.1233	15.2674	16.7594	29.2835	25.3463	39.7591	2.70069	15.8215	28.4471	36.676
3110052M02Rik	0	1.18708	0	4.36548	0.65824	0.302875	0	0.678181	0	1.61331	0	7.56371	0	0.168399	0.0529995	1.06889	0	1.19958
3110056K07Rik	0	7.61707	4.53592	10.0226	7.46691	0.555271	0	0	2.31025	5.70422	0	0	0	0	0	0	0	0
3110057O12Rik	0	0	0.963488	10.2469	6.20009	0.530761	6.13892	0	1.47218	0.807767	0.505575	0	5.39966	0	0	0.0891968	0.353602	0
3110082I17Rik	0	10.6447	13.9689	21.189	5.41066	11.9199	10.471	6.08134	2.51107	17.2224	14.4875	46.9848	6.05235	7.55031	0.475255	6.84636	20.1044	10.7568
3830406C13Rik	0	6.27851	0	8.68495	5.65739	1.33494	0	0	0	4.06329	1.72936	0	1.5521	5.93783	4.20477	0	0	0
4632415L05Rik	1.90138	1.26008	1.45905	0.935291	4.8037	2.62559	2.58683	0	0.891753	2.44647	1.53123	0.313978	0.0467253	0.595852	2.53165	0.810446	0.142793	1.27335
4632427E13Rik	0	12.9147	26.9172	8.10446	13.4274	7.24924	0	0	0	13.5401	10.9228	0	0	37.3746	22.1416	15.2837	7.02482	0
4632428N05Rik	0	1.7829	1.23866	0	2.00197	1.04626	3.84315	0	5.29936	0.415385	0.519972	0	2.02303	0	0	0	0	0
4732471J01Rik	3.55315	11.9045	2.54479	2.50254	6.56938	2.45326	2.46739	0.784742	3.88837	5.33374	4.00602	2.34695	3.97291	2.20841	7.84989	2.70928	3.42446	5.55225
4831440E17Rik	0.238928	6.65036	1.79678	0.224374	3.11147	0.801267	0	0	4.70644	3.22796	0.377133	0	0	0.0524126	0.14846	0.807939	0.251208	0
4833417C18Rik	2.54162	2.62015	5.46098	2.3868	5.72074	1.67129	1.51282	1.12267	2.78141	8.39367	3.24764	0.419703	1.1659	0.92924	8.42271	3.20189	2.44957	0
4833420G17Rik	16.5551	31.3597	25.7886	27.66	26.0837	41.3126	18.7224	33.4553	43.4806	47.7145	23.238	9.56818	43.4292	13.2554	39.2606	24.1213	18.1675	13.5814
4833427F10Rik	0	7.02909	4.06951	0.948607	1.09622	1.64398	1.35282	3.01181	2.48724	0.682357	1.36666	0.125105	0.521296	0.830961	0.470744	2.41116	0.398272	0
4833439L19Rik	6.26851	23.9101	28.2842	26.3592	30.503	32.5635	29.6004	14.9521	17.8357	23.3364	51.7338	28.1555	42.4138	24.11	2.42355	20.4489	15.1586	5.87721
4921515E04Rik	0	2.99348	0	0.605975	2.33424	0.954711	4.89708	0	1.58886	0.435893	1.30955	0.159835	0.999018	0.743151	0.601427	1.82906	0	2.26875
4921524J17Rik	49.743	34.6681	31.6121	46.055	29.0607	38.2838	30.0251	29.709	13.8007	39.1233	37.2833	71.3821	74.3602	31.9673	103.898	45.1525	29.0963	22.9905
4921531C22Rik	0	0	0	8.90564	0.377235	0.925744	1.39662	0	3.85163	0	1.45499	0	0	16.4709	0	0.466726	0	0
4921536K21Rik	4.2684	1.32008	1.83423	0	0.892116	0	0.508127	1.69688	0	0	1.15498	0	0	0	1.3261	0	0	2.00097
4930402H24Rik	13.0909	26.1763	24.7327	23.5272	14.8052	24.4887	10.0758	13.7583	23.7119	32.1195	21.9355	0.447253	34.1281	6.48606	4.76829	17.7338	9.01762	20.1035
4930404A10Rik	0	2.47208	9.44604	1.25107	6.04002	2.83832	0	0	5.24846	1.43988	3.06412	0	0	18.236	0	0	1.89094	0
4930404N11Rik	0	7.45893	8.63673	6.03969	16.2856	8.88115	2.8711	23.4372	15.836	11.5853	14.8649	0	27.9353	7.0542	4.32926	21.4283	9.72041	30.1499
4930427A07Rik	7.66072	18.5417	8.94565	0	13.0125	24.5739	21.0148	13.6826	8.74796	11.3997	32.6708	25.1356	24.981	8.54862	8.89923	14.5094	6.82879	1.56142
4930430F08Rik	0	0.714339	1.98513	0	2.30236	1.00243	0	0	0	0	0	0	0	0	4.30558	0.367554	0	4.33117
4930432K21Rik	36.293	45.7286	28.8814	6.31153	20.3863	18.2082	23.7359	41.5624	29.42	45.6022	23.844	0.0739893	44.9354	14.4485	15.6836	29.144	12.3661	73.5161
4930444P10Rik	48.3145	26.5102	20.0921	40.7367	23.8041	31.0526	4.63834	16.5223	20.4668	23.8635	15.4631	21.1038	30.5634	0	33.5714	14.5706	21.3023	7.30621
4930447C04Rik	1.17012	0.904705	0	18.4972	3.00998	2.3083	0	0	0	1.0539	5.27704	0	0	2.4385	0.48471	0.465505	0	0
4930453N24Rik	113.342	59.72	34.2744	48.3569	20.6519	69.2299	16.491	22.251	66.1519	38.5652	14.1986	25.787	61.0912	12.8921	53.9062	32.3982	14.1235	43.2938
4930500J02Rik	37.0862	6.03663	8.38781	12.5255	22.9084	7.316	21.4936	0	9.61225	6.15314	12.764	3.06206	3.35769	12.6313	16.9797	11.0654	0	9.15031
4930506M07Rik	0	0.423422	0	0	0	0.0540168	2.28178	0	0.898964	1.23313	0	0	3.81535	0.660737	0	0	0	0
4930511M06Rik	1.30241	3.52445	5.24696	0.968266	4.13549	3.14735	6.97698	2.15735	1.06896	4.6922	4.03812	2.04316	1.6243	1.64279	1.82084	8.61394	1.36935	3.05277
4930513N10Rik	4.78402	3.69886	3.85464	3.24466	6.98636	2.67394	2.61025	5.28294	5.23535	7.5405	2.78678	11.1257	3.22323	2.71107	14.2024	2.1411	10.5838	0
4930519F09Rik	4.33968	0	0	3.96212	4.41878	3.99508	0	3.83381	0	9.12018	2.44639	2.03042	0.373258	2.22127	9.58753	3.45287	0.380227	3.39065
4930519F16Rik	0	0	0	0	1.54081	2.07965	2.85222	3.80997	0	7.76869	1.08053	0	9.89165	6.72751	7.14594	0	8.8168	8.98551
4930519G04Rik	0.547509	5.07982	7.64653	12.4255	4.31321	1.83612	1.30355	0	5.39247	1.97252	2.22225	0.452056	0.470916	1.20105	1.3608	2.50485	1.00739	7.69998
4930526L06Rik	0	1.6941	0	1.20029	3.34658	0.648361	1.30419	1.45177	0	1.97348	0.988151	0.361822	0.188459	1.68229	4.31131	1.52544	1.15186	0
4930528D03Rik	0.90191	1.39466	0	0.564647	1.88504	1.60128	0	0	2.961	4.06165	2.2371	0.595736	0.62059	0.197848	2.42844	1.25581	1.4224	0
4930529C04Rik	0.316473	0.489376	0	0.148598	0.305282	0.312153	0.753485	0.419373	1.03899	0.570081	0.999065	0.522598	0.65328	0.485963	0.524382	0.377703	0.332739	7.41794
4930539E08Rik	1.21622	0.37614	0	0.875639	0.782144	0.335894	0	0	0	0.876341	0.329097	0	0.167373	0.693673	0.352665	0.53223	0.255747	0
4930539J05Rik	8.95765	10.3887	4.81165	6.309	2.52026	4.41769	9.3306	0	7.35205	2.01699	4.03973	5.17717	3.46703	17.1937	3.24678	3.11813	1.76588	0
4930550C14Rik	0	2.79383	1.941	0	0	0	0	0	0	4.88186	0	0	7.30372	0	0	0	2.61195	4.23488
4930555B11Rik	3.64471	0	1.56622	0	0	0	0	4.82977	2.39313	0	4.43798	0	3.7618	0	0	0	0	0
4930556M19Rik	0.256889	3.17791	3.58772	2.13096	2.51935	0.962853	0.152905	1.36166	3.37349	1.85099	1.15852	0.509046	0.927996	0.901641	1.01093	0.970871	0.472662	1.20426
4930562C15Rik	0	2.25645	1.25412	0	0.422284	0.575719	0	0.386735	0	0.525713	0.592271	0	1.80731	0	0	0	0	0
4930579G18Rik	0	4.73097	3.28681	0.718273	1.5986	2.56504	0.455263	6.08134	2.51107	1.37779	2.41458	0.37891	0.394718	0.167785	1.58418	0.760706	0.804176	7.17118
4930579G24Rik	2.83765	14.0415	5.48733	12.0804	1.55114	1.56739	0.337805	0	13.0425	0.511162	4.73499	1.31204	3.6122	3.3614	1.99829	0.112889	0.29835	2.66051
4930591A17Rik	31.9276	0	3.26668	0	0.733299	2.99922	0	0	0	0	3.42828	15.3147	6.79989	0	0	19.6573	0	0
4931406B18Rik	0	0.435261	0.302394	0.176221	0.588302	0.0555271	0	0.372999	0	0	0.0634706	0.743695	0.19368	0.0617465	0.174898	0.503906	0.147972	0
4931406C07Rik	4.12349	6.956	4.42991	0	2.89286	8.06047	2.67751	5.46423	2.46137	2.70105	3.12754	0	1.74108	1.31571	2.40688	5.51781	0.0985325	5.27194
4931406P16Rik	0	6.24788	5.99426	9.72667	9.89853	9.52671	5.84058	10.1984	3.15829	7.79812	4.72893	2.03338	9.73054	4.17841	7.13316	4.70734	5.7147	1.80391
4931409K22Rik	7.07257	12.5771	8.73786	16.4383	4.60517	8.0922	1.26292	0	13.9317	11.4662	10.7649	5.43076	7.84727	0.232722	0.805677	0.773754	5.67002	0
4931428F04Rik	0	0	1.01366	0	1.163	0.868618	1.49764	0	1.03256	0.283275	1.63116	0	4.54465	0	0	0	0	0
4931429L15Rik	0	1.6966	0	0.68689	0.70558	0.324658	0.653057	0.726955	0	0	0	0	0	0	0.90898	0	0.28839	0
4932414N04Rik	0.306744	1.89732	0.659075	0.576117	1.18359	0.665624	0.36516	0.81296	2.01409	0.552554	0.553343	0.253265	0.422131	0.269156	1.01652	0.244061	0.241882	0
4932438A13Rik	0	1.19674	0.604674	0	1.53835	0.9993	0.0418774	0.559393	1.15491	1.14063	0.888421	0.0348541	1.10135	0.941456	1.98181	1.81932	1.5904	0.659642
4933404K08Rik	0	0	0.837173	1.0977	1.12756	0.614903	0	0	0	3.50933	1.75717	0	0	0.683776	1.29121	0.155006	0.204829	0
4933404O12Rik	0.844433	2.1763	1.51197	0.484608	1.49338	1.2216	0.167541	0.745999	2.7723	0.507041	1.20594	0.185924	0.484201	0.308732	1.39919	0.391927	0.221959	1.31953
4933405D12Rik	1.45503	0	1.56316	3.416	3.04109	1.14814	1.73213	0	0	0	1.31239	0.480545	0.500593	1.27674	7.83551	0.289425	9.56137	0
4933406J08Rik	27.5264	6.5485	10.2364	35.9575	8.93611	12.8444	4.72623	4.9103	8.68942	2.38389	3.10348	2.6224	27.0448	7.66405	14.4724	10.1084	8.6267	7.44465
4933408B17Rik	0	5.12104	3.04955	4.44283	0.912744	1.86658	0	0.626929	3.10641	1.70445	1.28016	0	1.05799	0	0	0	1.74096	0
4933408N05Rik	176.591	214.087	163.912	36.2623	76.3151	114.68	129.076	235.881	282.919	253.21	119.3	68.936	87.3652	67.404	35.8439	61.9626	71.4818	122.52
4933417D19Rik	2.72775	1.40601	0.976815	0	2.04656	1.25557	0	0	0	0	0.410054	0	2.65897	0	0	0	0	0
4933421O10Rik	8.99778	10.323	4.67729	8.35883	9.3329	6.29836	2.07316	1.92313	12.3877	10.7183	4.12328	4.98469	5.14272	5.2847	17.3737	5.658	2.89911	4.08199
4933426M11Rik	11.4725	9.21138	14.4582	11.3262	1.09959	15.7117	15.4958	17.2493	7.24319	18.6789	15.6212	3.06031	20.7219	2.90385	2.102	4.03744	2.37764	9.30838
4933427D06Rik	0.852702	0.659285	6.41247	0.06673	3.2902	0.336425	0	0.564978	0	1.15202	0.961383	0.0704041	2.64029	0.0935267	0.529834	0.25442	3.47405	0
4933430I17Rik	23.1892	8.72231	3.36653	25.9946	6.85181	11.3745	12.6835	2.49154	0	6.20934	2.54381	3.41529	3.01872	0	12.202	26.4291	30.4763	5.87611
4933431E20Rik	0.20667	0.639166	0.222028	0.679284	1.7278	0.815398	1.10713	0	0	0.930717	0.652432	0.170639	2.1331	0.453363	0.642082	1.06884	0.434585	0
4933434E20Rik	126.825	56.9368	48.3467	306.623	83.6276	53.9577	32.3525	51.8902	63.3192	83.6976	73.8012	155.19	78.4193	116.926	523.302	109.395	93.2486	60.2762
4933438K21Rik	0	1.02067	1.4182	0	2.54684	1.5625	0	0	0	0.594493	1.78603	0	0.340628	0.289585	0	2.75715	0	3.09424
5031439G07Rik	2.22072	4.80759	7.87295	8.30703	9.92548	15.1576	17.1836	15.5967	12.3942	9.60074	16.2244	14.9252	16.9613	6.8688	1.60984	26.1946	11.6743	6.24628
5430405H02Rik	2.96214	21.7573	3.97782	3.36122	4.88137	2.33736	1.76312	5.8879	7.29359	4.0019	5.34348	1.95657	1.52865	1.78692	13.4974	2.35683	0.583947	10.4146
5430416N02Rik	16.0658	13.8018	36.4371	10.6169	16.9327	19.368	23.3755	16.5585	23.442	35.3714	20.5286	0	0	20.3625	17.7469	3.1957	17.83	25.1049
5530601H04Rik	0	1.38906	2.25175	0.468648	1.39606	1.1223	1.42581	2.77751	0.983032	6.47252	2.70073	0	1.23619	2.496	0.124035	1.25076	0.944455	1.40368
5730455P16Rik	5.41981	6.09519	5.82256	8.94547	12.7139	1.60375	0.293271	0.97937	4.85274	3.55018	2.61089	0.122043	3.72929	6.32289	3.77584	4.85131	0.259017	5.77442
5730507C01Rik	16.2652	31.9494	42.9764	81.1198	44.9499	86.8069	44.2205	31.457	23.0916	85.9188	41.1373	81.2306	63.1433	47.5416	84.9496	73.3641	41.3665	45.3376
5830415F09Rik	96.1107	15.5275	30.8217	85.0923	20.6411	36.7876	29.0304	22.8109	18.8379	31.6543	34.6106	34.1107	54.5345	35.0865	48.7261	75.3293	20.738	57.16
5830416P10Rik	0.211161	3.59181	2.94909	0.462697	0.746879	0.49987	0.50275	0	5.54599	1.33132	0.9523	0.104608	0.0363242	0.324251	1.04966	0.126008	0.444029	0
5830417I10Rik	0.795512	6.8536	5.00567	2.56133	3.50802	1.92801	0.879366	1.80715	6.71577	2.25186	1.89631	0.71312	1.73988	1.24648	4.09561	1.49195	1.40396	3.19651
6030408B16Rik	0	4.39244	0.610323	0.889168	1.64405	1.56899	0	0	1.86511	0.511681	0.256206	0.281438	0	4.61105	3.52998	0.678023	0	0
6030458C11Rik	0.204141	7.26044	5.26345	7.50847	8.27072	5.03386	7.77656	3.2462	3.351	8.82552	3.36033	0.842753	0.526748	8.82194	2.62145	13.3188	2.5756	4.78494
6030468B19Rik	0	3.20591	1.11364	0.324489	0.833295	0	0.617012	2.74732	0	0	1.86997	0	7.66771	0.227397	0.644107	3.09293	0	0
6230400D17Rik	0	9.52933	1.10341	0.160753	2.97229	1.01306	0	0	3.37194	1.85014	0.926391	0	1.23676	0	2.9782	0.2043	0	0
6430548M08Rik	0	1.09993	0.382083	0	1.57244	0.3508	0	1.41388	0.583812	1.28132	2.76679	0	2.20248	3.19875	2.02573	0.0353721	0	0
6430550D23Rik	1.70086	6.13694	2.43634	0.709891	2.18762	1.34212	0	0	3.72265	0.510643	0.767058	0	0.195056	0.870591	9.27675	0.338323	0.149024	2.65781
6720489N17Rik	0.423604	1.96511	0.910163	1.1271	3.06468	1.00277	1.00855	1.12267	0	1.14459	1.14622	1.18916	1.23877	15.5183	16.0558	0.674082	0.779408	0
6820431F20Rik	5.99628	6.30516	7.98791	5.55594	18.6252	14.6678	8.28033	7.62811	2.36231	17.4983	36.0742	29.6657	7.55048	8.99717	27.2731	12.8816	10.0872	0
8030423F21Rik	0.392094	2.42524	0.42123	1.3501	1.89114	0.850832	1.16691	0.519582	3.86176	0.35315	1.23779	0.129494	0.337242	1.11815	1.78662	0.623939	0.309185	0
8030462N17Rik	2.61549	1.51666	0.35123	0.15351	0.788436	0.709441	0.389198	0.433238	0	2.94464	0.73721	0	4.72415	0	0	0	3.52333	0
8430419L09Rik	0	0.821091	0.285223	0	0	0.157122	0	0	3.4865	1.913	0	0	3.88201	4.42626	0	0	0	0
9030612E09Rik	1.20222	2.78857	0	0.470413	0.0966425	0.711488	1.43118	1.59312	0	3.24845	0.677726	1.09189	0.723827	1.0549	1.99203	1.31526	0.948011	5.63588
9030624G23Rik	11.3323	9.14278	11.6451	16.9656	8.07987	10.5945	9.0914	3.91748	9.70549	18.6385	6.22169	10.333	6.86528	3.78292	4.59224	11.5647	7.641	6.9293
9030624J02Rik	28.7411	10.6278	17.4521	11.0993	27.5238	18.9814	36.446	28.1507	11.2819	13.506	40.0122	23.6788	25.5265	36.5953	20.1232	28.3984	23.8955	19.0386
9130011E15Rik	1.1576	5.37012	12.4362	21.1377	5.70738	16.8986	11.9431	16.3625	2.53361	6.95081	11.6592	0	18.0545	2.53937	0.559442	5.98678	5.57835	0
9130024F11Rik	0	0	0.644048	0	0.385533	0.827843	0	0	0	1.88984	1.08145	0	0	2.23566	0	0.59624	0	0
9130401M01Rik	123.878	62.0912	58.7403	60.1718	82.2747	45.6728	58.9878	49.8131	44.8767	53.8635	63.7652	48.6717	59.814	59.9715	14.8637	27.5299	34.3578	80.1001
9230110C19Rik	0	6.51251	12.0654	0.329584	5.52969	10.3852	7.93821	6.51109	2.30444	1.89663	8.54701	0	14.4895	0.153978	0	1.95471	28.2286	0
9230114K14Rik	12.1349	22.844	18.7048	9.74416	14.0809	3.33058	0.942123	3.49577	24.25	9.02883	7.37614	1.30686	1.72442	12.8469	25.7894	2.51874	2.08021	4.94669
9330020H09Rik	0.651964	4.03264	5.60329	2.04083	3.14455	1.15752	0.194031	0	4.28083	0.880814	1.76414	0.21532	0.504682	0.715092	2.97076	3.2421	0.0856842	3.05633
9330158H04Rik	1.4405	4.45501	5.80328	2.81823	4.74766	2.27334	0.64306	0.954436	4.7292	3.56792	2.11132	0.475744	1.30093	1.18498	4.54992	2.00573	1.23056	0
9330159F19Rik	0.197992	0.91849	1.48893	0.21692	0.891289	0.468695	0.117849	0.262368	1.30003	0.356654	0.535744	0	0.136235	0.130298	0.492096	0.196916	0.156126	0
9330159M07Rik	11.8964	45.3765	29.3949	40.7147	30.8569	28.3181	3.77651	18.9173	26.0374	20.7153	24.5898	1.63706	7.57178	55.8466	19.876	26.0298	19.0744	13.0127
9430008C03Rik	15.1485	15.2533	14.0034	9.31841	10.9879	11.6059	2.51629	7.46939	12.7224	13.6439	13.7428	2.61785	12.6657	5.79603	19.1172	8.82947	6.29676	9.90898
9430015G10Rik	0.4201	12.9924	3.15923	10.5203	13.7108	6.7956	7.50156	6.68033	20.688	9.45937	8.33613	0	0	9.03124	0.174022	5.43162	7.28792	7.87752
9430016H08Rik	25.3011	40.4283	21.745	51.4798	80.27	46.4178	46.1832	24.587	52.6074	33.4226	45.4512	62.1132	65.8652	26.4559	42.6216	57.8763	38.7939	39.5362
9430037G07Rik	0.703473	4.89514	1.88937	1.32124	6.67286	6.93871	1.25616	4.66102	2.30952	2.85121	3.88635	0.116166	0.181518	2.39192	6.77518	1.60919	9.15292	0
9430038I01Rik	61.5848	35.3277	75.7652	44.6188	65.7949	23.9058	32.5179	47.3858	88.0482	29.5233	33.8211	12.3019	6.32216	42.4898	79.6185	44.8508	56.9175	23.2824
9430091E24Rik	7.11229	2.58777	0.449459	1.63702	0.874414	0.907851	0.249022	0	1.37352	1.13045	0.943386	0	0	4.31347	0	0.249658	0	0
9530068E07Rik	19.4775	30.1189	21.8982	34.1008	8.37483	28.6835	11.863	10.8044	11.8968	17.135	17.7723	28.1244	14.1035	12.3213	9.3818	0.180201	14.2874	8.4938
9530082P21Rik	0.70681	1.63946	3.79667	0.110626	0.965905	0.697162	0.210354	1.40494	0	0.954912	0.717206	0	0.121586	0.310099	0.585576	0.21089	0.278677	1.65672
9630028B13Rik	0	0.507336	0.704936	0.205402	1.37144	0.453053	0.195284	0.869529	2.15424	1.182	0.147962	0.0541777	0	0.215913	0.271813	0.456826	0.172475	0
9630033F20Rik	168.553	118.731	102.863	154.695	63.7878	117.915	94.6817	130.934	163.699	76.3192	118.298	180.185	138.553	73.681	173.159	201.712	129.133	133.366
9830147E19Rik	3.34504	1.37935	1.43744	4.18837	1.25485	1.36374	2.12377	0.886534	0.732124	0.803414	1.45827	0.883796	2.18659	2.88623	0.923764	1.06459	1.4654	1.04541
9930021J03Rik	0.835385	0.215299	0.299154	2.20095	2.21607	0.988779	0	1.47601	0.457099	1.12862	0.470929	0.367863	0.143704	1.92417	3.57584	3.26799	1.86643	0
9930104L06Rik	23.1698	34.6537	19.9948	30.438	16.9155	14.1617	7.0086	12.08	26.187	21.2106	15.5881	7.65213	10.4543	30.2459	11.4859	15.7151	7.4879	0
9930111J21Rik1	0.289274	1.34195	1.24308	1.08661	2.32537	0.684782	1.894	0	1.89939	2.34489	0.587058	0.716526	0.746419	0.698025	0.898715	2.24407	0.304142	0
A130010J15Rik	1.45731	3.1549	3.75745	0.91236	2.06181	1.66741	0.693937	0	7.65503	5.25027	2.03738	0.192519	2.55702	1.34267	11.5302	0.695707	0.612886	2.73268
A230046K03Rik	132.959	274.035	506.393	230.94	197.477	104.351	71.7596	62.4376	537.337	211.673	145.131	92.4851	74.5875	128.593	574.118	72.0565	92.2593	90.3198
A230072C01Rik	29.4471	32.1887	15.2722	21.6141	22.6103	20.7322	7.85716	17.4925	35.0032	37.0398	10.9904	29.0921	10.3057	18.0425	51.5266	14.1386	27.3574	19.0406
A230072E10Rik	1.01897	3.15134	7.6628	2.02012	3.54948	1.34008	0.40434	1.35028	3.3453	2.14144	2.37427	0.729143	0.467423	1.93723	4.78375	2.16198	2.41051	4.77679
A230077H06Rik	0	0.592182	0.411414	0.539443	0.923535	0.302183	0	0	0	0	0.345413	0.189715	0.263506	0.33603	0.713859	0.990274	0.20132	0
A330032B11Rik	6.40549	31.5162	33.7818	17.0434	19.0986	7.23705	3.81268	5.40159	32.5	15.2099	11.8176	4.90411	5.00854	6.89797	31.8408	4.86487	7.04084	5.45967
A330035P11Rik	0	0	2.21414	1.29029	0.861512	0.650513	0	0	1.35325	0.371257	0.371787	0	0.283626	0.271265	1.19524	0.163983	0.108346	0
A330069E16Rik	63.891	170.474	234.179	88.6262	107.755	38.3056	16.4048	43.1625	209.756	93.652	65.8195	33.0994	38.3594	56.0619	275.3	38.1262	58.6134	41.1097
A430005L14Rik	392.183	100.812	133.511	238.992	129.216	134.637	161.282	211.93	140.46	102.758	122.199	320.781	155.254	224.799	200.434	167.367	242.585	143.26
A430033K04Rik	0	0	4.20292	0	1.37231	0.7016	0	0.471294	1.16762	1.28132	0	0.11746	1.77422	0.0780183	0	0	0	0
A430078G23Rik	2.63642	1.1648	1.21386	0.589482	2.30098	1.04017	0.896715	1.49728	0	4.40991	4.0765	1.55485	0.971829	1.48716	3.90039	0.824086	1.08897	3.53121
A4galt	3.08267	0.794476	7.17544	0.402068	2.72585	12.061	7.64527	2.72332	6.74699	21.7492	7.06698	0	9.98701	2.81763	0.212827	0.204394	7.29249	24.0853
A530032D15Rik	27.3017	29.4543	21.1453	28.7193	13.3723	16.6585	3.02336	12.6205	25.0137	17.1559	14.1738	7.86346	12.0142	18.1065	40.2406	8.20915	10.8478	8.92935
A530054K11Rik	3.66807	0.333652	5.56326	2.36396	6.90327	2.68158	0	1.1437	0	3.10941	1.8975	0.855127	2.37547	0.0473322	2.45794	4.50651	0.397003	0
A530064D06Rik	0	2.7284	0.631845	0.552314	1.70203	0.812157	0.350073	0	1.93088	0.529725	0.13262	0.194241	0.303518	0.903124	0.852707	0.233977	0.463777	0
A630001G21Rik	0	2.67766	4.96077	29.451	23.2925	7.28736	0.343563	9.94344	5.68493	3.11925	0.260308	0	0	0	31.6808	23.4219	0	32.4704
A630072M18Rik	0.619667	7.98515	2.44095	1.13151	2.22497	1.14092	0.614731	0.547433	3.39064	1.8604	2.00279	0.204653	0.604043	0.498423	1.54014	0.986078	0.488637	0.968309
A630075F10Rik	1.06122	4.92304	3.42024	2.57449	4.00947	3.76825	0.947491	1.40627	1.74201	6.21282	2.9912	1.57717	1.73425	1.74597	2.7475	2.322	0.697354	2.48744
A730017L22Rik	0.470512	8.0033	4.54928	1.98833	8.6236	5.56908	8.40175	1.247	1.5447	2.96646	4.88042	1.08775	3.48033	0.516071	2.63121	11.6053	1.97878	4.41141
A730020E08Rik	3.36384	8.32263	8.67313	2.73774	4.97549	2.3889	2.40267	0	13.2523	1.81784	5.00619	0.999857	2.3146	1.6234	5.71307	2.00733	0	3.15385
A830018L16Rik	0.404245	1.04183	0.868568	0.71706	0.823227	0.398727	0.240614	0.178561	0.884764	0.242729	1.03307	0.17801	0.231795	0.532064	1.39545	0.268031	0.283348	0
A830052D11Rik	2.96673	9.17515	5.31197	5.7268	9.85736	8.58361	1.76585	0	9.73984	5.34413	5.79773	1.9596	4.25283	4.12171	4.30126	5.9012	3.11921	0
A830080D01Rik	0	10.7807	2.85325	0	10.2479	3.07808	19.5629	3.07952	5.4496	5.98026	17.8167	12.9927	10.9078	7.42829	23.4474	10.1036	6.2829	0
A830082K12Rik	0	0.749668	0	0.151757	1.16914	0.382547	0.86569	0	1.59162	1.30995	0.765227	0.160112	0.333584	0.106349	1.707	0.867898	0.382289	4.54538
A930004D18Rik	0	1.42299	0.659075	3.98481	0.690425	0.423579	0.73032	0	0	0.552554	0.553343	0	0	0	0	0	0	0
A930005H10Rik	0	2.45977	0	10.4566	1.27871	2.19658	0	3.16187	5.22231	0	0	0	0	0	6.0951	8.06847	0	0
AA465934	0	22.2106	3.08613	11.2403	5.54216	8.50036	0	11.4201	0	7.76204	5.82984	0	0	0	22.0144	0	0	0
AA467197	0	5.39996	0	2.7328	0	5.85551	23.9034	62.4716	11.4646	9.43572	33.4659	6.34319	0	21.0662	0	2.77848	41.3051	0
AA792892	3.68801	17.1088	5.9431	9.23561	2.07526	3.81955	6.58553	3.66536	18.1618	8.30427	5.40548	2.13153	3.80649	4.65187	4.58315	1.65058	2.42348	8.64447
AA987161	7.85809	5.36087	11.9182	5.46222	12.3364	14.5442	10.5927	6.12537	4.55265	3.5388	12.0908	5.91562	20.9125	15.5648	9.38242	3.12615	12.9397	3.25039
AF067063	25.225	54.609	96.203	4.34288	12.1665	63.1969	39.7882	81.8957	57.97	65.8868	37.8252	0	34.2799	30.1575	31.0863	2.50879	41.4398	112.339
AI118078	4.64257	0	1.49627	0	0.3732	0.274752	4.14503	4.92167	0	0	2.40777	0	3.9931	0	0.0961566	0	9.39628	0
AI314180	0	3.22112	3.66194	8.89168	14.9487	9.22714	11.3843	10.7905	6.83874	4.60513	15.2015	4.44046	7.2969	5.7742	12.0019	19.286	9.80578	9.76513
AI413582	78.9419	48.8285	64.0772	39.2631	44.28	25.9548	46.9878	76.7137	17.2779	20.5404	28.0855	37.3693	33.7983	60.8023	21.4372	44.6651	29.5109	49.3427
AI464131	2.67657	22.35	8.05129	6.40949	6.11054	21.5427	2.23041	9.93116	6.15107	12.0536	13.8211	10.2983	26.7047	11.2732	4.2132	19.9651	2.67343	11.2927
AI597479	0.323248	4.99851	11.8071	24.4869	12.8884	14.3476	18.6631	8.13866	4.24492	11.3545	13.7032	9.50136	14.0126	24.1801	22.0938	8.68024	5.01296	7.57673
AI661453	0	2.4038	1.43145	2.15496	2.35641	2.93515	1.58618	0.588556	4.37441	1.20009	2.10316	0.586738	2.63587	0.146145	0.689931	0.574249	3.85252	1.04105
AI662270	11.9048	1.22726	0.852632	11.8007	2.42437	3.28785	4.724	6.31026	0	10.0076	3.7582	0	14.8813	5.91942	33.5338	0	0	0
AI837181	0	5.59219	0	2.26407	0	0.285363	0	3.83381	0	3.25721	1.79402	0	0.124419	5.71185	0.149805	0	0.570341	0
AI846148	20.385	9.55216	7.63174	3.67395	6.85264	7.31153	7.72134	9.00436	10.1401	8.34558	3.90016	3.3152	13.2296	7.38517	3.00666	2.94897	5.43936	2.89583
AI987944	1.90629	1.17911	6.96301	0.358034	2.75832	0	3.85785	0	0	1.37356	0.515821	0.0629578	5.05	10.6216	0.315864	0.151674	0.30064	3.57458
AK010878	50.0071	113.018	101.247	47.4125	69.5751	23.1446	24.0412	8.92053	47.3581	63.2296	41.8518	32.0782	16.0466	36.0739	84.6522	16.6422	23.0026	36.0657
AK129341	8.88581	0.47381	1.3167	0	1.57638	1.69246	0	0.812069	0	1.1039	3.10914	0.455378	0.263542	0	2.41159	0.36569	0	0
AU015228	0	2.31789	0	0	2.04842	2.21773	0	0	1.23027	0.337518	0	0	1.09587	0	0	0	5.02347	0
AU015836	0.744978	0.575995	4.00169	0	0.658747	0.955252	1.7737	2.46801	0	1.67746	2.43579	0	0.256304	0	7.09777	1.33367	0	0
AU018091	31.1128	118.273	139.618	187.479	77.0113	117.062	96.8386	103.931	84.056	156.459	137.536	199.728	89.3681	70.5967	108.811	91.4126	128.888	72.9264
AU019823	4.67979	8.78724	6.10487	20.561	5.75036	10.3528	4.37722	3.1007	5.4871	6.62354	5.65312	12.0885	5.75016	3.7397	16.3392	14.0295	1.75726	3.13404
AU019990	0	6.23571	3.3695	0.701281	9.07657	1.06067	0	1.1875	0	0.807119	1.11137	0	1.84983	0.786314	8.25941	3.20851	0.471091	0
AU022252	10.1751	8.32987	9.6452	10.8668	11.0663	6.37595	23.5132	11.8972	5.89503	7.54723	12.9566	15.9128	16.8856	13.655	0.991747	9.16735	7.70891	0
AU022751	0	0	7.62918	0	0	1.30084	6.94425	11.427	0	0.913733	4.11767	0	0	16.9134	0	10.2916	11.333	0
AU022754	0.750986	2.32256	0.806791	0.5877	1.32812	1.48147	0.670503	0	6.16377	1.69099	0.592691	0.124012	0.96889	0.329481	1.01103	1.34443	0.296094	0
AU040320	12.5608	5.54953	6.50615	3.8968	5.3371	1.72567	2.13613	2.67508	0.736386	2.42427	8.39591	0	3.51119	5.36322	4.45988	3.79239	6.30843	7.36047
AU041133	0.848494	1.31206	4.55773	2.32402	6.47971	4.18456	4.04033	0	0	3.8211	2.58292	2.03164	0.510856	3.16421	4.04201	0.675105	1.56118	0
AW146154	5.56931	4.55933	3.16756	4.15328	3.84493	3.74837	2.14498	2.17064	2.15108	2.65561	1.77294	4.32786	4.11393	4.02447	4.68191	3.71442	4.13334	0
AW209491	1.65714	10.25	9.49485	20.8358	9.94648	5.88428	2.30152	8.05184	5.44045	4.97517	7.2243	26.8174	12.7328	22.6594	7.32216	10.2184	9.00196	18.1265
AW549877	2.41781	0.679774	0.944536	0	2.47366	0	0.392489	0	2.16484	1.18782	1.04082	0	0.491534	0.819683	10.4707	0.306048	0	0
AW554918	1.253	0	0.224352	0	0.100724	0.617948	0	0	0	0.376183	0.61217	0	6.03518	0	0	0	0	0
AY074887	4.80287	22.2806	8.59961	5.01145	5.40519	2.84238	2.85876	0	31.5359	11.5356	5.77601	0.528737	1.65239	3.16075	5.30542	2.86605	1.26243	0
AY512915	0	0.473032	1.31454	0	0	0.362074	0	0	0	0.551041	1.51753	0	12.9976	0	0	0	0	0
AY512931	1.39975	0.721497	0.501255	0.94935	0.675125	1.10451	0.27772	0	0	1.26072	0.526051	0.154095	0.160524	0.716465	4.15545	0.278428	0.367923	0
Aaas	53.535	46.6252	63.4629	43.8212	83.6955	50.2551	76.9158	71.7572	70.7068	82.0257	41.4876	53.8549	120.989	54.6691	26.7645	48.5928	38.4948	31.7313
Aacs	34.1614	50.6469	104.425	2.8663	92.1223	117.481	118.228	118.539	89.0286	113.241	97.2813	61.471	76.5155	77.1016	24.2901	80.1407	52.4873	214.627
Aagab	6.87672	2.65844	5.07906	9.14859	7.32453	7.80028	0	3.98679	4.23309	8.51635	6.00872	5.81977	2.51375	0.377128	0	4.70204	15.4771	2.01483
Aak1	0	1.0719	1.48938	0.0542464	0.789401	1.62953	0.550128	1.53095	0.948223	0.884472	1.01599	3.15736	0.87444	0.139388	1.47161	1.67757	1.68537	0.270796
Aamp	160.252	114.883	176.778	127.907	185.482	158.913	217.449	141.572	133.04	113.367	166.001	158.168	148.712	226.008	44.3823	196.387	164.777	259.049
Aars	11.4237	19.0782	29.2088	15.9845	16.7867	33.3075	42.7016	26.0375	23.2527	23.6649	40.5968	45.0476	30.2235	33.7303	15.0009	32.4942	15.4339	47.1266
Aars2	7.34078	9.80344	9.67861	0	5.14996	10.0052	10.3276	2.65298	4.38181	1.80318	7.59923	0	5.05107	2.63506	0	6.37167	7.27955	3.12843
Aarsd1	36.8856	41.482	57.6387	42.9048	66.1757	42.0048	27.4438	39.9918	55.0439	95.8909	41.5868	30.7318	81.0443	38.2504	12.1541	23.6786	53.1041	39.2989
Aasdh	2.72258	7.95229	2.5999	0	10.4079	2.74509	7.56249	2.00434	10.9246	4.63187	4.2292	5.34505	2.08151	12.2102	8.27051	5.89694	5.32745	0
Aasdhppt	5.0617	15.0521	5.85612	11.3349	30.3604	6.6056	18.0769	9.28729	8.94798	11.222	10.4479	19.2245	12.257	17.8512	25.8868	12.8565	21.6968	3.65056
Aatf	72.0145	40.3197	30.0126	96.0975	80.7465	48.6199	80.1862	49.3602	46.8775	45.2915	75.7335	69.506	67.7069	107.45	80.75	129.292	71.7995	49.4752
Abat	0	3.35531	3.10811	0.150938	0.116284	2.71095	3.30058	9.58451	2.37455	1.95432	2.50076	0	0.373258	0	0.499351	4.93952	0	0
Abca13	0.628143	0.107925	0.14996	3.80145	0.763023	0.881165	1.20474	0.277461	0.229135	1.00579	0.22033	0.149827	0.936467	1.51572	0.23129	4.74794	4.97156	0
Abca17	3.86667	3.32177	0.923111	0.537945	4.00622	1.35605	0	5.40856	2.11573	2.90218	2.61569	0.0354727	1.25639	4.05257	5.33908	1.06824	0	0
Abca2	1.52489	0.214364	0	0	0.267448	0.355509	0	0.918501	0	0.124858	0.31259	0	0	0.0304098	0	0	0	0
Abca3	0.86585	2.94558	0.558115	4.33657	2.22728	0.854032	3.40145	2.52423	1.13704	1.71567	2.42099	2.37346	0.238311	0.949688	2.18788	0.792252	0	0
Abca5	0	0.208972	0.580726	0	1.06461	0.0799768	0	0.537238	0	0.365151	0.396145	0	1.79	0.830057	1.06362	0	0	0
Abcb10	2.07611	14.0454	11.1519	0.284323	14.1858	14.9999	20.2353	22.3531	9.3719	6.0772	8.54363	2.39982	14.2854	6.54676	0	9.7563	11.3234	12.1657
Abcb1a	0	0.694389	2.65332	0	1.11903	1.50594	3.07378	0.29753	0	1.01113	1.772	2.37289	1.0042	1.72386	7.99864	0.535933	3.54099	1.05255
Abcb1b	1.28622	2.78451	0.829078	2.93915	3.14319	0.761197	0.306233	0.340886	1.68908	1.85355	0.928097	1.69916	0	7.73096	1.75825	2.91664	0	1.20593
Abcb5	0	6.68725	1.54864	9.65647	3.61542	5.11864	8.58022	8.78704	17.0372	6.49173	0.780119	2.42802	3.47161	2.40327	22.3328	11.8136	1.89451	1.35154
Abcb6	6.85796	8.24814	15.9631	10.7933	13.7822	21.7211	12.9263	24.739	3.75248	9.95153	29.4676	2.957	39.717	21.7302	12.547	10.9131	20.6299	26.7911
Abcb7	2.71654	10.5017	13.5497	2.9155	11.449	7.31109	24.8315	13.1136	14.0147	9.96166	15.1388	21.436	19.8603	14.5148	12.0567	10.6913	17.749	7.27703
Abcb8	11.4027	0	2.85835	0	8.49405	4.19891	0	4.02941	4.99139	2.39637	5.91378	15.9423	0	7.50409	0	0	0.499533	1.78182
Abcc1	0	1.16461	0.606827	0	2.27032	1.18857	0.784494	0.499008	1.23628	0.339167	0.93404	5.50323	7.67616	0.908667	0	8.01476	0	0
Abcc10	0	3.93481	7.57019	0	4.7204	4.90388	0	0.778144	8.35396	4.58371	6.13505	1.35755	0.471394	6.14015	0.851363	2.33608	2.77827	1.83519
Abcc3	1.34042	3.80005	12.4803	0.244761	2.87338	6.78692	11.7018	6.51295	2.93377	5.03037	11.133	13.4284	7.7629	0.0980142	2.86882	2.2219	1.46804	2.09458
Abcc4	0	0.293127	0.610944	0.68239	0.396193	0.261764	0	0	0.622337	1.0244	0.170978	0	0	0	0.0392619	0	0	0
Abcc5	6.31235	13.6655	10.4628	4.79873	11.5983	9.67728	3.43519	5.25787	9.47366	8.28443	11.1023	2.38256	4.65367	5.45972	14.0453	9.90136	10.5241	6.76378
Abcc9	0.592978	0	0.796302	0.232024	0.357505	0.175465	0.264714	0	0.973381	0.13352	0.334278	0.0244799	0.204009	0.0975591	0.337747	0.147439	0.116898	0.694952
Abcd1	0	2.54041	3.88285	0	0.792377	1.94451	15.059	6.09565	6.47223	2.95936	6.44579	0.976632	13.6216	0.792846	0	0	6.21824	10.7821
Abcd2	0.201709	4.99057	2.38368	0.410414	1.00531	0.795822	0	0.267294	2.64886	0.545024	0.955153	0.0999256	0.173491	0.752215	1.128	0.401225	0.159057	2.83676
Abcd3	0.328763	3.55866	5.29791	0	6.18418	12.2576	3.52236	7.40621	7.55537	11.5483	15.9386	10.6407	14.9303	0	0	6.47413	33.7019	4.62361
Abcd4	1.32663	8.88952	8.07621	1.03818	4.62121	2.87875	0.263213	0	11.6143	4.77947	2.094	0.657207	4.79238	0.873052	2.10658	0.351846	0.697409	4.14606
Abce1	1.75841	44.4119	56.3573	101.417	92.5855	82.6154	72.218	26.7967	43.2967	54.3756	90.2708	48.3948	111.818	74.5751	68.1661	94.8458	68.9442	64.5717
Abcf1	119.551	103.679	83.4637	105.828	97.0155	108.262	70.737	77.5661	103.655	80.8377	61.1948	76.6821	100.935	100.232	36.1501	117.419	84.9472	244.466
Abcf2	138.109	91.3354	156.304	277.406	190.97	139.394	222.833	122.585	96.9568	108.745	148.367	206.044	169.292	165.677	92.1118	195.671	254.227	230.065
Abcf3	32.6268	27.8538	49.6559	39.4162	28.1399	48.138	55.4282	33.3272	41.2837	26.9373	49.8899	19.0815	33.0318	41.1538	14.0784	43.4687	48.0609	25.4917
Abcg1	1.34449	0.594014	0	0.992039	1.20431	0.227339	0	0	0.630573	0.691975	0.433102	0	0	0	0	0	0	0
Abcg4	0	2.85933	1.32433	4.77525	5.25201	7.96415	2.75154	0	1.01177	1.11029	9.7289	0	3.55192	2.90699	0.702134	4.22979	2.43016	23.1155
Abhd10	4.20298	12.9985	12.4171	0	3.80095	5.59657	16.261	6.26576	10.3489	2.83915	15.5191	10.8445	22.0515	11.2944	30.2505	20.3781	8.14753	2.46288
Abhd11	34.8592	14.2388	21.9045	22.0297	16.073	23.8737	14.8766	19.1747	15.1152	14.2175	13.0513	24.8718	20.2524	28.7119	24.3846	32.7072	14.522	24.6665
Abhd12	0	5.27093	4.27226	7.82468	3.10543	2.68969	9.13002	15.0565	3.73022	0.511681	2.81826	2.43913	0	0	3.17698	10.2833	0	0
Abhd12b	0	4.79996	2.22316	0	0.16635	1.83702	0	0	0	2.79577	9.79916	0	7.65351	12.0297	0	0	0	4.85051
Abhd13	4.31454	3.00229	1.85406	11.2098	2.28908	4.08542	14.5098	2.57283	2.83295	2.72021	7.24803	0.0356234	0.96485	10.0325	0	5.96461	3.17541	2.02261
Abhd15	2.06365	5.31852	2.956	0.645981	0.995337	0.678494	0.614163	0	3.38751	0.619561	1.00822	0.113591	0.295826	1.28263	1.49598	0.410486	0.542429	3.22472
Abhd16a	9.76706	6.21897	11.1101	11.2403	16.8112	6.91363	10.2592	7.61341	13.2035	3.62228	19.951	0	26.3881	5.92353	0	19.7708	10.7221	0
Abhd2	0	2.38097	1.65416	0	5.01286	0.531553	10.9978	0	1.26375	2.08021	0	0	2.84733	0	0	0	0	0
Abhd3	15.9892	5.49439	16.5411	0	7.23584	4.20558	2.11491	2.35422	1.94418	4.80037	11.3504	0	3.97291	9.35327	1.47185	3.06266	0	8.32838
Abhd4	6.91049	2.51435	1.31012	2.99028	0.32677	1.44342	4.35522	4.30937	0	5.12575	4.39977	2.68504	0	23.363	0	0.0808579	0	0
Abhd5	0	6.03807	0.76271	6.16704	2.51111	0.980368	0	3.29277	2.3308	0.959159	3.04167	0	0	0	0.58818	1.41219	11.8498	0
Abhd6	148.405	208.078	102.323	58.1554	143.602	69.3663	52.7365	150.429	156.346	121.196	44.4521	36.3938	95.7329	45.5526	43.239	25.1137	53.4178	80.4733
Abhd8	0	1.74104	1.81437	0	1.53864	4.10901	4.02099	0	1.8482	6.0845	0.253883	0	0	0	0	0	6.36282	0
Abi1	4.14585	6.41091	11.3061	6.83825	12.4592	13.4631	18.7924	6.76168	12.564	13.5001	8.70131	24.5934	29.6241	23.7158	5.41633	9.57878	14.1665	11.9602
Abi2	0.187055	5.20652	3.21528	5.15271	3.48851	2.17712	2.22678	0.247875	4.91285	1.85324	1.34973	0.216221	0.353951	1.64134	4.22296	4.68816	0.344171	1.75378
Abl1	0	3.6105	1.50502	0	3.97906	5.46578	1.76036	3.71285	3.06617	1.54217	4.49272	6.83727	3.2935	2.11705	0	0.278661	0	0
Abl2	1.66879	3.87079	4.25791	7.62349	5.09764	2.30442	0	0	5.82112	2.44245	2.91631	3.90966	2.97833	4.23275	4.79575	7.09532	1.17885	0
Ablim1	0	0.488615	2.2065	0.840744	2.08285	1.74534	0	1.88425	0.518687	0.426895	1.10439	1.35664	1.33171	0	0.948964	0.377116	0	0.74064
Abo	10.0503	0.971324	0	0	3.73657	0.495655	7.10379	0	0	1.69726	7.22367	0	0	0	9.36724	0	0	5.88932
Abr	1.54107	4.17028	2.27643	1.98989	3.56158	2.31805	5.61831	2.55268	5.05937	3.47001	1.99811	0.763438	1.32548	9.46559	0	0.191586	4.60766	5.41826
Abt1	52.1618	62.0462	33.1378	120.42	47.9385	48.9763	23.5844	40.5427	65.0416	55.7899	27.7651	48.3685	53.665	97.0962	69.9126	76.9694	52.5357	47.0247
Abtb1	3.56638	9.19141	8.93994	8.93104	11.8498	12.8982	7.07594	10.2396	7.80569	5.3536	5.22721	0	7.36191	9.51848	0	11.7051	8.9055	2.78646
Abtb2	0	2.27466	0.526769	0	1.14307	0.338547	0	1.94929	1.60977	0.883262	1.16094	0	0	0	0	0	0	1.14931
Acaa1a	3.17823	0.982927	3.41441	4.57644	1.32853	1.50473	0	0	4.17369	1.71754	0.716662	5.14331	2.29624	1.53383	0	4.80465	4.67822	0
Acaa2	25.3292	10.3679	15.2064	18.0729	14.732	11.1691	3.99083	4.93602	7.33735	18.1166	14.7827	30.3858	11.6618	0	0	3.26008	0	3.49237
Acaca	0	1.72186	1.06334	5.09284	3.81913	2.78238	4.78676	0.819756	2.03093	1.11435	3.5152	0.429043	4.6184	5.59096	2.94693	3.81457	0.552849	2.89999
Acacb	0	3.66573	3.25417	0.37103	6.86026	7.32644	8.23094	7.67891	4.32372	3.91441	8.99817	1.58758	9.74165	2.9468	2.5368	4.32244	8.48117	2.46956
Acad11	0	1.03225	2.86859	0	12.9861	5.92588	8.94004	4.42296	9.86203	12.6261	2.93523	13.8342	10.1626	8.2004	0	0	0	4.69404
Acad8	4.29195	14.4803	9.64093	18.5647	21.4536	16.8565	24.3853	10.8579	8.96673	15.4626	33.9608	17.9761	29.6664	12.8387	15.3545	5.74323	35.485	29.2656
Acad9	23.4174	29.1457	20.5556	34.6849	43.8471	16.3938	15.8083	24.2197	29.0644	25.4642	17.7731	9.14865	33.307	38.4646	10.1144	35.9008	18.9161	2.67751
Acadl	170.691	28.3127	74.2385	13.4965	108.821	124.436	79.0995	70.4401	106.647	63.3038	187.652	123.865	81.6866	71.3893	64.2234	95.7489	75.76	107.983
Acadm	181.096	135.804	164.622	296.144	179.561	231.196	104.908	182.994	107.376	169.11	196.393	303.048	225.36	201.953	253.402	126.861	161.907	212.949
Acads	34.6737	57.38	70.5795	63.695	29.1444	62.2808	69.5191	88.6711	53.9217	71.2259	52.2612	67.202	33.9041	66.3208	14.3632	44.8913	56.9223	54.1821
Acadsb	0	0.516125	4.30289	0	0.429291	2.04114	0	0.884592	0	2.70558	1.05367	0	4.13393	0	1.52087	0	4.73751	3.12936
Acadvl	25.8913	8.80808	10.5698	0	9.241	12.3603	10.4795	8.23433	3.40007	15.391	19.1494	13.0829	0	18.1749	0	6.28312	8.98326	0
Acap3	0	3.20591	0	0	1.62492	2.70952	1.85104	2.40391	2.55242	2.56754	4.26587	0	2.13983	0	0	1.70111	0	2.42975
Acat1	25.5099	16.9059	20.2872	9.59276	21.2522	15.7506	9.85975	5.70723	15.2272	21.4842	14.6421	5.6896	11.455	44.6953	11.1848	5.14015	16.5455	4.65925
Acat2	4.30623	2.49709	7.51762	13.564	18.5197	7.64541	8.97104	5.70639	3.53437	6.3026	17.5997	10.4887	14.7226	9.68254	9.36499	9.63635	13.7242	0
Acbd3	7.72665	4.48052	3.80454	15.1166	11.5942	10.0981	3.44929	2.13311	7.39865	5.21942	4.93648	9.03773	9.69169	1.90683	20.0042	4.93098	5.33123	16.6016
Acbd4	0	1.66473	5.2045	9.85705	5.62514	3.50415	12.175	22.8255	12.3703	13.09	9.58878	12.9775	0.648167	27.9849	0	0	0	5.04677
Acbd5	7.92113	20.4146	14.4981	57.7641	40.7993	13.8319	13.2713	12.8293	6.74212	11.8906	15.6122	23.7868	29.9268	40.2871	22.5433	8.40328	25.7559	19.2543
Acbd6	41.4303	28.4735	44.509	7.0248	20.6302	46.5404	48.9778	31.2632	51.0063	31.6144	39.4446	24.4202	12.868	8.20478	6.43576	19.9158	23.7461	21.58
Acbd7	0	3.22988	0	15.0381	0	0	0	0	6.85733	0	4.23889	0	0	0	0	0	9.88235	9.79168
Accs	7.8301	1.72972	0.600854	0	5.93466	0.110332	0	1.48229	16.5256	0	1.51338	0	0	3.80337	0	0	0	0
Accsl	0	0.797041	7.1986	0	1.98884	2.64369	0	0	0	2.78545	0	0	28.1071	0	0.533785	0.512635	7.85797	0
Acd	26.6624	25.4651	40.4381	18.2877	41.7312	34.652	22.4047	40.5274	36.0431	40.2591	36.6032	55.553	25.6304	24.7714	0.649681	20.278	49.2634	3.67618
Acer1	3.22036	14.228	6.4251	5.61637	2.29288	7.44187	1.36916	5.48673	4.53109	7.0441	8.299	0.9876	12.0291	4.94506	10.2909	12.7199	1.57202	0
Acer2	2.12648	1.64413	3.99788	1.91374	0.17094	6.13506	10.1258	3.17014	6.10864	6.70346	4.9149	0	4.25242	2.74055	3.35832	0	0	0
Acer3	1.92762	1.27747	3.84588	5.12889	9.96134	1.9013	7.70368	2.55437	6.32842	3.72034	1.80073	2.8648	6.82129	17.0349	5.07614	11.0646	8.61344	1.29092
Acin1	14.3986	7.30576	10.1512	1.7254	12.9852	7.81114	6.82949	10.1364	8.12471	5.47109	8.62419	12.2598	10.7589	13.0784	14.3986	9.97948	6.50489	4.21868
Acly	7.06778	15.2228	27.9313	46.6583	36.6865	26.2918	21.4852	24.4181	17.4028	21.5982	43.3719	23.2589	48.2849	31.2854	2.35266	34.946	32.9753	8.28323
Acmsd	5.33744	1.50064	0	1.21511	1.79424	1.24436	0	0	1.593	0.874058	0.656479	0.240377	0.417342	1.06441	3.11547	0.868652	0.765242	2.27466
Acn9	26.4128	6.28358	8.73095	45.1559	12.0861	2.80563	10.8841	18.8466	6.67032	1.82996	1.37443	0	0	22.7306	0	0	3.20428	0
Acnat1	2.65642	1.71155	2.85382	2.14813	2.95397	1.31008	2.23997	1.17338	1.45352	1.79443	1.89683	0.913873	2.01824	0.874089	2.65928	2.68601	1.22192	0
Aco1	2.32859	5.60125	2.77959	6.03381	8.06986	2.70513	5.85211	1.37144	7.64484	3.72856	2.33367	0.213625	0.400567	1.1919	6.16268	0.771979	0.680077	3.63872
Aco2	39.1598	33.0864	49.8765	16.0493	50.821	36.1564	64.8799	45.4728	18.5554	26.9073	66.818	45.9323	84.0302	51.9846	9.28137	63.9211	30.2427	13.2478
Acot10	0.727044	1.12426	0	0.341378	0.233778	0.860544	0.865502	0	2.38691	1.9645	0.491825	1.08052	0.125067	1.59488	0.60234	0.433855	0.382206	3.4083
Acot11	0	1.8292	1.05902	0.0308573	1.20448	1.20567	0.469399	1.04503	0.647261	1.243	3.51205	0.0325563	0.576548	0.691979	2.45006	0.823544	1.45101	0.924232
Acot13	122.172	57.9354	78.7504	70.1127	43.2123	35.6693	81.4456	75.5514	53.4792	60.1539	47.0164	45.9978	29.983	63.9634	27.3285	55.4076	56.9468	7.63637
Acot2	1.0168	5.50314	0.546181	0	0.326949	0.802339	0.605222	0	1.6691	0.915812	1.7196	0	0.174912	3.68035	0.315899	0.707893	0	0
Acot7	27.0355	20.4385	14.845	27.4573	3.0909	30.222	8.58243	25.4763	7.88962	39.5015	28.9911	7.63911	36.1719	46.2591	25.8825	37.0464	19.7396	5.63285
Acot8	80.5819	72.062	42.7634	35.7093	26.0669	32.5589	57.21	86.1982	57.3728	85.6948	63.0493	51.3026	77.9934	57.0771	29.1573	35.3405	88.0411	9.10261
Acot9	25.9876	11.1627	20.9391	44.6287	18.3372	14.9525	20.1948	13.3923	40.2891	50.714	27.6721	61.2713	28.3126	126.684	44.4059	35.6105	41.9337	13.5363
Acox1	0	6.93448	5.41989	1.31602	6.26348	4.14678	4.50433	1.85704	2.76048	4.03904	4.108	2.4067	0	0	4.06356	0	4.86227	0
Acoxl	0.390586	1.81194	1.67844	5.6853	6.46795	4.16075	2.32485	0.517584	5.12922	1.40717	0.352294	0	1.61254	0	0	5.43848	0.102665	0
Acp1	57.5906	50.9651	44.7254	31.2223	58.5103	22.7218	56.3747	69.8798	39.8645	38.7467	32.6219	78.9448	51.205	89.1948	41.8203	16.9072	44.957	37.4066
Acp2	0.24016	3.7137	1.80605	4.84892	3.59085	2.08456	0	0	3.94227	1.29784	2.92431	0.0396581	0.0413127	0.263414	1.09432	1.71976	0	0
Acp5	67.7672	17.1088	38.6301	40.9109	44.3587	62.2041	90.1395	39.4027	24.9724	23.6672	70.635	54.6965	22.8389	18.3547	21.0538	44.4282	98.8779	29.1751
Acp6	7.63645	1.96809	3.4183	11.8525	3.6832	3.01288	3.40903	0	0	0.573165	4.30487	0	0	0	0	0	0	0
Acpp	9.19185	6.09161	8.86726	4.19853	5.94136	8.17825	4.57792	2.98299	14.7806	9.29264	4.10306	3.43843	10.1971	1.31682	13.249	12.5748	2.66261	3.51758
Acrbp	0	1.60444	1.67201	0	1.41792	2.96789	0	0	0	2.80356	0.350945	4.88308	0	0	0	0	6.9545	0
Acsbg1	2.01345	0	1.73046	12.1642	3.30183	0.635511	0	4.80262	0	2.90156	0.998834	0	1.38543	0	0	0	0	5.6633
Acsbg2	0	0	1.84127	0.201188	0.826649	0.76073	7.3961	0	1.4067	1.9296	0.579705	0.14151	0	0	0	0	3.37874	0
Acsf2	0	10.1348	7.04109	0.113978	6.61499	13.1447	4.98475	21.2302	4.78159	16.0695	10.3452	3.06647	6.88988	0.159748	0	5.21474	0	1.70692
Acsf3	0	2.34887	4.35163	1.34721	1.22106	1.7979	0.90413	0	4.98687	3.64831	2.0551	0	2.70007	0	0	0	0.266176	0
Acsl1	0	0	1.8512	3.82073	0.877283	0.6232	0	0	0	1.29334	0.388556	0	0	0	3.92589	0	0.528419	5.3853
Acsl3	1.41451	8.31183	9.42169	2.61242	6.00377	16.4076	11.4505	11.2466	5.57267	10.447	14.1618	0	19.2714	0.0620591	9.14077	13.2804	16.3594	10.6097
Acsl4	16.7197	31.4179	22.5095	57.0742	31.2361	30.0604	126.855	83.2954	36.1309	43.8428	125.273	170.06	111.805	79.7612	171.351	166.919	136.516	68.4583
Acsm2	0	0	0	0.1817	0.61326	0.588894	0.197429	0	0	0	0.0747932	0	0.0570578	0.145523	0.274798	0.26391	0.174369	0
Acss2	0	1.82985	8.0514	2.59293	4.88305	1.47844	0	2.0908	1.29498	8.52646	3.37987	1.75866	0.814237	5.97042	4.73845	1.64767	4.76928	0
Actb	606.354	1376.72	700.983	737.466	517.386	1006.99	1328.52	1389.09	1283.74	1312.84	1137.7	895.392	539.642	730.988	411.07	505.627	679.191	571.276
Actg1	169.921	326.62	81.1324	145.257	17.5485	392.816	424.228	227.516	309.92	472.417	184.926	358.049	72.06	169.031	300.981	69.4767	51.9525	251.694
Actl6a	186.15	65.8197	113.405	183.871	165.698	113.524	162.484	77.4622	59.6229	70.5403	121.574	116.022	105.535	90.8824	143.642	145.627	153.352	111.742
Actn1	0	6.47013	4.49507	2.90018	0.624648	4.89349	4.09152	3.56439	5.88715	9.69061	4.85222	1.28317	1.59376	2.68801	0.680914	1.72401	1.33547	8.40634
Actn2	54.675	41.1149	49.887	24.6172	21.9154	49.2007	48.3697	64.0161	22.1301	52.6174	59.7858	55.2846	38.3296	15.1976	41.3413	39.9267	75.8922	8.77773
Actn4	12.9017	45.7955	64.8922	42.4054	43.6535	85.551	157.602	73.8267	49.0953	90.8497	106.98	65.4156	87.6651	59.3055	24.1105	97.8118	57.7277	63.231
Actr10	78.092	89.386	102.704	74.814	61.9265	55.2614	45.6549	46.4018	155.104	72.3382	53.9551	35.474	49.3358	78.3988	130.374	47.3192	47.7733	65.1399
Actr1a	19.1542	32.1398	35.0257	30.617	41.2127	28.0578	54.5792	44.8239	29.435	42.2118	44.9371	44.2816	32.2483	35.4022	20.9334	22.5359	53.8818	51.5831
Actr1b	13.4505	10.8155	30.634	11.5365	32.3506	21.7577	14.0906	20.6757	24.7287	19.8679	32.1494	29.2297	13.0496	6.60928	0	34.3531	7.778	7.56651
Actr2	46.2946	37.2066	55.6244	61.6367	69.5325	61.2241	66.1694	72.6479	39.9964	46.0856	56.1097	68.0983	88.9099	65.6763	109.952	94.1457	60.2021	42.8336
Actr3	10.5805	35.8686	24.0451	43.5656	42.6574	56.7564	31.0043	47.9941	28.0561	31.5211	37.7142	37.9676	73.363	46.7771	40.0358	37.3972	49.7386	13.3539
Actr5	12.223	18.901	26.7677	15.5254	16.2501	24.2979	23.2253	21.8041	29.3247	23.2883	20.3533	16.4578	34.1271	10.519	8.66595	26.7445	19.6476	30.8539
Actr6	51.1817	20.2934	28.9024	68.8095	33.7585	34.8204	28.9021	13.9125	12.9255	34.8691	27.9647	68.8057	42.5542	44.91	123.947	7.04817	13.1081	30.7607
Actr8	26.8698	12.2206	15.2822	34.5511	14.6539	26.2951	27.5965	27.9266	20.7563	10.9142	17.3451	43.8485	20.4825	7.05004	8.83893	36.0508	36.9753	7.40955
Acvr2a	2.16373	0.912508	1.26792	13.854	6.35651	3.56992	8.89818	3.64923	1.29156	5.1378	6.43142	0	0.541391	5.86836	3.42223	0.0391266	0	0.922118
Acvr2b	0	0	0.705765	0	0	2.07354	7.42953	0	2.15677	0	0.592542	0	0.226017	14.9876	4.35413	0	0	0
Acy1	0	9.6603	5.03357	7.57775	23.2263	21.1046	6.04249	8.27845	2.56371	2.81335	6.86734	0	18.1347	9.93553	5.3374	10.5625	0	3.66076
Acy3	0.743491	9.19753	0.79874	8.49478	0.3586	2.49336	0.885081	1.97047	2.4409	7.3661	1.3412	0.982191	0	5.70837	0	2.66202	5.66736	0
Acyp1	77.6018	31.9997	22.2316	31.0393	13.8625	20.4114	35.9257	13.7112	16.9846	23.2981	13.6099	27.3377	5.33966	28.7502	57.1479	32.9301	111.507	40.4209
Acyp2	0	0	10.7348	0	4.28396	3.94234	20.8166	2.20687	10.9349	5.99986	13.1434	0	5.72959	27.3994	0	0.331264	5.69066	0
Ada	0	1.06272	0.738318	0	0.220982	0.813442	0	0	2.25626	1.23798	1.85962	0	0	0	0	0	0	0
Adad2	0	8.96258	1.86801	0	0.465919	0.800363	2.06993	3.07221	9.5142	2.61016	10.4555	0.19142	5.08486	0	0	0	0	0
Adal	10.1281	2.98314	3.62691	4.37815	6.20314	3.61537	7.75086	12.143	3.16674	3.04072	4.35008	30.8212	4.23117	11.8494	0	12.0876	18.2548	0
Adam10	13.8801	8.66064	14.6499	54.3869	26.7002	11.7211	9.42123	18.3931	10.3928	17.5459	17.6259	6.95654	19.5202	27.7772	54.0165	25.3811	11.4571	10.2739
Adam15	0	1.73435	0	0	1.62288	3.09756	12.9067	0.495419	3.68218	0.336727	7.75578	1.11125	0.578806	6.06888	0	0	7.76323	0
Adam17	21.2851	24.2937	28.039	44.8948	36.3391	38.7899	24.2828	34.5857	30.7803	37.8855	47.7102	13.7665	57.4068	42.5787	32.2244	44.0021	41.2281	19.0061
Adam19	0.17496	0.541095	0.751843	0.848893	1.6596	0.138057	0.104139	2.31847	1.72319	2.04857	0.0394518	0	1.41455	0	0	0.0348017	2.48335	1.64038
Adam22	0.120729	0.373376	0.1297	0.113375	0.834627	0.476324	0.503022	0	0.396356	0.652427	0.816698	0.219298	1.39145	0.238354	1.20025	1.46489	0.253868	1.69789
Adam28	1.44637	3.13122	4.66155	0.633858	1.2557	0.684782	0.516546	0.766662	5.69817	2.86597	1.10889	0.57322	0.348329	0.698025	0.958629	0.402783	0.380178	0
Adam9	0.560836	2.16811	3.01256	0	2.25418	3.54036	1.66911	2.97276	0	1.26283	4.61592	0	11.6736	0.861197	11.7903	1.39447	0.737078	1.31457
Adamts10	0	0.424567	0	0	0	0.0541628	0	0	0.901394	0	1.98116	0	1.51137	2.0478	5.97104	0	0	0
Adamts14	0	0.333074	0.462801	0	0.623333	4.03663	8.07705	0.285429	0.707146	0.970005	3.54557	6.26005	0.0370524	0	0	0.428447	0.792628	0
Adamtsl1	2.70849	0.661303	0.612581	0.535475	0.481289	0.309334	0	0	0	0	0	0	2.25602	0	0	0	0	0
Adamtsl4	0	4.03316	0.934003	14.3784	3.07507	0.45735	1.20746	2.30416	6.65994	0.783048	0.91486	5.26406	3.88842	0	3.66141	8.01263	0	4.07564
Adamtsl5	0	3.35923	0	0	1.46688	3.25693	0	2.30297	0	2.34793	2.64519	0	0	0	0	0	2.39822	0
Adap2	0	2.16404	5.26208	1.8618	4.83739	6.6257	5.4144	0.927243	0	1.89069	12.7804	0	6.98135	0	0	2.50533	4.23023	0
Adar	0	4.00593	1.19275	5.5896	3.24272	2.81075	1.21155	3.4329	2.42999	3.1666	1.50211	1.43614	0.0636621	0.324734	0.0383257	0.0368072	0	0.867453
Adarb1	0	4.42873	1.99089	0.342785	1.40845	0.432045	0	0.223249	1.10619	0.606951	0.341897	0.0278199	0.0869416	0.0369567	0.418723	0.234577	0.132847	0
Adat1	2.47618	3.82903	4.56033	7.41897	5.11847	5.51281	5.05329	3.28131	2.32268	5.0977	7.89676	0.350483	2.92084	0.775985	4.32273	1.68872	2.04557	1.65829
Adat2	6.92168	14.271	1.65245	10.4723	5.3168	14.7164	4.57769	0	5.04979	11.7757	2.94813	0	0	26.1498	18.1591	0	9.70325	0
Adat3	48.31	18.3698	11.9115	35.203	11.9687	10.6237	11.3135	10.4947	28.6006	16.4061	13.9294	12.0317	0.27247	17.5468	0	9.60948	10.6166	0
Adck1	9.77234	2.26671	7.87389	0	14.6115	6.55448	6.39836	11.6548	3.20828	9.24181	11.0179	0	12.86	10.1826	0	8.94168	0	6.87173
Adck2	1.89455	0	1.01767	3.70654	0.101531	0.622896	3.75891	2.51055	2.07328	0.568792	0.498403	0	2.66153	0.0692663	0.196199	0	0	0
Adck3	0	0.423942	5.89061	0	0	1.35208	0	0	5.4004	4.19777	1.11276	7.51517	5.75363	0	0	4.58081	0	0
Adck4	1.53078	14.2026	17.5416	38.7334	9.59819	13.8909	27.9419	24.342	11.7264	25.7364	27.8442	0.4213	18.2572	9.51431	0.528422	22.4308	33.3962	2.39203
Adck5	0	11.8937	3.54131	10.4045	1.41324	8.56193	4.90515	3.64014	5.41102	8.41205	6.68969	14.6063	0	6.74901	0	0	3.03256	0
Adcy10	0.858105	0.663462	0	0.302188	0.48286	0.380876	0	0	0	0	0.0483737	0	0	0.847073	0.622055	0	0	0
Adcy3	0	2.19195	2.28426	1.18325	3.34248	1.771	4.35926	4.06987	0.775618	3.61736	5.43378	2.61384	3.21057	3.36864	0	0	0.807279	0
Adcy6	0	0.860408	2.39105	0	1.16293	1.24399	0	0	0	3.341	1.08738	0.0306273	1.49954	0	0	1.77085	2.1938	0
Adcy9	11.5332	4.65242	16.4305	10.3205	17.2121	11.1285	9.99872	11.6285	6.58501	10.3877	10.4025	0	3.70913	3.95998	2.02524	7.77999	6.91971	2.35071
Add1	8.55979	9.82053	4.44961	12.1008	7.19166	8.22507	10.0256	9.14756	11.7847	4.47655	3.23768	0.13679	16.2446	2.54401	2.80232	0.329545	12.3384	0
Add3	0.905198	0	1.45869	0	1.2734	0.758916	0	0	0.742947	0	1.27571	0	0	4.21959	1.96858	4.72645	0	5.30432
Adh5	45.9233	20.2895	16.4453	11.0667	20.8605	18.55	27.3345	9.65954	16.7519	10.5047	16.2726	23.1113	20.4391	29.5823	0.301956	25.6642	0	13.6688
Adi1	88.063	73.246	45.8701	29.759	33.3575	95.2839	103.245	72.4933	32.8538	31.2459	109.216	41.8633	41.7737	94.3947	61.2131	69.1385	74.352	15.6375
Adipor1	45.825	77.6911	46.8577	65.1552	33.109	66.4378	85.1141	49.0188	59.8153	67.1316	85.1548	14.4049	55.4649	16.4714	11.0922	30.3107	38.6022	85.4111
Adipor2	5.92147	2.18015	8.482	0	0.408005	5.2844	8.05618	2.24195	4.62866	1.52381	3.36989	0	4.55953	3.71133	0.70083	6.50626	9.11638	1.32186
Adk	0	7.08191	3.69008	6.36161	1.84076	2.4845	0	16.6894	9.39722	4.12491	5.42167	1.7016	8.07514	11.3023	0	13.2092	7.82465	0
Adnp	11.6237	9.86816	19.0984	29.1083	24.9902	39.5655	15.1939	13.5909	11.972	22.17	24.4115	22.6569	15.5648	14.749	56.033	29.6492	17.7326	11.7528
Adnp2	0	0	0.286654	0	0.600577	0	2.69994	1.76792	0.875997	1.44194	2.46684	0	2.34088	0	0	0	3.50675	0
Ado	0	3.49873	0	16.3292	8.4878	3.27317	1.94529	2.66512	3.30139	2.49072	0.453505	0.830278	5.44898	7.61044	5.57144	0.150019	12.6213	11.7853
Adpgk	0	19.5806	9.23092	17.4829	7.77962	7.22617	11.0363	7.79057	4.45408	12.6268	13.4606	1.49356	14.1584	9.12678	16.6726	16.8216	7.84536	0
Adprh	12.7065	12.0075	10.6172	23.644	12.9381	25.4839	15.1263	36.4823	4.63509	11.4445	36.6109	33.2223	24.2865	9.29123	0	24.292	51.2118	19.8555
Adprhl2	13.0698	20.2104	78.1031	6.90393	29.4177	43.1861	25.283	24.8966	26.8178	43.408	38.1283	40.332	31.0543	0	3.72213	60.9316	16.5328	49.7815
Adra2b	0.567818	1.31706	0.915019	0.622102	1.04983	1.12014	0.337977	1.12866	2.79625	0.511421	0.896265	0.140647	0.195353	0.498239	0.646834	0.282366	0.298501	2.66186
Adrb3	5.19752	3.09121	0	7.32137	1.41413	1.81402	0.951898	0	2.62517	4.32119	3.51598	0	0.0687756	0.0877043	0	0.954326	0	0
Adrbk1	4.56539	4.88745	14.3366	16.1598	13.0989	11.0152	7.52514	12.565	12.6824	13.9173	14.1748	2.84159	19.5732	2.61928	14.6201	13.5519	6.64621	3.29261
Adrm1	602.916	344.63	489.779	525.188	431.356	506.756	561.807	544.033	328.615	465.557	499.372	591.94	305.089	462.306	186.423	398.67	524.554	472.899
Adsl	30.7317	48.341	48.9538	95.0378	77.5197	73.69	85.7836	54.0646	38.2697	62.0398	72.4035	152.593	69.4536	105.539	32.3743	69.877	28.9686	42.2263
Adss	2.18854	12.1832	19.2796	65.1506	39.6191	27.2855	41.4246	10.4405	20.1181	26.0194	14.9035	64.9791	38.0239	33.6062	38.1669	43.7069	13.576	20.5192
Aebp1	3.03584	1.70707	0	0.30237	0.310597	2.28664	0.821362	0.731443	0.906069	0	2.86268	0.091148	0	0.181625	0	2.47037	0	0
Aebp2	24.9977	38.9162	75.1223	47.9017	28.0784	86.3645	48.5583	50.1362	26.0622	56.5915	61.4712	101.859	61.9452	56.9113	74.9341	80.5658	73.9641	30.8802
Aen	51.9752	61.6181	54.4415	95.11	32.4499	27	14.6949	24.6801	45.5029	56.9557	18.5566	41.6264	34.5712	87.412	16.5064	36.9602	72.4067	10.1522
Aes	1.65919	2.56568	2.67373	4.155	0.80026	2.78213	5.92551	1.09934	0	2.9888	0.561199	0	0	0	0	3.30035	0	0
Afap1	0.168878	1.56686	0.181427	0.29075	0.244359	0.366461	0	0	0	0.30421	0.342724	0.0278871	0.0290506	7.11284	0.104934	0.16796	0.133169	0
Afap1l1	0	0	0.705557	3.5463	1.47824	0	0	0	1.07807	0	1.62901	4.28381	0	0	0	0.0653184	0	0
Aff1	5.78726	18.1015	17.0976	6.79341	29.9642	30.7727	18.4761	28.41	18.9997	29.1423	18.4179	13.8353	42.8983	12.9549	9.94337	16.6656	15.5575	26.5134
Aff3	0	1.15007	4.19478	0	0.0896797	0.440152	2.87747	0	0	0	0.167706	0.153518	0	0	1.92553	0	0.146618	2.61492
Aff4	4.06751	5.60979	3.07065	13.1454	7.05201	3.42646	0	8.59495	2.8873	4.85169	3.29691	6.00877	4.10363	5.71536	13.5249	7.08492	3.66976	1.54606
Afg3l1	3.40372	6.07305	8.7197	9.22033	15.2381	10.4333	20.2596	7.97998	17.1915	9.19696	12.8705	0.216178	11.0346	5.0543	0.379602	8.33284	16.7234	22.0932
Afg3l2	6.57763	6.78085	1.57031	0	8.57754	8.14586	6.52523	1.45272	5.99849	6.25346	6.26238	4.52573	10.8749	14.91	0	3.34363	1.63287	5.13919
Afmid	35.4599	13.3378	23.1658	1.125	35.0534	17.8661	30.804	21.5898	25.171	10.7899	24.4199	29.9108	43.0287	31.6403	8.23768	27.0699	8.56489	29.2029
Aftph	5.367	5.67842	5.76583	7.07379	8.6741	13.8752	8.91111	15.3471	6.49159	11.4488	8.21669	4.33802	8.5035	13.5703	8.42484	16.5754	0.965225	14.5662
Agap3	0	0.837608	0	0	0	0.534277	0	1.43559	3.55664	0.731806	0.916063	0	0	0.712943	0	0	0	0
Agbl2	0	0.998259	1.73383	0	2.17956	3.37477	0	3.84959	2.1194	2.61649	1.67403	0	1.9989	6.08939	6.35114	0	0	0
Agfg1	0	6.61008	1.14808	9.47813	5.72708	4.07577	4.45263	6.13659	4.67794	2.88757	1.12455	0	15.6258	1.79728	7.8945	1.20457	13.2022	0
Agfg2	9.06152	8.96781	19.4698	3.1769	10.8972	21.6653	21.5744	18.2519	11.8997	11.4261	21.6589	0	11.4726	0	1.27624	18.8897	10.2894	56.0727
Aggf1	81.4419	57.2932	70.9714	74.6755	50.0706	69.0219	48.892	45.3923	32.131	61.0749	48.7878	52.2361	30.4847	20.4725	78.4045	38.379	29.7676	50.7961
Agk	12.5558	9.31947	5.93508	17.5292	12.1925	15.4558	18.5342	5.98978	3.29768	9.04699	4.8697	0	15.983	14.1021	17.0596	17.3827	4.48839	7.06321
Agl	6.96603	12.0286	21.8274	7.92272	7.82097	5.56546	1.72763	3.3847	22.4885	10.8752	4.8694	4.08361	3.23542	4.17682	23.0367	2.72508	4.05875	4.89838
Agmat	14.3265	13.5384	16.2462	10.4641	11.7725	19.4693	0	13.7112	18.2911	11.4698	8.07623	23.0004	5.61349	11.8726	17.6389	3.64131	5.43936	7.46232
Agpat1	0	2.30091	5.32848	0.155259	3.4289	2.25041	2.36179	9.20164	1.62835	2.68037	9.39467	9.17322	4.26604	0.108803	0	0.986589	4.95409	0
Agpat2	160.21	245.675	251.002	158.601	158.194	176.46	227.276	410.451	219.156	128.666	245.355	139.775	277.892	234.59	49.2209	257.068	196.87	131.433
Agpat3	0	3.01481	4.8872	8.03551	6.94811	4.93576	4.44844	0.430592	7.4675	7.90197	2.2714	7.67307	0	4.06299	0.201904	0	0	3.04655
Agpat4	0	0.904705	1.88561	0.274711	0.376248	1.15415	0.34824	0	1.92077	3.68866	0.791555	0.0966121	0	0.128342	0.242355	6.51706	20.9145	0
Agpat5	75.0036	60.0214	59.8842	94.4612	68.973	61.9473	33.3525	80.8276	52.6971	59.6684	46.592	68.2888	47.9942	111.587	74.9535	82.607	62.4425	53.3569
Agpat6	0	4.81943	6.69653	9.53433	5.42073	2.17983	0	4.5055	3.72076	1.78634	2.17223	4.81909	7.01846	6.27751	0	2.93065	6.18134	0
Agpat9	22.1396	51.0528	49.2387	48.9986	110.655	88.3457	125.306	48.3823	80.3359	93.0563	131.376	166.378	142.317	65.4371	25.3411	111.564	72.3849	60.0876
Agps	3.03701	8.92288	7.83045	3.54124	5.68833	8.77697	3.16345	2.41469	1.99412	5.33396	6.81393	3.53562	0.208972	7.09518	6.63619	6.13161	4.19095	7.83042
Agrn	0	1.17088	0	0	0	0.238995	3.78585	0	0	1.22758	0.375629	2.40071	0	0	0	0	0	0
Agrp	0	54.8982	12.7134	12.9653	8.96933	18.0089	26.1628	4.48051	11.1004	25.8852	11.055	14.7958	17.7396	21.8803	22.4096	30.9374	0	31.7008
Agtpbp1	0	1.77923	1.73055	8.78819	0.739944	1.18029	0	2.43955	1.51099	3.10897	0.15567	0	7.95671	1.06009	5.00456	0.0915479	0	0
Agtrap	3.32827	13.2955	5.95932	4.90535	6.06442	10.7239	9.57509	13.2313	10.9268	7.49425	11.2574	8.06084	4.72339	5.4758	7.18072	17.1578	14.9451	5.20084
Ahctf1	13.2866	26.0245	30.4511	25.925	20.9544	35.2469	16.1182	32.6982	24.095	20.0589	23.8539	16.1732	23.3129	16.2108	27.0474	32.6206	8.28192	20.762
Ahcy	3.51819	10.2006	9.92153	0	11.454	12.3191	12.3028	16.3174	10.1065	11.4868	12.9906	50.6893	12.2554	9.26124	20.8586	0	15.952	0
Ahcyl1	5.51334	5.83324	3.11739	16.1683	5.31837	5.20911	4.83612	4.99883	4.76327	7.84064	3.99135	4.4563	2.1464	8.46605	20.1338	13.6796	6.40689	1.36031
Ahcyl2	1.03757	2.24622	0.89174	4.31971	3.43636	0.614047	0.370551	5.22476	2.72511	0.747615	2.33963	0	2.14181	8.28492	0.171921	2.55919	0	0.972804
Ahdc1	0.169262	1.30868	0.363679	0.105968	0.217702	0.534245	0.50374	1.57008	0.555691	0.609801	1.45035	0.195654	0.0873498	0	0.245402	0.269347	0.0889807	5.55435
Ahnak	0.180791	0.745504	0.453192	1.16015	0.445682	0.630074	0	0.159716	0.59354	0.81417	0.0815332	0.00995142	0	0.859283	0.349489	1.54635	0.110882	0.282508
Ahsa1	143.916	96.8719	104.59	98.5797	128.211	110.054	136.051	76.284	55.586	98.3603	119.881	108.621	103.978	158.223	116.952	169.908	145.083	67.4662
Ahsa2	0	1.43839	1.99862	2.47499	3.14053	3.36414	0	0	2.03589	1.6756	1.46824	2.25285	2.93355	1.56439	3.27522	4.25561	4.56399	1.45354
Aida	0.339346	4.19796	4.01019	1.22159	2.94611	2.61077	1.61589	0.449683	2.22817	2.13949	3.06078	0.16811	0.700496	1.56326	1.4057	1.1475	5.6194	0
Aif1l	0	0	3.2523	3.79057	0.182518	1.26906	2.25242	3.51021	1.24235	3.06749	0	0.0624887	0	0	1.33242	2.78507	2.6856	5.32193
Aifm1	12.2389	3.2914	15.4351	0	31.9963	19.315	23.4382	25.3853	5.24096	35.9456	48.3559	42.3538	43.5716	33.2681	33.3948	36.3055	60.8431	37.4182
Aifm2	0	1.49523	0	0	1.08821	0	3.45327	1.28134	0	0.580604	0.436075	0	0	0	0	0	0	0
Aifm3	0	0.650352	3.61462	5.99016	5.07128	2.32307	0	0	1.38076	3.03042	6.73333	0	8.24763	1.75293	0	0	2.76369	0
Aim1	0	2.09707	0	0.0235841	1.35664	1.15929	1.16597	0	0.494697	2.44291	0.339777	1.69202	1.65892	0	0	0.869212	0.871354	0
Aim1l	0.469425	2.17768	1.00862	5.95121	0.792444	1.94467	2.5147	1.55514	1.54114	2.3254	3.28138	2.71309	0.201878	0	1.84731	0	0	0
Aim2	3.52374	2.04334	1.8928	0.275758	2.3369	1.30337	2.35958	1.75105	8.67641	4.36391	0.0993214	0.581882	1.21232	0.193247	0.273688	0.963761	0.231553	0
Aimp1	24.899	70.8443	85.5975	83.085	80.542	66.2114	84.1798	54.1115	32.6976	43.0578	55.4712	35.5243	53.9677	48.2839	96.5402	59.0365	54.4518	84.0409
Aimp2	195.203	122.49	202.617	210.617	168.288	148.822	115.066	197.441	173.372	108.717	137.365	181.415	201.312	152.872	64.2588	208.773	76.0959	159.146
Aip	34.8431	30.7882	42.7797	83.6193	37.4788	35.513	64.6868	38.4768	32.6831	18.68	34.7944	73.7021	62.6488	51.3197	19.4163	49.3402	45.1382	38.8905
Airn	0	0.789756	0	1.27897	1.14955	0.604505	0	0	3.35345	0.459999	0.230328	0	0	0.336106	0	0.914308	0.134244	0
Ak2	111.22	79.6557	101.876	77.784	126.58	85.2209	77.6982	69.0371	46.1227	118.626	92.2645	111.549	93.5461	135.087	48.8601	100.485	94.9338	24.6972
Ak4	44.3783	18.7461	61.1649	20.6681	41.382	46.6765	76.1521	37.8664	40.5103	39.9705	72.4401	50.0467	57.7205	20.04	14.7514	36.2139	43.7572	57.8453
Ak7	49.4966	10.0562	15.1373	13.5712	12.4884	22.6643	20.8595	22.023	16.6057	9.43674	17.5969	38.8985	37.9111	14.5828	8.30612	13.5825	36.3714	22.0178
Ak8	9.96467	0	3.82327	0	0.114432	2.52737	0	2.82957	0	8.33389	0.962975	0	0	8.11907	0	1.13263	0	0
Akap1	54.0018	37.9971	63.8469	48.7447	34.0391	55.9702	85.8847	54.1436	39.3977	49.925	69.969	37.6985	40.0085	22.1253	15.9191	57.573	47.6149	41.5226
Akap10	0.290402	0	4.67973	3.63616	2.19437	2.52065	5.70415	1.5393	3.81359	2.61559	1.50611	0	10.091	3.44002	8.24026	3.87023	0	0
Akap11	0	0.550548	0	0.0185747	0.496083	0.491642	0.0706392	0.471795	0.389621	1.17579	0.374649	0.0391948	0.102075	0.754978	0	0.0944258	0.0623886	0
Akap12	14.6682	14.1071	11.146	19.4302	11.6475	15.0679	7.45313	13.5114	9.39632	9.66682	20.2486	8.41857	10.893	6.23919	21.8593	24.409	40.8122	13.4171
Akap13	0.356363	0.82659	0.191422	0.362544	0.343762	1.30055	0	0.708351	0	1.5246	0.883923	0	0	0.762195	0	0.14177	0	0
Akap17b	2.36097	1.12335	2.73153	6.56619	3.35783	1.82717	1.6215	4.81329	1.78872	1.47218	1.35142	5.00835	1.03096	0.756954	22.9832	0.0722504	2.91195	0.851381
Akap2	0	0.251563	0.349543	0	0.340014	0.288832	0.096832	0	1.06818	0.146525	0	0	0	0.0713739	0.168474	0.0970789	0	0.762636
Akap5	0.16716	0.258487	0.89791	0.392445	0.537497	0.329757	0.198994	0.221512	1.09758	0	0.49001	0.110414	0.0575102	0.146677	0.588576	0.099751	0.087876	0
Akap7	6.79855	3.87317	0.384408	3.24821	2.81885	2.25878	5.11154	1.89665	2.34945	0.322279	3.63081	0	5.4166	0	1.03756	1.42349	6.95987	5.03223
Akap8	85.5868	105.222	142.306	144.038	95.7854	136.263	86.585	74.5413	74.4656	120.941	124.659	143.728	106.753	95.3334	93.7697	162.964	148.015	175.8
Akap8l	26.9659	18.3473	28.3903	11.3111	11.3587	16.1715	16.6927	7.86143	26.5589	9.71503	33.5647	10.7761	22.173	49.8075	33.8461	17.7007	26.509	12.6413
Akap9	0	0.713749	0.595046	0	1.15765	0.400639	0.714317	0	0.606142	0.74831	0.208161	0.609762	1.68328	0	0.630964	1.26701	0	0
Akirin1	66.4822	35.7263	18.7421	51.2891	51.3201	54.041	52.7621	42.4873	46.4389	31.4259	53.9043	72.3323	74.0523	86.2622	71.2902	67.6214	45.7319	61.89
Akirin2	10.4011	22.115	30.0301	15.8722	19.544	57.7075	38.6933	19.813	14.9393	26.3476	34.8871	9.44652	31.4229	31.6577	42.6814	33.3612	31.0983	33.5218
Akr1a1	203.894	257.854	159.615	194.443	114.859	210.153	181.102	224.111	119.349	248.416	176.242	258.132	144.103	235.599	280.227	190.367	245.117	192.648
Akr1b8	0	3.97543	4.60317	10.1935	0.137775	7.6073	1.02015	9.08471	2.8134	11.5776	24.5408	23.4907	0	0	0	6.98882	3.15349	8.03459
Akr1d1	0.82806	1.28046	4.00317	2.52726	2.32977	0.980108	1.97151	0.54865	1.35927	0.745815	1.58712	0.478586	0.712218	0.544943	4.11617	0.98827	0.979447	1.94092
Akr1e1	0	0	2.10246	9.39331	0	2.83114	0	0	2.14167	1.76266	1.02968	0	0	0	0	0	0	0
Akr7a5	18.9861	9.43682	13.8408	4.98803	14.3901	8.42712	4.03604	9.88403	13.3568	10.9931	2.29349	10.5253	3.49929	0	0	4.99047	19.249	6.35746
Akt1	0	7.70849	4.01656	3.25092	5.54336	11.8826	7.4179	11.0097	13.6382	6.36064	5.33932	4.18449	11.0049	13.9425	0.516243	10.3289	18.0166	1.94742
Akt1s1	114.597	78.044	67.6161	35.4074	75.4145	92.8858	78.8129	77.109	64.3285	89.8449	97.0693	81.9694	71.7024	56.5292	3.81239	68.3843	62.4283	128.041
Akt2	8.27498	17.0613	12.9644	5.18061	14.7452	23.4658	24.0115	17.819	14.7154	18.9433	16.4824	11.1594	20.5217	18.2281	13.2828	23.3869	15.9505	22.6287
Akt3	2.59602	1.09482	2.02831	2.91807	1.82125	2.70025	0	0	1.5496	2.12561	0.532161	0	1.01493	0.155312	0	2.2533	0	0
Aktip	5.67766	7.98146	11.0901	13.1679	13.6092	9.57119	0	10.9436	1.69454	5.11374	9.89292	18.9217	12.9632	0.679354	0.534524	7.08416	18.3154	0
Alad	114.23	15.3599	41.7954	75.0124	12.2434	45.8847	36.4595	42.7789	27.1754	18.6385	15.1187	70.1211	66.9237	15.4343	18.5159	36.5525	58.7451	69.8473
Alas1	21.9192	49.2431	22.2151	16.5061	33.179	29.3706	23.1395	26.306	48.8794	47.3067	20.3299	11.0636	22.5523	51.5307	20.2154	19.6612	1.95672	46.5304
Alas2	0	0	0.606622	0	1.45252	0.891128	0	0.74826	0	1.01716	0	0	0	0	0	15.2753	0	0
Aldh16a1	6.09448	11.4436	8.41804	12.2641	13.5776	4.72316	7.77334	20.1902	8.57501	9.40999	9.2271	0	0.0748842	2.00538	7.57371	28.6615	16.477	12.2444
Aldh1l1	1.08703	11.2061	7.39611	11.2857	2.971	7.6483	7.33292	3.84126	7.1375	8.81157	2.36945	0.658178	0.0623307	0.476913	3.52727	6.34257	0	0
Aldh2	12.6582	9.39548	8.70326	1.10947	5.53546	8.78974	21.3978	8.72247	4.98687	5.47246	15.7558	0.334444	12.3681	7.21961	3.14611	0	5.98896	4.74721
Aldh4a1	0	5.15048	3.57826	0	3.85556	3.81093	7.53361	0.882747	6.56097	4.79989	3.68016	5.99514	4.46908	0	2.27655	0	0	21.8598
Aldh6a1	5.01406	2.58448	2.51377	33.379	9.51227	1.71448	0	0	2.19484	5.41926	2.48737	0	5.46265	0.733274	0.138468	12.1678	14.6731	1.56702
Aldh7a1	4.54113	0.540164	3.0022	0	2.47107	1.86057	1.24752	1.38869	1.14682	1.88773	0.708911	0	0.18027	0	7.7415	0	0	6.55023
Aldh9a1	7.49448	11.589	10.1702	10.4335	12.8735	7.39218	12.2087	4.70429	7.76987	20.2503	6.75975	10.0309	13.9099	26.8236	2.77771	6.3553	19.5955	0
Aldoa	129.881	170.525	73.0571	98.5727	94.2615	113.726	130.183	172.923	134.759	83.8731	115.214	35.9144	128.89	149.714	34.0068	113.455	142.837	66.0563
Aldoart1	0.544574	1.6842	0	0.255701	0.525317	0	0.324142	0.721641	0	0.980972	0.736779	0.0899265	0.655748	0.955686	0	0.324968	0.715705	0
Alg1	3.17643	19.6474	15.6973	1.78976	25.2278	15.916	16.2598	11.7858	29.1992	28.0372	19.4821	17.4144	21.6379	17.5593	3.55266	7.83471	0	14.8907
Alg10b	0	8.80916	1.93266	15.4392	7.08607	3.4897	6.42474	4.76783	4.92175	4.8609	7.23415	0.396092	3.35251	4.73561	6.76897	2.92236	0	0
Alg11	0.675342	8.00638	9.43185	2.21971	8.83091	6.48361	7.1016	0.298309	4.43434	3.24408	7.00504	8.17817	2.98178	0.0987645	5.64169	7.61227	0	0
Alg12	0	4.80887	16.1478	6.32753	19.8324	10.6336	9.25518	17.1708	8.50806	9.33652	14.3754	15.4916	1.15907	0.113698	0.96616	38.4554	11.0351	14.5785
Alg13	18.814	36.446	29.9849	19.0593	31.9762	39.6838	100.786	76.9855	64.4818	91.4302	77.6215	93.2376	65.4748	74.1977	48.4309	76.1216	74.722	59.1215
Alg14	36.8396	13.2922	27.704	0	40.4725	31.2496	58.4737	30.918	28.2206	28.7565	50.6726	19.0613	46.2614	39.8679	15.7691	18.3196	61.6501	11.5133
Alg2	1.46313	8.48438	7.07336	27.8236	13.5846	8.65896	0.435443	4.36244	0	9.55412	13.5268	0.302012	14.0946	17.8935	22.5009	13.8969	14.2296	3.42949
Alg3	14.1154	20.6146	43.8079	42.7123	17.9028	16.7072	35.0073	37.4099	48.9157	30.3709	32.713	19.5536	51.8003	14.794	0	5.77144	36.896	40.4379
Alg5	15.953	16.4458	18.7707	24.8498	20.152	18.8822	7.68685	20.1333	12.47	19.8422	22.44	10.0356	36.5899	42.3276	20.9264	46.9943	56.5087	17.8061
Alg6	1.07656	3.88436	4.62623	1.85346	1.67312	1.20344	0	0	2.35625	0.969631	4.61232	1.65922	3.45689	12.4377	0.445952	0.285521	0.377297	0
Alg8	20.1043	18.9983	2.39981	13.8976	14.0961	7.16081	17.6174	9.62044	1.83342	8.55078	12.5926	10.7896	14.0256	6.24778	12.839	6.66502	16.4404	0
Alg9	0.804512	1.86608	3.02503	2.39243	3.29826	2.85671	9.57723	4.26438	7.9237	5.79685	1.08846	0	0	0	7.74829	0	0	0
Alkbh1	8.03107	8.87056	8.62786	10.9537	16.232	14.5981	29.023	1.52034	7.53321	29.4503	3.88057	21.4084	4.44058	32.718	27.3271	44.9577	41.1638	0
Alkbh2	50.3647	45.4306	64.2524	23.9768	38.4621	43.4676	24.3572	55.6172	55.1162	52.9227	34.3069	38.8118	39.5285	66.0595	30.4252	41.1163	39.9908	39.3506
Alkbh3	51.743	21.0559	26.3312	70.1871	43.6376	15.9378	16.75	22.8557	20.8617	35.1572	28.0431	14.5405	35.4474	36.8397	30.2707	17.6956	19.5658	25.5331
Alkbh4	9.78517	14.1225	25.9304	0	17.41	19.1745	33.0045	15.5601	19.275	17.6266	23.5356	45.0281	11.3339	26.7601	0	37.6303	0	3.05811
Alkbh5	2.96755	8.89088	5.57911	2.87387	8.37909	8.41524	9.05251	12.0431	5.48018	11.0253	11.9193	5.88043	8.9015	4.51615	5.80063	13.5396	8.9702	12.1726
Alkbh6	21.2851	12.7999	8.89263	17.5825	40.3043	19.3616	36.6002	4.70098	19.411	8.52044	15.4653	0	32.7499	9.59782	14.9401	4.70431	16.7843	5.54344
Alkbh7	32.2691	12.9368	33.383	38.1599	34.5866	32.3002	27.0324	30.0913	19.6186	43.0578	34.7649	39.6688	12.9522	60.8246	62.6274	24.4863	64.7138	11.2055
Alkbh8	3.44745	0.761563	1.58727	6.4749	8.70975	4.46909	11.1394	3.26313	1.61687	3.9922	5.88579	0	11.0982	0	2.24411	0	2.45958	9.23499
Allc	22.9774	1.18436	9.0511	10.4292	27.7061	18.2821	17.7796	12.1794	15.0871	0.68984	18.1342	32.378	9.35447	25.2022	0	7.16044	29.7953	10.7715
Alms1	0	1.03845	0.240486	3.78388	0.719785	1.03774	2.06523	1.33486	0.734911	0.403236	1.00953	2.75389	2.75326	0.245526	0	3.94063	0	0.524694
Alox12	38.1082	12.71	20.0686	22.513	10.7519	10.8342	6.6714	6.43614	7.35943	13.4601	14.406	0.185084	5.84845	10.9003	20.4288	12.2621	11.9808	5.25431
Alox8	2.7347	11.6291	5.50859	2.67512	4.56153	1.82073	2.03469	2.71791	8.97809	2.77097	3.6999	1.12896	1.41128	4.64921	13.9478	2.17587	2.6057	6.40997
Aloxe3	0	2.72338	0	10.8881	1.84047	4.60341	1.8345	0	4.33649	1.98282	1.19139	0	1.8935	2.6078	4.46848	9.63382	4.8607	12.3843
Alpk3	0	0	0.188492	0	0.310291	0.138447	0	0.465005	1.15204	0	0.276943	0	0	1.03919	0	0	0	0
Alpl	8.43874	8.24159	18.1316	8.61985	17.3517	21.1155	28.8156	13.5368	8.74882	20.4016	14.3215	9.5345	2.13926	11.789	7.0833	16.9624	61.2901	8.32838
Alppl2	3484.15	4000.06	4114.8	4219.86	4469.43	3939.89	3351.52	3829.63	6451.45	5307.36	3779.2	2933.33	4916.1	4234.59	1337.41	3537.51	3194.54	6111.64
Als2	11.7729	24.3552	34.5248	49.8752	26.0893	25.8292	21.9693	21.2929	40.7398	20.6339	25.7575	19.6772	33.7986	16.9262	23.5601	34.3038	31.2376	26.1033
Als2cl	0.64173	3.96934	5.28553	1.13832	1.99468	0.506377	0.381971	0	2.10682	2.6973	1.63998	0.388557	0.809535	0.844641	2.92413	0.340396	0.618488	0
Alyref	30.602	116.013	88.0229	60.7204	60.9442	86.0739	153.946	155.668	87.5037	115.585	78.1311	27.0599	48.5664	34.8644	87.509	83.2562	27.7638	87.9262
Alyref2	0.877821	4.07224	1.8861	3.16001	4.65729	1.38534	0	4.65297	5.76382	3.16254	0.197941	0.579825	0.453011	0.192564	0.727255	1.22227	0.230735	0
Ambra1	2.74614	1.95991	4.0849	0.628183	3.26034	11.293	9.80734	11.197	4.85458	8.18119	10.9556	3.13944	10.1383	2.50231	1.0938	10.2946	5.16379	3.9611
Amdhd2	31.3166	15.3546	22.9762	16.139	20.5078	19.5882	12.7299	24.2921	10.0306	4.12773	22.5627	9.83819	24.9646	25.636	15.0292	4.86187	20.4785	35.8069
Amfr	0	0	0	0	0.781548	0.719226	2.53179	3.2209	0.997464	2.46283	1.30168	0	3.97208	0	0.188784	1.87347	0	0
Amhr2	15.4965	35.5005	18.4978	24.883	19.7467	18.2287	37.5785	42.5913	47.1068	54.7954	31.7076	44.5448	40.973	27.6987	9.98547	69.8687	60.3442	34.9775
Amigo3	0	1.35901	2.36041	2.88863	5.22797	2.60058	0	0	1.44266	2.3747	0	0	0	3.37384	5.91592	0	0	0
Ammecr1l	25.2594	24.5333	40.8167	31.4969	28.1587	27.1796	20.1294	30.4294	19.1898	16.7339	44.9071	26.3022	41.1173	20.0576	38.1785	25.3712	46.0918	26.4227
Amn	3.31592	6.15307	7.83713	3.42533	3.51853	6.4105	0	19.334	6.53176	8.95974	2.09359	0	10.0392	0	1.09887	16.3576	10.1104	9.32679
Amn1	0	3.36511	21.041	9.87748	16.9687	17.6011	20.0772	17.3025	10.7167	10.7802	20.3644	27.8501	40.2424	0.716067	35.1568	0	34.0344	5.10083
Amot	3.16016	0.814447	2.26333	4.14922	7.00004	7.16915	4.07548	2.09384	4.03468	4.90193	3.20664	5.74026	0.0302007	10.591	5.81804	4.57478	0	3.2921
Amotl1	0.124857	0.193071	0.134135	0.234502	0.200736	0.172413	0.148634	0.165453	0.819815	1.12456	0.28154	1.83498	0	0.164335	0	0.0248356	0.0984554	0
Amotl2	0	22.2647	0	7.09447	4.71544	5.04951	1.42836	0	41.1424	24.4955	9.1388	0	9.44856	16.8453	14.2481	0.0530371	1.47178	9.99962
Ampd1	0	0	1.5378	0	0.613692	1.22364	3.40805	0	0	0.859502	0.645547	0	0	0	0	0.854187	0	0
Ampd2	5.20464	8.52157	1.64453	0	2.31341	0.603953	0	0	0	7.99667	0.759387	0	0	3.76095	0	3.2276	0	0
Amt	5.9036	31.2994	17.2148	0	29.0165	14.308	13.5538	50.2916	19.3817	11.3941	19.9681	43.3121	10.1554	25.1609	2.62018	9.72992	24.8281	47.4435
Amz2	15.5909	7.84938	6.62187	3.91566	10.2012	2.57493	9.71163	11.5313	0	2.61253	1.71692	0.478986	7.67165	2.86334	15.0194	5.6976	4.66987	5.09917
Anapc1	0	5.78115	4.01641	1.85295	12.4821	11.579	8.7528	10.4038	9.41	7.85697	13.1511	4.54789	15.5634	8.91196	4.41371	7.98189	8.22182	0.584203
Anapc10	181.858	127.656	99.3995	193.5	151.639	118.954	89.2549	120.494	145.333	95.1879	93.705	143.106	168.216	155.986	257.881	99.3986	201.268	93.4788
Anapc11	46.0415	43.5087	48.4324	13.7618	18.0429	34.249	45.6748	51.6906	41.9877	33.9812	25.8107	18.7961	21.5603	16.202	18.3437	15.4546	23.5316	25.4808
Anapc13	104.078	46.5879	58.8483	20.1477	97.7553	38.9017	44.0165	65.3297	26.9755	91.2737	75.3465	78.244	79.1526	35.4482	79.4188	39.2256	55.4335	115.556
Anapc16	212.731	122.22	92.1381	54.2201	110.039	79.4523	129.624	135.936	118.701	106.782	105.797	163.98	148.257	105.505	55.2064	113.899	143.879	114.31
Anapc2	17.4083	17.7552	31.0373	13.8551	16.8523	21.1163	20.7236	22.5778	32.832	22.6849	26.9768	33.1504	13.4438	26.0815	24.2419	49.0678	6.5229	5.20903
Anapc4	11.7275	8.41972	27.4478	41.9549	56.3621	16.7728	18.947	8.8804	22.001	15.0896	44.9557	18.1209	32.5663	20.7647	24.5503	25.0771	44.6973	11.7808
Anapc5	119.121	129.066	174.112	326.589	211.317	192.548	202.821	111.141	156.963	144.147	236.63	326.171	240.041	306.461	81.5694	187.059	208.526	281.111
Anapc7	99.1498	69.1194	99.5328	97.4349	81.5976	111.183	91.4263	88.8484	96.0525	94.0599	68.4465	62.2031	138.893	86.6436	67.4989	105.724	60.1336	89.5316
Angel1	0	0.897655	1.87092	0	0.326652	0.343547	0	0	3.81161	0.522845	1.63622	0	6.09137	1.9738	0.7214	0	0	0
Angel2	12.6795	3.61179	4.3016	9.71373	0.804681	4.73929	4.7666	3.53731	9.85908	3.60637	3.31056	0.165299	71.2316	12.0041	18.5906	3.25221	5.61315	4.69264
Angpt2	0	2.09453	1.94021	0	2.97616	3.11737	0	0	1.48229	0	3.86876	0.223672	1.78636	0	0	0	3.0856	0
Angptl4	5.28492	13.6205	8.83189	9.74217	7.26941	2.66431	0	0.778144	5.78351	0	8.20949	22.8843	6.16179	0	0.608116	0	0	0
Angptl7	0	4.19007	1.16441	0.0848203	1.13267	0.748351	0.645139	0	0	0.488107	0.977608	0.0894904	0	0	1.12245	0	0.142447	0
Ank	0.319641	2.47138	2.74715	6.75384	0.976404	1.38723	0	0	0	3.45473	4.10834	0	0	8.76479	0.132408	8.83773	0	0
Ankfy1	15.3001	45.8129	51.1044	22.2488	32.3135	26.5058	12.253	12.5336	71.2364	27.6863	22.5194	18.6505	10.5517	21.2058	70.5525	12.7823	15.9403	28.038
Ankhd1	3.93713	2.51924	1.45852	5.54595	0.938563	4.52616	1.13133	0.719624	1.33714	1.34507	1.43883	4.46134	4.67082	2.68036	3.85233	2.99756	0.142741	0.636441
Ankib1	1.52151	4.44414	1.99782	3.25456	4.89236	7.17022	6.23882	9.40906	1.11004	6.2429	5.52752	4.1875	7.6484	6.56409	3.25639	1.88315	2.93281	1.58504
Ankle1	0	3.23896	13.5015	0.327834	4.96712	3.71881	0.935059	1.38782	8.59577	9.43278	18.8925	0.086471	1.98173	14.1291	7.70051	0.208321	3.16574	9.81921
Ankle2	5.94962	13.1431	21.9145	44.5646	10.3169	24.5635	18.2126	25.905	18.8352	20.0951	28.5087	12.702	8.407	18.0855	16.9439	36.8139	12.2874	11.9533
Ankmy2	22.8427	40.2679	20.6138	29.0307	22.1819	26.4063	15.7719	18.162	11.9989	39.0905	19.8822	19.2375	39.7658	29.4641	27.8193	20.5376	56.3194	38.5502
Ankra2	0	0.98742	2.74401	8.695	4.51712	0.125967	0	3.3847	2.09639	2.87565	1.58386	1.05445	2.08704	3.22175	2.24836	1.39718	7.55294	5.98691
Ankrd10	307.228	149.821	263.453	188.728	194.953	303.332	207.968	292.37	70.8684	203.466	272.977	430.278	204.49	256.421	117.18	303.96	312.529	349.472
Ankrd11	0.760526	2.15606	2.31495	0.793555	6.58231	4.1508	0.0754468	3.52733	4.16138	4.33826	3.11543	3.74668	1.41729	3.25325	4.27929	3.45419	3.13183	4.75367
Ankrd12	5.09578	1.72972	2.53694	1.69239	5.23529	3.67772	0.739783	2.14108	0.408038	1.67914	3.92359	6.28027	3.48494	1.55407	3.19205	0.395557	7.87319	2.33057
Ankrd13a	7.21611	7.43905	20.3038	5.75469	9.06026	23.861	15.5444	20.9462	9.02503	19.8077	29.8314	16.1151	9.81236	18.4679	3.77208	11.4147	6.95475	27.3848
Ankrd13c	23.9998	33.2055	40.2581	24.3172	46.9115	54.9861	55.1358	37.3829	19.3525	26.1669	59.0545	12.3761	23.5396	20.32	30.8715	30.1508	28.5536	43.4243
Ankrd16	0	4.40438	1.52996	0	6.56356	0.187292	0	0	0	0.855121	2.56902	0	0	9.16387	0	0	0	4.45076
Ankrd17	26.4213	14.5916	21.3482	17.7575	19.5079	13.5559	2.9735	19.5656	15.3074	15.5981	12.2159	14.5189	6.74115	19.336	30.305	9.40697	21.243	11.4492
Ankrd24	1.83291	2.83431	0.656373	0.765006	2.21012	0.0602632	6.00043	1.61925	0	1.92601	1.72211	0	0	0	0	1.27607	1.28475	1.43208
Ankrd26	5.68137	0.908828	0.841869	0	0.755926	0.927529	3.03184	0.259609	3.21588	1.41161	1.2811	3.07333	1.68503	2.32069	0.649226	4.36451	0	0
Ankrd27	0.902456	0.348877	1.93904	0	3.66354	0.712111	0.80574	1.49486	1.48139	0.812822	3.5103	0	0	0.643395	2.52337	0	1.36396	0
Ankrd28	0	2.6437	2.52545	0.033448	2.61121	5.64913	4.57927	6.5134	3.50801	4.42704	4.14422	1.51745	11.3227	0	7.70169	14.1129	6.62834	2.00365
Ankrd32	2.68765	0.923563	0.962458	1.26197	5.56931	3.59353	6.93223	0	2.94121	1.07587	2.96287	0	1.18152	4.65112	0.494813	1.84143	0	0
Ankrd33b	1.29938	2.00929	0.139594	2.94889	0.438701	0.102531	0	0	0	0.585161	0	0	0.245873	0	2.01845	0	0	0
Ankrd35	0	3.40994	0.592257	5.91051	1.32949	1.46817	1.96884	2.55689	1.8099	1.98614	0	5.28007	2.22859	0	0	0	0	1.29219
Ankrd36	0	0.769533	0.801941	0.3505	0.0800082	0.0490854	0	0.659455	0	0.22411	0.336645	0	0	0.109167	0.566898	0	0	0
Ankrd37	0	13.3804	3.98398	0	15.104	1.95082	0	0	0	2.22672	0	14.4929	2.12641	0	0	0	8.44785	0
Ankrd39	19.3961	1.93503	4.03305	0	8.44978	5.80112	3.35176	3.31648	0	7.88952	4.09148	5.57927	0	0	0.388772	3.48477	0	0
Ankrd40	3.56354	3.67363	1.27612	11.4802	5.15629	2.28468	2.82812	5.90277	3.89973	5.08187	5.29001	0	8.88855	1.75886	15.1921	1.71301	3.04419	16.7054
Ankrd42	0	6.83244	1.29458	0	4.5851	3.48651	9.32437	5.8551	1.31872	1.80891	9.23861	0	7.87705	6.43233	6.23964	16.8586	0	3.76603
Ankrd44	0	3.09574	1.56418	0	0.234083	3.73388	3.57485	3.85878	4.78003	0.819607	0.328311	7.81394	4.94658	5.50952	0.942382	0.543025	0.621894	3.41274
Ankrd45	0	0	0	1.69121	0.337794	1.18422	0	0	0.985408	3.78477	0	0	0	0	4.28955	1.13438	0	0
Ankrd46	0	5.57415	3.8726	0	2.31817	2.93331	8.85064	5.971	2.95861	8.92843	4.06417	6.02696	0	8.40175	4.85296	14.2509	3.19782	10.5616
Ankrd49	0.633484	13.7142	27.2223	26.0763	16.1937	9.49753	24.8861	6.71568	8.31899	10.2702	8.14216	24.6876	24.1919	17.6485	35.8195	7.05646	9.32462	5.9394
Ankrd50	0	0	0	0	1.09659	0.403659	0	0	3.73212	0.61433	0	0	0	0	3.53178	1.13061	2.33068	0
[truncated: 9,443 more rows]

## Sheet: E2.5
Symbol	E2.5_WT_male_XK122	E2.5_WT_male_XK126	E2.5_WT_male_XK129	E2.5_WT_male_XK134	E2.5_WT_male_XK26	E2.5_WT_male_XK28	E2.5_WT_male_XK35	E2.5_WT_male_XK36	E2.5_Xist_female_XK124	E2.5_Xist_female_XK125	E2.5_Xist_female_XK128	E2.5_Xist_female_XK130	E2.5_Xist_female_XK131	E2.5_Xist_female_XK29	E2.5_Xist_female_XK30	E2.5_Xist_female_XK31	E2.5_Xist_female_XK32	E2.5_Xist_female_XK33	E2.5_Xist_female_XK34
[truncated: 10,195 more rows]

[truncated: 5 more sheets: E3, E3.5, E4, E4.5, Trophoblast]
